# Supplementary material for: A human-specific regulatory mechanism revealed in a pre-implantation model
Source: Nature. 2025 Oct 1;647(8088):238–47. doi: 10.1038/s41586-025-09571-1 (PMC12589118; doi:10.1038/s41586-025-09571-1)
Supplement: Supplementary file 3 — Supplementary Tables 1–8. [file 41586_2025_9571_MOESM3_ESM.zip]

Archive with 9 entries (9 files):
- 2024-03-06271B-s3/Fueyo_et_al_HERVK_Blastoids_Supplementary_Table_1.xlsx
- 2024-03-06271B-s3/Fueyo_et_al_HERVK_Blastoids_Supplementary_Table_2.xlsx
- 2024-03-06271B-s3/Fueyo_et_al_HERVK_Blastoids_Supplementary_Table_3.xlsx
- 2024-03-06271B-s3/Fueyo_et_al_HERVK_Blastoids_Supplementary_Table_4.xlsx
- 2024-03-06271B-s3/Fueyo_et_al_HERVK_Blastoids_Supplementary_Table_5.xlsx
- 2024-03-06271B-s3/Fueyo_et_al_HERVK_Blastoids_Supplementary_Table_6.xlsx
- 2024-03-06271B-s3/Fueyo_et_al_HERVK_Blastoids_Supplementary_Table_7.xlsx
- 2024-03-06271B-s3/Fueyo_et_al_HERVK_Blastoids_Supplementary_Table_8.xlsx
- 2024-03-06271B-s3/SupplementaryTablelegends.docx
