# Supplementary material for: A human-specific regulatory mechanism revealed in a pre-implantation model
Source: Nature. 2025 Oct 1;647(8088):238–47. doi: 10.1038/s41586-025-09571-1 (PMC12589118; doi:10.1038/s41586-025-09571-1)
Supplement: Supplementary file 3 — Supplementary Tables 1–8. [file 41586_2025_9571_MOESM3_ESM.zip › 2024-03-06271B-s3/Fueyo_et_al_HERVK_Blastoids_Supplementary_Table_1.xlsx]

## Sheet: RT-qPCR_primers
Amplicon	Forward primer	Reverse primer
BARD1	TGCAGCCAAGAATGGGCATGTG	CTTCTCTGGTAGCAGCAATAGCG
CABIN1	GGCAAGACACTTCTGTTGGA	CCTCCTCATCCACCTGCT
CEBPZ	CTTGAGACAGAGGAAACAGTTCC	GCTCCACAGAACAGAGGGTTTC
FAM230I	TTGAAACATGCCCCCAGATG	GAGGTTTCTTGGGTGTGTCC
GGT5	CAGATGCTGGTGGAGGACATTG	GTGGTGAGTACAGGGTATAGTCC
LTR5Hs in bulk	GGGCAGCAATACTGCTTTGT	CAATAGTGGGGAGAGGGTCA
NDUFAF7	GCACAGGGAAAAGTAGCCTCTC	GTAACTGCTGCCTCACTGATGG
PCAT14	GGCGCAGGCCACTCCATCTGGTG	CCTCAATGACCACACTGTAGAG
RPL13A	TGACCAATAGGAAGAGCAACC	AGATGCCCCACTCACAAGAT
SERPINB6	AGGGAAACACCGCTGCACAGAT	GTGCCAGTCTTGTTCACTTCGG
SERPINB9	AACACCGCAACCCAGATG	ACTGGAAAGCCCGATGAAT
SNHG31	CGCAAGGCTCAAGAAGATGA	CTCAGCCATGCCTACTTCAG
SULT6B1	ATGCGTGCGAAGTCTCAGGACA	GGTGCCTGCTAAGCACTCTTTG
SUSD2	CTCGGGACACTCAACAACGA	CATTGTGCACGGTCCAGTTG
WRNIP1	TCAGGTTTGCCAGCGAGGACAT	GCTCTGGCAAAGTAGACCACAC
ZNF729	ACCTGCGGCATTGGAAGAT	CTAAATGTCAATGGTCCCATTTCT
ZNF98	TTCGCCCTTCTGTGTCCT	CCCTAAATGTCAACACTCCCATT
ZNF208	TCTCGTCCTTACTGCTGTGT	CCCTAAATGTCAATGATCCCATTTC
ZNF43	TGGGAGCCTATGAGGAGACATG	ATCTTCTCAGTGTCGCTTTTTGGA
ZNF492	CCCTGGAAGCCTAGAAACGG	GAGGCAGCAATACCCACGAA
ZNF676	TCTGGAGCAAGGAAAAGAGCCC	TGGAAAGAATCTTCTATGCCTTGC

## Sheet: Taqman_Probes
Name of PrimeTime Std qPCR Assay	FW Primer	RV Primer	Probe
LTR5Hs	GAGTCATCACCACTCCCTAATC	CTTCCCACGAGGCCATATTT	/56-FAM/AGCCAGGTA/ZEN/TTGTCCAAGGTTTCTCC/3IABkFQ/
RPL13 Set 1	GGAGTACAGTGCCACAATCA	CAGGGTCTCGTGCCTATAAAC	/56-FAM/TGCAGTCTT/ZEN/GAACTCATGGCCTCA/3IABkFQ/

## Sheet: CRISPR_crRNA
Gene near the LTR5Hs deleted	LTR5Hs hg38 coordinates	Left cut crRNA	Right cut crRNA
BARD1	chr2:214802892-214803852	TTGATTTAGAAAGATCAGTG	TCTGACAGCACTGATCTGAA
CEBPZ	chr2:37225318-37226285	CCAAGTTAGGTGGCAAGTCC	ATGGATGACTATCAGTAATA
PCAT14	chr22:23536062-23537026	AGGCAGTCCTTGTCCCACAG	CTAGAGAAAAGCATCCACGT
SERPINB9	chr6:2908663-2909630	ACATCATCCTGCATGCTACC	AGGCTCAAACAAATTCTACC
SUSD2	chr22:24210892-24211849	TTATCAAGAATGTGTGTTAA	AACACGACACACTTAACCTG
ZNF729	chr19:22283562-22284503	TTGAGGCCTAGGCTCATGTG	TCAAGACCTTTTGAGCTGAA

## Sheet: CARGO_arrays_gRNAs
LTR5Hs-CARGO (Fuentes et al. 2018)	nontarg-CARGO (Shalem et al. 2014)	LTR5Hs-Ortho-CARGO
TACTAAGGGAACTCAG	CGGAGTAACAAGCGGACGGA	AACAAGGTTAAGAAAA
AAAACCGCCTTAGGGC	CGAGTGTTATACGCACCGTT	AACCTTGGACAACACC
AAAACTGCCTTAGGGC	CAACGGGTTCTCCCGGCTAC	AATACCTGGCTTTCCT
AGCCCGACACCCGTAA	CAGGAGTCGCCGATACGCGT	AGAAAAGTGGGCCCAG
AGGAGAAAACCACCTT	TTCACGTCGTCTCGCGACCA	AGACATTCCATTGCCC
TACCATCTCGGAGAGG	GTGTCGGATTCCGCCGCTTA	AGCCCGACACCTGTAA
AACCTTGGACAATACC	CACGAACTCACACCGCGCGA	AGGGTCTGTGCTGAGG
TAAAGGGTCTGTGCTG	CGCTAGTACGCTCCTCTATA	GAAACACCCACAGGTG
GACATTCCATTGCCCA	TCGCGCTTGGGTTATACGCT	TACATTCCATTGCCCA
ATAGAGAAAGAAAAGT	CTATCTCGAGTGGTAATGCG	TACCATCTCGGAGACG
GAAACGCCCACAGGTG	AATCGACTCGAACTTCGTGT	TACGAGAAACACCCAC
AAGCTTTCTTGCTTAG	CCCGATGGACTATACCGAAC	TGATCAATAAATACTG

## Sheet: Antibodies
Antibody	Application	Company and catalog number	Amount or concentration used
H3K9me3	CUT&RUN	Abcam ab8898	0.5 ug
HERVK-envelope	Immunostaining	Austral Biological 1811-5	1:100
KLF17	Immunostaining	Sigma HPA024629	1:200
GATA3	Immunostaining	R&D Systems AF2605	1:200
GATA4	Immunostaining	EBioEvan 14-9980-82	1:100
SUSD2	Immunostaining	R&D Systems MAB90562	1:100
Cleaved-CASP3	Immunostaining	Cell Signaling Technology 9661	1:200
NANOG	Immunostaining	Abcam ab109250	1:100
SOX17	Immunostaining	R&D Systems AF1924	1:200
IFI16	Immunostaining	Cell Signaling Technology 14970	1:100
TROP2 (TACSTD2)	Flow cytometry	BD Biosciences 563243	1:1000
ANPEP	Flow cytometry	BioLegend 301716	1:200
HA-tag monoclonal	Western Blot	Abcam ab18181	1:1000
α-ACTIN	Western Blot	Sigma CBL171-I	0.5 ug/mL
β-ACTIN	Western Blot	Abcam ab49900	1:5000
HA-tag polyclonal	ChIP-seq / Western Blot	Abcam 9110	5 ug / 1:2000
TRIM28	ChIP-seq	GeneTex GTX102226	5 ug
H3K4me3	ChIP-seq	Active motif 39159	5 ug
H3K27ac	ChIP-seq	Active Motif 39133	5 ug
