# Supplementary material for: A human-specific regulatory mechanism revealed in a pre-implantation model
Source: Nature. 2025 Oct 1;647(8088):238–47. doi: 10.1038/s41586-025-09571-1 (PMC12589118; doi:10.1038/s41586-025-09571-1)
Supplement: Supplementary file 3 — Supplementary Tables 1–8. [file 41586_2025_9571_MOESM3_ESM.zip › 2024-03-06271B-s3/Fueyo_et_al_HERVK_Blastoids_Supplementary_Table_2.xlsx]

## Sheet: High_vs_medium_repression_up
GO Term	Description	P-value	FDR q-value	Enrichment	Genes
GO:0032501	multicellular organismal process	3.96e-17	4.49e-13	2.11	[ARC - activity-regulated cytoskeleton-associated protein, KLF4 - kruppel-like factor 4 (gut), EFEMP1 - egf containing fibulin-like extracellular matrix protein 1, CEACAM1 - carcinoembryonic antigen-related cell adhesion molecule 1 (biliary glycoprotein), ID3 - inhibitor of dna binding 3, dominant negative helix-loop-helix protein, VWF - von willebrand factor, SERPINF2 - serpin peptidase inhibito…
GO:0048598	embryonic morphogenesis	2.78e-15	1.58e-11	4.34	[HOXC9 - homeobox c9, SFRP1 - secreted frizzled-related protein 1, LBX1 - ladybird homeobox 1, HOXC10 - homeobox c10, EFEMP1 - egf containing fibulin-like extracellular matrix protein 1, GRHL2 - grainyhead-like 2 (drosophila), HOXD4 - homeobox d4, HOXD9 - homeobox d9, TFAP2A - transcription factor ap-2 alpha (activating enhancer binding protein 2 alpha), SOX9 - sry (sex determining region y)-box …
GO:0051241	negative regulation of multicellular organismal process	1.74e-13	4.92e-10	2.72	[SFRP1 - secreted frizzled-related protein 1, HOXC10 - homeobox c10, LBX1 - ladybird homeobox 1, KLF4 - kruppel-like factor 4 (gut), TEK - tek tyrosine kinase, endothelial, PTPRR - protein tyrosine phosphatase, receptor type, r, EFEMP1 - egf containing fibulin-like extracellular matrix protein 1, CEACAM1 - carcinoembryonic antigen-related cell adhesion molecule 1 (biliary glycoprotein), ID3 - inh…
GO:0009653	anatomical structure morphogenesis	1.42e-13	5.38e-10	2.51	[SFRP1 - secreted frizzled-related protein 1, HOXC9 - homeobox c9, ARC - activity-regulated cytoskeleton-associated protein, HOXC10 - homeobox c10, LBX1 - ladybird homeobox 1, KLF4 - kruppel-like factor 4 (gut), TEK - tek tyrosine kinase, endothelial, HOXC13 - homeobox c13, EFEMP1 - egf containing fibulin-like extracellular matrix protein 1, ID3 - inhibitor of dna binding 3, dominant negative hel…
GO:0003002	regionalization	3.68e-13	8.34e-10	5.63	[HOXC9 - homeobox c9, ARC - activity-regulated cytoskeleton-associated protein, HOXC10 - homeobox c10, HOXC13 - homeobox c13, HOXA3 - homeobox a3, HOXD4 - homeobox d4, HOXA4 - homeobox a4, CFC1 - cripto, frl-1, cryptic family 1, HOXD9 - homeobox d9, HOXA7 - homeobox a7, ACVRL1 - activin a receptor type ii-like 1, HOXA9 - homeobox a9, HOXA10 - homeobox a10, ITGAM - integrin, alpha m (complement co…
GO:0048562	embryonic organ morphogenesis	6.56e-13	1.24e-09	6.68	[HOXC9 - homeobox c9, EFEMP1 - egf containing fibulin-like extracellular matrix protein 1, GRHL2 - grainyhead-like 2 (drosophila), HOXA3 - homeobox a3, HOXD4 - homeobox d4, HOXA4 - homeobox a4, HOXD9 - homeobox d9, HOXA7 - homeobox a7, TFAP2A - transcription factor ap-2 alpha (activating enhancer binding protein 2 alpha), HOXA9 - homeobox a9, HOXA11 - homeobox a11, SIX2 - six homeobox 2, FOXF2 - …
GO:0007389	pattern specification process	1.6e-12	2.6e-09	4.31	[HOXC9 - homeobox c9, ARC - activity-regulated cytoskeleton-associated protein, SFRP1 - secreted frizzled-related protein 1, HOXC10 - homeobox c10, HOXC13 - homeobox c13, HOXD4 - homeobox d4, HOXD9 - homeobox d9, ACVRL1 - activin a receptor type ii-like 1, BMP2 - bone morphogenetic protein 2, MEIS1 - meis homeobox 1, FOXD1 - forkhead box d1, DLX2 - distal-less homeobox 2, TBX18 - t-box 18, FOXC2 …
GO:0009952	anterior/posterior pattern specification	3.7e-12	5.25e-09	6.22	[HOXC9 - homeobox c9, ARC - activity-regulated cytoskeleton-associated protein, HOXC10 - homeobox c10, HOXC13 - homeobox c13, HOXA3 - homeobox a3, HOXD4 - homeobox d4, HOXA4 - homeobox a4, CFC1 - cripto, frl-1, cryptic family 1, HOXD9 - homeobox d9, HOXA7 - homeobox a7, HOXA9 - homeobox a9, HOXA10 - homeobox a10, HOXA11 - homeobox a11, BMP2 - bone morphogenetic protein 2, HOXB4 - homeobox b4, HOX…
GO:0048704	embryonic skeletal system morphogenesis	5.22e-12	6.58e-09	7.33	[HOXC9 - homeobox c9, GRHL2 - grainyhead-like 2 (drosophila), HOXA3 - homeobox a3, HOXD4 - homeobox d4, HOXA4 - homeobox a4, HOXD9 - homeobox d9, HOXA7 - homeobox a7, TFAP2A - transcription factor ap-2 alpha (activating enhancer binding protein 2 alpha), HOXA9 - homeobox a9, HOXA11 - homeobox a11, SIX2 - six homeobox 2, HOXB4 - homeobox b4, HOXB6 - homeobox b6, HOXB7 - homeobox b7, DLX2 - distal-…
GO:0048856	anatomical structure development	6.48e-12	7.35e-09	1.79	[ARC - activity-regulated cytoskeleton-associated protein, KLF4 - kruppel-like factor 4 (gut), EFEMP1 - egf containing fibulin-like extracellular matrix protein 1, CEACAM1 - carcinoembryonic antigen-related cell adhesion molecule 1 (biliary glycoprotein), ID3 - inhibitor of dna binding 3, dominant negative helix-loop-helix protein, PPP1R17 - protein phosphatase 1, regulatory subunit 17, FCGR2B - …
GO:0009887	animal organ morphogenesis	2.01e-11	2.08e-08	3.49	[HOXC9 - homeobox c9, EFEMP1 - egf containing fibulin-like extracellular matrix protein 1, HOXC13 - homeobox c13, ID3 - inhibitor of dna binding 3, dominant negative helix-loop-helix protein, GRHL2 - grainyhead-like 2 (drosophila), HOXD4 - homeobox d4, HOXD9 - homeobox d9, TFAP2A - transcription factor ap-2 alpha (activating enhancer binding protein 2 alpha), SP5 - sp5 transcription factor, BMP2 …
GO:0051093	negative regulation of developmental process	6.96e-11	6.58e-08	2.74	[NGEF - neuronal guanine nucleotide exchange factor, SFRP1 - secreted frizzled-related protein 1, LBX1 - ladybird homeobox 1, DMTN - dematin actin binding protein, KLF4 - kruppel-like factor 4 (gut), TEK - tek tyrosine kinase, endothelial, EFEMP1 - egf containing fibulin-like extracellular matrix protein 1, CEACAM1 - carcinoembryonic antigen-related cell adhesion molecule 1 (biliary glycoprotein)…
GO:0051239	regulation of multicellular organismal process	8.01e-11	6.99e-08	1.78	[ARC - activity-regulated cytoskeleton-associated protein, IRF8 - interferon regulatory factor 8, KLF4 - kruppel-like factor 4 (gut), NLRP9 - nlr family, pyrin domain containing 9, EFEMP1 - egf containing fibulin-like extracellular matrix protein 1, LRTM2 - leucine-rich repeats and transmembrane domains 2, CEACAM1 - carcinoembryonic antigen-related cell adhesion molecule 1 (biliary glycoprotein),…
GO:0048705	skeletal system morphogenesis	1.19e-10	9.65e-08	6.31	[HOXC9 - homeobox c9, GRHL2 - grainyhead-like 2 (drosophila), HOXA3 - homeobox a3, HOXD4 - homeobox d4, HOXA4 - homeobox a4, HOXD9 - homeobox d9, HOXA7 - homeobox a7, TFAP2A - transcription factor ap-2 alpha (activating enhancer binding protein 2 alpha), HOXA9 - homeobox a9, HOXA11 - homeobox a11, SIX2 - six homeobox 2, HOXB4 - homeobox b4, HOXB6 - homeobox b6, HOXB7 - homeobox b7, DLX2 - distal-…
GO:0006952	defense response	1.78e-10	1.26e-07	2.71	[ALPK1 - alpha-kinase 1, GZMM - granzyme m (lymphocyte met-ase 1), IRF8 - interferon regulatory factor 8, TICAM2 - toll-like receptor adaptor molecule 2, IL1R1 - interleukin 1 receptor, type i, DPEP1 - dipeptidase 1 (renal), NLRP9 - nlr family, pyrin domain containing 9, RNASEL - ribonuclease l (2',5'-oligoisoadenylate synthetase-dependent), LILRB2 - leukocyte immunoglobulin-like receptor, subfam…
GO:0045596	negative regulation of cell differentiation	1.78e-10	1.35e-07	3.01	[NGEF - neuronal guanine nucleotide exchange factor, SFRP1 - secreted frizzled-related protein 1, LBX1 - ladybird homeobox 1, DMTN - dematin actin binding protein, EFEMP1 - egf containing fibulin-like extracellular matrix protein 1, ID3 - inhibitor of dna binding 3, dominant negative helix-loop-helix protein, CEACAM1 - carcinoembryonic antigen-related cell adhesion molecule 1 (biliary glycoprotei…
GO:0042127	regulation of cell proliferation	2.9e-10	1.83e-07	2.11	[SFRP1 - secreted frizzled-related protein 1, LBX1 - ladybird homeobox 1, HOXC10 - homeobox c10, KLF4 - kruppel-like factor 4 (gut), TEK - tek tyrosine kinase, endothelial, ZBTB7C - zinc finger and btb domain containing 7c, CEACAM1 - carcinoembryonic antigen-related cell adhesion molecule 1 (biliary glycoprotein), CD80 - cd80 molecule, CGREF1 - cell growth regulator with ef-hand domain 1, EPHB1 -…
GO:0032502	developmental process	2.83e-10	1.89e-07	1.54	[ARC - activity-regulated cytoskeleton-associated protein, IRF8 - interferon regulatory factor 8, KLF4 - kruppel-like factor 4 (gut), EFEMP1 - egf containing fibulin-like extracellular matrix protein 1, CEACAM1 - carcinoembryonic antigen-related cell adhesion molecule 1 (biliary glycoprotein), ID3 - inhibitor of dna binding 3, dominant negative helix-loop-helix protein, SERPINF2 - serpin peptidas…
GO:0045944	positive regulation of transcription by RNA polymerase II	4.49e-09	2.68e-06	2.15	[HOXC10 - homeobox c10, IRF8 - interferon regulatory factor 8, HOXC11 - homeobox c11, KLF4 - kruppel-like factor 4 (gut), HOXC13 - homeobox c13, ZBTB7C - zinc finger and btb domain containing 7c, HOXD4 - homeobox d4, HOXD9 - homeobox d9, TFAP2A - transcription factor ap-2 alpha (activating enhancer binding protein 2 alpha), SERPINF2 - serpin peptidase inhibitor, clade f (alpha-2 antiplasmin, pigm…
GO:0050793	regulation of developmental process	5.61e-09	3.18e-06	1.77	[SFRP1 - secreted frizzled-related protein 1, ARC - activity-regulated cytoskeleton-associated protein, LBX1 - ladybird homeobox 1, KLF4 - kruppel-like factor 4 (gut), DMTN - dematin actin binding protein, TEK - tek tyrosine kinase, endothelial, ZBTB7C - zinc finger and btb domain containing 7c, LRTM2 - leucine-rich repeats and transmembrane domains 2, EFEMP1 - egf containing fibulin-like extrace…
GO:0007186	G protein-coupled receptor signaling pathway	8.14e-09	4.4e-06	3.31	[NGEF - neuronal guanine nucleotide exchange factor, FFAR2 - free fatty acid receptor 2, HCAR1 - hydroxycarboxylic acid receptor 1, VAV3 - vav 3 guanine nucleotide exchange factor, GNG2 - guanine nucleotide binding protein (g protein), gamma 2, RAPGEF4 - rap guanine nucleotide exchange factor (gef) 4, GPR50 - g protein-coupled receptor 50, PDE11A - phosphodiesterase 11a, F2 - coagulation factor i…
GO:2000026	regulation of multicellular organismal development	1.01e-08	5.19e-06	1.89	[SFRP1 - secreted frizzled-related protein 1, ARC - activity-regulated cytoskeleton-associated protein, LBX1 - ladybird homeobox 1, KLF4 - kruppel-like factor 4 (gut), TEK - tek tyrosine kinase, endothelial, LRTM2 - leucine-rich repeats and transmembrane domains 2, EFEMP1 - egf containing fibulin-like extracellular matrix protein 1, CEACAM1 - carcinoembryonic antigen-related cell adhesion molecul…
GO:0006955	immune response	1.31e-08	6.49e-06	2.66	[ALPK1 - alpha-kinase 1, GZMM - granzyme m (lymphocyte met-ase 1), TICAM2 - toll-like receptor adaptor molecule 2, IRF8 - interferon regulatory factor 8, IL1R1 - interleukin 1 receptor, type i, NLRP9 - nlr family, pyrin domain containing 9, FFAR2 - free fatty acid receptor 2, LILRB2 - leukocyte immunoglobulin-like receptor, subfamily b (with tm and itim domains), member 2, ALOX5 - arachidonate 5-…
GO:0001708	cell fate specification	2.63e-08	1.24e-05	8.35	[HOXA11 - homeobox a11, OLIG3 - oligodendrocyte transcription factor 3, POU4F1 - pou class 4 homeobox 1, HOXA13 - homeobox a13, HOXC10 - homeobox c10, SIX2 - six homeobox 2, SOX9 - sry (sex determining region y)-box 9, TBX18 - t-box 18, NKX2-2 - nk2 homeobox 2, SIX1 - six homeobox 1]
GO:0045685	regulation of glial cell differentiation	3.27e-08	1.48e-05	7.35	[BIN1 - bridging integrator 1, TLR2 - toll-like receptor 2, BMP2 - bone morphogenetic protein 2, EPHA4 - eph receptor a4, TNFRSF1B - tumor necrosis factor receptor superfamily, member 1b, F2 - coagulation factor ii (thrombin), DAB1 - dab, reelin signal transducer, homolog 1 (drosophila), DLX2 - distal-less homeobox 2, DAAM2 - dishevelled associated activator of morphogenesis 2, NKX2-2 - nk2 homeo…
GO:0051094	positive regulation of developmental process	3.57e-08	1.5e-05	2.1	[SFRP1 - secreted frizzled-related protein 1, DMTN - dematin actin binding protein, KLF4 - kruppel-like factor 4 (gut), TEK - tek tyrosine kinase, endothelial, ZBTB7C - zinc finger and btb domain containing 7c, LRTM2 - leucine-rich repeats and transmembrane domains 2, CEACAM1 - carcinoembryonic antigen-related cell adhesion molecule 1 (biliary glycoprotein), EPHA4 - eph receptor a4, CD80 - cd80 m…
GO:0006954	inflammatory response	3.51e-08	1.53e-05	3.72	[IL1R1 - interleukin 1 receptor, type i, TICAM2 - toll-like receptor adaptor molecule 2, CD68 - cd68 molecule, DPEP1 - dipeptidase 1 (renal), NLRP9 - nlr family, pyrin domain containing 9, SERPINF2 - serpin peptidase inhibitor, clade f (alpha-2 antiplasmin, pigment epithelium derived factor), member 2, FCGR2B - fc fragment of igg, low affinity iib, receptor (cd32), ITGB2 - integrin, beta 2 (compl…
GO:0009888	tissue development	6.45e-08	2.61e-05	2.84	[ARC - activity-regulated cytoskeleton-associated protein, SFRP1 - secreted frizzled-related protein 1, HOXC11 - homeobox c11, GRHL2 - grainyhead-like 2 (drosophila), HOXD9 - homeobox d9, CRLF1 - cytokine receptor-like factor 1, TGM5 - transglutaminase 5, ECM1 - extracellular matrix protein 1, BMP2 - bone morphogenetic protein 2, SOX9 - sry (sex determining region y)-box 9, PHOSPHO1 - phosphatase…
GO:0014013	regulation of gliogenesis	1.13e-07	4.43e-05	5.61	[MYB - v-myb avian myeloblastosis viral oncogene homolog, BIN1 - bridging integrator 1, EPHA4 - eph receptor a4, DAB1 - dab, reelin signal transducer, homolog 1 (drosophila), DAAM2 - dishevelled associated activator of morphogenesis 2, CX3CR1 - chemokine (c-x3-c motif) receptor 1, TLR2 - toll-like receptor 2, BMP2 - bone morphogenetic protein 2, F2 - coagulation factor ii (thrombin), TNFRSF1B - t…
GO:0009954	proximal/distal pattern formation	1.24e-07	4.69e-05	9.72	[HOXA11 - homeobox a11, HOXC9 - homeobox c9, HOXC10 - homeobox c10, DLX2 - distal-less homeobox 2, HOXB9 - homeobox b9, HOXD9 - homeobox d9, HOXA9 - homeobox a9, HOXA10 - homeobox a10]
GO:0045595	regulation of cell differentiation	1.29e-07	4.73e-05	1.85	[SFRP1 - secreted frizzled-related protein 1, ARC - activity-regulated cytoskeleton-associated protein, LBX1 - ladybird homeobox 1, KLF4 - kruppel-like factor 4 (gut), DMTN - dematin actin binding protein, ZBTB7C - zinc finger and btb domain containing 7c, EFEMP1 - egf containing fibulin-like extracellular matrix protein 1, CEACAM1 - carcinoembryonic antigen-related cell adhesion molecule 1 (bili…
GO:0016477	cell migration	1.86e-07	6.61e-05	2.42	[CDH5 - cadherin 5, type 2 (vascular endothelium), ARC - activity-regulated cytoskeleton-associated protein, DPEP1 - dipeptidase 1 (renal), FFAR2 - free fatty acid receptor 2, TEK - tek tyrosine kinase, endothelial, CEACAM1 - carcinoembryonic antigen-related cell adhesion molecule 1 (biliary glycoprotein), EPHA4 - eph receptor a4, ALOX5 - arachidonate 5-lipoxygenase, ESAM - endothelial cell adhes…
GO:0048869	cellular developmental process	2.12e-07	7.29e-05	1.67	[SFRP1 - secreted frizzled-related protein 1, ARC - activity-regulated cytoskeleton-associated protein, LBX1 - ladybird homeobox 1, HOXC10 - homeobox c10, IRF8 - interferon regulatory factor 8, KLF4 - kruppel-like factor 4 (gut), DMTN - dematin actin binding protein, TEK - tek tyrosine kinase, endothelial, ID3 - inhibitor of dna binding 3, dominant negative helix-loop-helix protein, EPHA4 - eph r…
GO:0008284	positive regulation of cell proliferation	2.21e-07	7.39e-05	2.28	[SFRP1 - secreted frizzled-related protein 1, HOXC10 - homeobox c10, TEK - tek tyrosine kinase, endothelial, LILRB2 - leukocyte immunoglobulin-like receptor, subfamily b (with tm and itim domains), member 2, ALOX12 - arachidonate 12-lipoxygenase, CD80 - cd80 molecule, NOD2 - nucleotide-binding oligomerization domain containing 2, VAV3 - vav 3 guanine nucleotide exchange factor, NGFR - nerve growt…
GO:0007155	cell adhesion	2.86e-07	9.26e-05	2.49	[CDH5 - cadherin 5, type 2 (vascular endothelium), TEK - tek tyrosine kinase, endothelial, CEACAM1 - carcinoembryonic antigen-related cell adhesion molecule 1 (biliary glycoprotein), LILRB2 - leukocyte immunoglobulin-like receptor, subfamily b (with tm and itim domains), member 2, GRHL2 - grainyhead-like 2 (drosophila), MILR1 - mast cell immunoglobulin-like receptor 1, EPHA4 - eph receptor a4, VW…
GO:0007165	signal transduction	3.03e-07	9.54e-05	1.48	[TICAM2 - toll-like receptor adaptor molecule 2, IRF8 - interferon regulatory factor 8, KLF4 - kruppel-like factor 4 (gut), EFEMP1 - egf containing fibulin-like extracellular matrix protein 1, CEACAM1 - carcinoembryonic antigen-related cell adhesion molecule 1 (biliary glycoprotein), MILR1 - mast cell immunoglobulin-like receptor 1, CD80 - cd80 molecule, PPP1R17 - protein phosphatase 1, regulator…
GO:0023052	signaling	3.53e-07	0.000108	3.2	[CACNA1E - calcium channel, voltage-dependent, r type, alpha 1e subunit, CNIH3 - cornichon homolog 3 (drosophila), SFRP1 - secreted frizzled-related protein 1, GRIK3 - glutamate receptor, ionotropic, kainate 3, CD68 - cd68 molecule, AMPH - amphiphysin, TEK - tek tyrosine kinase, endothelial, BIN1 - bridging integrator 1, DLGAP1 - discs, large (drosophila) homolog-associated protein 1, LILRB2 - le…
GO:0022610	biological adhesion	3.73e-07	0.000109	2.46	[CDH5 - cadherin 5, type 2 (vascular endothelium), TEK - tek tyrosine kinase, endothelial, CEACAM1 - carcinoembryonic antigen-related cell adhesion molecule 1 (biliary glycoprotein), LILRB2 - leukocyte immunoglobulin-like receptor, subfamily b (with tm and itim domains), member 2, GRHL2 - grainyhead-like 2 (drosophila), MILR1 - mast cell immunoglobulin-like receptor 1, EPHA4 - eph receptor a4, VW…
GO:0002221	pattern recognition receptor signaling pathway	3.67e-07	0.00011	4.8	[ALPK1 - alpha-kinase 1, TICAM2 - toll-like receptor adaptor molecule 2, FFAR2 - free fatty acid receptor 2, S100A14 - s100 calcium binding protein a14, NOD2 - nucleotide-binding oligomerization domain containing 2, CTSS - cathepsin s, ITGAM - integrin, alpha m (complement component 3 receptor 3 subunit), RFTN1 - raftlin, lipid raft linker 1, ITGB2 - integrin, beta 2 (complement component 3 recep…
GO:0006357	regulation of transcription by RNA polymerase II	4.22e-07	0.00012	1.61	[HOXC9 - homeobox c9, SFRP1 - secreted frizzled-related protein 1, LBX1 - ladybird homeobox 1, HOXC10 - homeobox c10, IRF8 - interferon regulatory factor 8, HOXC11 - homeobox c11, KLF4 - kruppel-like factor 4 (gut), HOXC12 - homeobox c12, HOXC13 - homeobox c13, ZBTB7C - zinc finger and btb domain containing 7c, ID3 - inhibitor of dna binding 3, dominant negative helix-loop-helix protein, KLF3 - k…
GO:0048870	cell motility	4.65e-07	0.000129	2.31	[CDH5 - cadherin 5, type 2 (vascular endothelium), ARC - activity-regulated cytoskeleton-associated protein, DPEP1 - dipeptidase 1 (renal), DNAH3 - dynein, axonemal, heavy chain 3, FFAR2 - free fatty acid receptor 2, TEK - tek tyrosine kinase, endothelial, CEACAM1 - carcinoembryonic antigen-related cell adhesion molecule 1 (biliary glycoprotein), EPHA4 - eph receptor a4, ALOX5 - arachidonate 5-li…
GO:0022603	regulation of anatomical structure morphogenesis	6.63e-07	0.000179	2.13	[NGEF - neuronal guanine nucleotide exchange factor, CDH5 - cadherin 5, type 2 (vascular endothelium), SFRP1 - secreted frizzled-related protein 1, ARC - activity-regulated cytoskeleton-associated protein, DMTN - dematin actin binding protein, KLF4 - kruppel-like factor 4 (gut), TEK - tek tyrosine kinase, endothelial, CEACAM1 - carcinoembryonic antigen-related cell adhesion molecule 1 (biliary gl…
GO:0051240	positive regulation of multicellular organismal process	7e-07	0.000185	1.85	[IRF8 - interferon regulatory factor 8, IL1R1 - interleukin 1 receptor, type i, KLF4 - kruppel-like factor 4 (gut), NLRP9 - nlr family, pyrin domain containing 9, DMTN - dematin actin binding protein, TEK - tek tyrosine kinase, endothelial, LRTM2 - leucine-rich repeats and transmembrane domains 2, CEACAM1 - carcinoembryonic antigen-related cell adhesion molecule 1 (biliary glycoprotein), EPHA4 - …
GO:0048729	tissue morphogenesis	8.21e-07	0.000212	3.26	[SFRP1 - secreted frizzled-related protein 1, POU4F1 - pou class 4 homeobox 1, LBX1 - ladybird homeobox 1, KLF4 - kruppel-like factor 4 (gut), EPHA4 - eph receptor a4, TFAP2A - transcription factor ap-2 alpha (activating enhancer binding protein 2 alpha), ACVRL1 - activin a receptor type ii-like 1, HOXA11 - homeobox a11, HOXA13 - homeobox a13, BMP2 - bone morphogenetic protein 2, SOX9 - sry (sex …
GO:0030326	embryonic limb morphogenesis	9.54e-07	0.000235	7.08	[HOXA11 - homeobox a11, HOXA13 - homeobox a13, HOXC10 - homeobox c10, PITX1 - paired-like homeodomain 1, HOXD9 - homeobox d9, HOXA9 - homeobox a9, TFAP2A - transcription factor ap-2 alpha (activating enhancer binding protein 2 alpha), DLX5 - distal-less homeobox 5, HOXA10 - homeobox a10]
GO:0035113	embryonic appendage morphogenesis	9.54e-07	0.00024	7.08	[HOXA11 - homeobox a11, HOXA13 - homeobox a13, HOXC10 - homeobox c10, PITX1 - paired-like homeodomain 1, HOXD9 - homeobox d9, HOXA9 - homeobox a9, TFAP2A - transcription factor ap-2 alpha (activating enhancer binding protein 2 alpha), DLX5 - distal-less homeobox 5, HOXA10 - homeobox a10]
GO:0040011	locomotion	1.31e-06	0.000316	2.19	[CDH5 - cadherin 5, type 2 (vascular endothelium), ARC - activity-regulated cytoskeleton-associated protein, DPEP1 - dipeptidase 1 (renal), FFAR2 - free fatty acid receptor 2, DNAH3 - dynein, axonemal, heavy chain 3, TEK - tek tyrosine kinase, endothelial, LRTM2 - leucine-rich repeats and transmembrane domains 2, CEACAM1 - carcinoembryonic antigen-related cell adhesion molecule 1 (biliary glycopr…
GO:0050900	leukocyte migration	1.65e-06	0.000383	3.66	[DPEP1 - dipeptidase 1 (renal), FFAR2 - free fatty acid receptor 2, TEK - tek tyrosine kinase, endothelial, CEACAM1 - carcinoembryonic antigen-related cell adhesion molecule 1 (biliary glycoprotein), FAM19A4 - family with sequence similarity 19 (chemokine (c-c motif)-like), member a4, ALOX5 - arachidonate 5-lipoxygenase, CEACAM5 - carcinoembryonic antigen-related cell adhesion molecule 5, ESAM - …
GO:0006928	movement of cell or subcellular component	1.63e-06	0.000384	1.95	[ARC - activity-regulated cytoskeleton-associated protein, TEK - tek tyrosine kinase, endothelial, LRTM2 - leucine-rich repeats and transmembrane domains 2, CEACAM1 - carcinoembryonic antigen-related cell adhesion molecule 1 (biliary glycoprotein), EPHA4 - eph receptor a4, ESAM - endothelial cell adhesion molecule, EPHB1 - eph receptor b1, OLIG3 - oligodendrocyte transcription factor 3, EPS8 - ep…
GO:0007275	multicellular organism development	1.83e-06	0.000415	2.34	[CDH5 - cadherin 5, type 2 (vascular endothelium), HOXC11 - homeobox c11, HOXC12 - homeobox c12, TEK - tek tyrosine kinase, endothelial, PTPRR - protein tyrosine phosphatase, receptor type, r, ID3 - inhibitor of dna binding 3, dominant negative helix-loop-helix protein, EPHA4 - eph receptor a4, KLF3 - kruppel-like factor 3 (basic), HOXD4 - homeobox d4, PAQR5 - progestin and adipoq receptor family…
GO:0050678	regulation of epithelial cell proliferation	1.89e-06	0.00042	3.22	[APLNR - apelin receptor, SFRP1 - secreted frizzled-related protein 1, TEK - tek tyrosine kinase, endothelial, CEACAM1 - carcinoembryonic antigen-related cell adhesion molecule 1 (biliary glycoprotein), ALOX5 - arachidonate 5-lipoxygenase, NOD2 - nucleotide-binding oligomerization domain containing 2, NGFR - nerve growth factor receptor, ACVRL1 - activin a receptor type ii-like 1, RGCC - regulato…
GO:0007166	cell surface receptor signaling pathway	2.01e-06	0.00044	1.69	[SFRP1 - secreted frizzled-related protein 1, IRF8 - interferon regulatory factor 8, IL1R1 - interleukin 1 receptor, type i, KLF4 - kruppel-like factor 4 (gut), TEK - tek tyrosine kinase, endothelial, PTPRR - protein tyrosine phosphatase, receptor type, r, EFEMP1 - egf containing fibulin-like extracellular matrix protein 1, CEACAM1 - carcinoembryonic antigen-related cell adhesion molecule 1 (bili…
GO:0048665	neuron fate specification	2.29e-06	0.000473	13.37	[OLIG3 - oligodendrocyte transcription factor 3, POU4F1 - pou class 4 homeobox 1, HOXC10 - homeobox c10, NKX2-2 - nk2 homeobox 2, SIX1 - six homeobox 1]
GO:0045893	positive regulation of transcription, DNA-templated	2.28e-06	0.000479	1.73	[SFRP1 - secreted frizzled-related protein 1, HOXC10 - homeobox c10, IRF8 - interferon regulatory factor 8, KLF4 - kruppel-like factor 4 (gut), HOXC11 - homeobox c11, HOXC13 - homeobox c13, ZBTB7C - zinc finger and btb domain containing 7c, CD80 - cd80 molecule, HOXD4 - homeobox d4, HOXD9 - homeobox d9, TFAP2A - transcription factor ap-2 alpha (activating enhancer binding protein 2 alpha), SERPIN…
GO:1902680	positive regulation of RNA biosynthetic process	2.44e-06	0.000486	1.73	[SFRP1 - secreted frizzled-related protein 1, HOXC10 - homeobox c10, IRF8 - interferon regulatory factor 8, KLF4 - kruppel-like factor 4 (gut), HOXC11 - homeobox c11, HOXC13 - homeobox c13, ZBTB7C - zinc finger and btb domain containing 7c, CD80 - cd80 molecule, HOXD4 - homeobox d4, HOXD9 - homeobox d9, TFAP2A - transcription factor ap-2 alpha (activating enhancer binding protein 2 alpha), SERPIN…
GO:0045165	cell fate commitment	2.41e-06	0.000488	5.25	[SFRP1 - secreted frizzled-related protein 1, BMP2 - bone morphogenetic protein 2, SOX9 - sry (sex determining region y)-box 9, PROX1 - prospero homeobox 1, TBX18 - t-box 18, DLX2 - distal-less homeobox 2, PITX1 - paired-like homeodomain 1, ARX - aristaless related homeobox, NKX2-2 - nk2 homeobox 2, FOXC2 - forkhead box c2 (mfh-1, mesenchyme forkhead 1), GCM1 - glial cells missing homolog 1 (dros…
GO:1903508	positive regulation of nucleic acid-templated transcription	2.28e-06	0.000488	1.73	[SFRP1 - secreted frizzled-related protein 1, HOXC10 - homeobox c10, IRF8 - interferon regulatory factor 8, KLF4 - kruppel-like factor 4 (gut), HOXC11 - homeobox c11, HOXC13 - homeobox c13, ZBTB7C - zinc finger and btb domain containing 7c, CD80 - cd80 molecule, HOXD4 - homeobox d4, HOXD9 - homeobox d9, TFAP2A - transcription factor ap-2 alpha (activating enhancer binding protein 2 alpha), SERPIN…
GO:0048646	anatomical structure formation involved in morphogenesis	2.68e-06	0.000525	2.46	[SFRP1 - secreted frizzled-related protein 1, TEK - tek tyrosine kinase, endothelial, CEACAM1 - carcinoembryonic antigen-related cell adhesion molecule 1 (biliary glycoprotein), GRHL2 - grainyhead-like 2 (drosophila), EPHB1 - eph receptor b1, VAV3 - vav 3 guanine nucleotide exchange factor, ACVRL1 - activin a receptor type ii-like 1, TFAP2A - transcription factor ap-2 alpha (activating enhancer b…
GO:0030198	extracellular matrix organization	2.88e-06	0.000553	3.26	[ADAMTS15 - adam metallopeptidase with thrombospondin type 1 motif, 15, NID2 - nidogen 2 (osteonidogen), MMP2 - matrix metallopeptidase 2 (gelatinase a, 72kda gelatinase, 72kda type iv collagenase), ELN - elastin, VWF - von willebrand factor, CTSS - cathepsin s, SERPINF2 - serpin peptidase inhibitor, clade f (alpha-2 antiplasmin, pigment epithelium derived factor), member 2, ITGAM - integrin, alp…
GO:0007411	axon guidance	3.41e-06	0.000577	3.86	[LRTM2 - leucine-rich repeats and transmembrane domains 2, EPHA4 - eph receptor a4, DAB1 - dab, reelin signal transducer, homolog 1 (drosophila), EPHB1 - eph receptor b1, NGFR - nerve growth factor receptor, RPS6KA5 - ribosomal protein s6 kinase, 90kda, polypeptide 5, RAC2 - ras-related c3 botulinum toxin substrate 2 (rho family, small gtp binding protein rac2), NRCAM - neuronal cell adhesion mol…
GO:0035108	limb morphogenesis	3.16e-06	0.000579	6.33	[HOXA11 - homeobox a11, HOXA13 - homeobox a13, HOXC10 - homeobox c10, PITX1 - paired-like homeodomain 1, HOXD9 - homeobox d9, HOXA9 - homeobox a9, TFAP2A - transcription factor ap-2 alpha (activating enhancer binding protein 2 alpha), DLX5 - distal-less homeobox 5, HOXA10 - homeobox a10]
GO:0002697	regulation of immune effector process	3.23e-06	0.000581	3.02	[HPX - hemopexin, IL1R1 - interleukin 1 receptor, type i, LAPTM5 - lysosomal protein transmembrane 5, MYB - v-myb avian myeloblastosis viral oncogene homolog, FFAR2 - free fatty acid receptor 2, CEACAM1 - carcinoembryonic antigen-related cell adhesion molecule 1 (biliary glycoprotein), CD80 - cd80 molecule, CPN2 - carboxypeptidase n, polypeptide 2, NOD2 - nucleotide-binding oligomerization domain…
GO:0003008	system process	3.08e-06	0.000582	2.15	[CDH5 - cadherin 5, type 2 (vascular endothelium), ARC - activity-regulated cytoskeleton-associated protein, HOXC10 - homeobox c10, TEK - tek tyrosine kinase, endothelial, EFEMP1 - egf containing fibulin-like extracellular matrix protein 1, CEACAM1 - carcinoembryonic antigen-related cell adhesion molecule 1 (biliary glycoprotein), LILRB2 - leukocyte immunoglobulin-like receptor, subfamily b (with…
GO:0050776	regulation of immune response	3.29e-06	0.000584	2.03	[ALPK1 - alpha-kinase 1, TICAM2 - toll-like receptor adaptor molecule 2, IL1R1 - interleukin 1 receptor, type i, FFAR2 - free fatty acid receptor 2, RNASEL - ribonuclease l (2',5'-oligoisoadenylate synthetase-dependent), CEACAM1 - carcinoembryonic antigen-related cell adhesion molecule 1 (biliary glycoprotein), LILRB2 - leukocyte immunoglobulin-like receptor, subfamily b (with tm and itim domains…
GO:0097485	neuron projection guidance	3.41e-06	0.000585	3.86	[LRTM2 - leucine-rich repeats and transmembrane domains 2, EPHA4 - eph receptor a4, DAB1 - dab, reelin signal transducer, homolog 1 (drosophila), EPHB1 - eph receptor b1, NGFR - nerve growth factor receptor, RPS6KA5 - ribosomal protein s6 kinase, 90kda, polypeptide 5, RAC2 - ras-related c3 botulinum toxin substrate 2 (rho family, small gtp binding protein rac2), NRCAM - neuronal cell adhesion mol…
GO:0035107	appendage morphogenesis	3.16e-06	0.000588	6.33	[HOXA11 - homeobox a11, HOXA13 - homeobox a13, HOXC10 - homeobox c10, PITX1 - paired-like homeodomain 1, HOXD9 - homeobox d9, HOXA9 - homeobox a9, TFAP2A - transcription factor ap-2 alpha (activating enhancer binding protein 2 alpha), DLX5 - distal-less homeobox 5, HOXA10 - homeobox a10]
GO:0002009	morphogenesis of an epithelium	3.53e-06	0.000589	3.21	[SFRP1 - secreted frizzled-related protein 1, LBX1 - ladybird homeobox 1, KLF4 - kruppel-like factor 4 (gut), EPHA4 - eph receptor a4, ACVRL1 - activin a receptor type ii-like 1, HOXA11 - homeobox a11, HOXA13 - homeobox a13, BMP2 - bone morphogenetic protein 2, SOX9 - sry (sex determining region y)-box 9, HOXB4 - homeobox b4, SALL1 - sal-like 1 (drosophila), RYR2 - ryanodine receptor 2 (cardiac),…
GO:0002699	positive regulation of immune effector process	3.41e-06	0.000594	3.86	[HPX - hemopexin, IL1R1 - interleukin 1 receptor, type i, LAPTM5 - lysosomal protein transmembrane 5, MYB - v-myb avian myeloblastosis viral oncogene homolog, FFAR2 - free fatty acid receptor 2, CD80 - cd80 molecule, NOD2 - nucleotide-binding oligomerization domain containing 2, CD1D - cd1d molecule, ITGAM - integrin, alpha m (complement component 3 receptor 3 subunit), ITGB2 - integrin, beta 2 (…
GO:0034142	toll-like receptor 4 signaling pathway	4.16e-06	0.000685	10.02	[TICAM2 - toll-like receptor adaptor molecule 2, ITGB2 - integrin, beta 2 (complement component 3 receptor 3 and 4 subunit), S100A14 - s100 calcium binding protein a14, LBP - lipopolysaccharide binding protein, TLR4 - toll-like receptor 4, ITGAM - integrin, alpha m (complement component 3 receptor 3 subunit)]
GO:0030155	regulation of cell adhesion	4.98e-06	0.000807	2.31	[SFRP1 - secreted frizzled-related protein 1, KLF4 - kruppel-like factor 4 (gut), DMTN - dematin actin binding protein, TEK - tek tyrosine kinase, endothelial, CEACAM1 - carcinoembryonic antigen-related cell adhesion molecule 1 (biliary glycoprotein), LILRB2 - leukocyte immunoglobulin-like receptor, subfamily b (with tm and itim domains), member 2, ALOX12 - arachidonate 12-lipoxygenase, ALOX5 - a…
GO:0030182	neuron differentiation	6.33e-06	0.00101	3.51	[SFRP1 - secreted frizzled-related protein 1, POU4F1 - pou class 4 homeobox 1, LBX1 - ladybird homeobox 1, ID3 - inhibitor of dna binding 3, dominant negative helix-loop-helix protein, BARHL2 - barh-like homeobox 2, OLIG3 - oligodendrocyte transcription factor 3, ATOH8 - atonal homolog 8 (drosophila), SOX9 - sry (sex determining region y)-box 9, SALL1 - sal-like 1 (drosophila), PROX1 - prospero h…
GO:0007267	cell-cell signaling	6.38e-06	0.00101	3.1	[CACNA1E - calcium channel, voltage-dependent, r type, alpha 1e subunit, CNIH3 - cornichon homolog 3 (drosophila), SFRP1 - secreted frizzled-related protein 1, GRIK3 - glutamate receptor, ionotropic, kainate 3, CD68 - cd68 molecule, AMPH - amphiphysin, TEK - tek tyrosine kinase, endothelial, DLGAP1 - discs, large (drosophila) homolog-associated protein 1, LILRB2 - leukocyte immunoglobulin-like re…
GO:0010721	negative regulation of cell development	6.6e-06	0.00103	3.21	[NGEF - neuronal guanine nucleotide exchange factor, RGS2 - regulator of g-protein signaling 2, 24kda, LBX1 - ladybird homeobox 1, DMTN - dematin actin binding protein, EPHA4 - eph receptor a4, DAB1 - dab, reelin signal transducer, homolog 1 (drosophila), DAAM2 - dishevelled associated activator of morphogenesis 2, NGFR - nerve growth factor receptor, PI16 - peptidase inhibitor 16, PRTG - protoge…
GO:0009593	detection of chemical stimulus	7.1e-06	0.00109	7.8	[TLR2 - toll-like receptor 2, TLR4 - toll-like receptor 4, LBP - lipopolysaccharide binding protein, RYR2 - ryanodine receptor 2 (cardiac), NOD2 - nucleotide-binding oligomerization domain containing 2, OR2C3 - olfactory receptor, family 2, subfamily c, member 3, NKX6-1 - nk6 homeobox 1]
GO:0071396	cellular response to lipid	8.21e-06	0.00124	2.77	[POU4F1 - pou class 4 homeobox 1, SFRP1 - secreted frizzled-related protein 1, IRF8 - interferon regulatory factor 8, TICAM2 - toll-like receptor adaptor molecule 2, CD68 - cd68 molecule, KLF4 - kruppel-like factor 4 (gut), FAM107A - family with sequence similarity 107, member a, FFAR2 - free fatty acid receptor 2, MYB - v-myb avian myeloblastosis viral oncogene homolog, ID3 - inhibitor of dna bi…
GO:0021953	central nervous system neuron differentiation	8.79e-06	0.00128	5.73	[POU4F1 - pou class 4 homeobox 1, LBX1 - ladybird homeobox 1, SALL1 - sal-like 1 (drosophila), PROX1 - prospero homeobox 1, MDGA2 - mam domain containing glycosylphosphatidylinositol anchor 2, DLX2 - distal-less homeobox 2, NKX2-2 - nk2 homeobox 2, DLX5 - distal-less homeobox 5, NKX6-1 - nk6 homeobox 1]
GO:0002819	regulation of adaptive immune response	8.66e-06	0.00128	4.33	[FCGR2B - fc fragment of igg, low affinity iib, receptor (cd32), HPX - hemopexin, IL1R1 - interleukin 1 receptor, type i, CLC - charcot-leyden crystal galectin, CEACAM1 - carcinoembryonic antigen-related cell adhesion molecule 1 (biliary glycoprotein), TNFRSF1B - tumor necrosis factor receptor superfamily, member 1b, CD80 - cd80 molecule, HLX - h2.0-like homeobox, NOD2 - nucleotide-binding oligom…
GO:0060326	cell chemotaxis	8.66e-06	0.00129	4.33	[CX3CR1 - chemokine (c-x3-c motif) receptor 1, DPEP1 - dipeptidase 1 (renal), FFAR2 - free fatty acid receptor 2, ITGB2 - integrin, beta 2 (complement component 3 receptor 3 and 4 subunit), ALOX5 - arachidonate 5-lipoxygenase, FAM19A4 - family with sequence similarity 19 (chemokine (c-c motif)-like), member a4, LBP - lipopolysaccharide binding protein, CXCR2 - chemokine (c-x-c motif) receptor 2, …
GO:0002682	regulation of immune system process	9.56e-06	0.00137	1.77	[SFRP1 - secreted frizzled-related protein 1, TICAM2 - toll-like receptor adaptor molecule 2, IL1R1 - interleukin 1 receptor, type i, CEACAM1 - carcinoembryonic antigen-related cell adhesion molecule 1 (biliary glycoprotein), MILR1 - mast cell immunoglobulin-like receptor 1, CD80 - cd80 molecule, BTNL9 - butyrophilin-like 9, FCGR2A - fc fragment of igg, low affinity iia, receptor (cd32), FCGR2B -…

## Sheet: High_vs_medium_repression_down
GO Term	Description	P-value	FDR q-value	Enrichment	Genes
GO:0007156	homophilic cell adhesion via plasma membrane adhesion molecules	3.34e-27	3.72e-23	9.78	[PCDHGA7 - protocadherin gamma subfamily a, 7, PCDHGB4 - protocadherin gamma subfamily b, 4, PCDHGA4 - protocadherin gamma subfamily a, 4, PCDHGA3 - protocadherin gamma subfamily a, 3, PCDHGA2 - protocadherin gamma subfamily a, 2, PCDH11X - protocadherin 11 x-linked, PCDHGA1 - protocadherin gamma subfamily a, 1, PCDHGA8 - protocadherin gamma subfamily a, 8, PCDHB5 - protocadherin beta 5, PCDHB16 …
GO:0098742	cell-cell adhesion via plasma-membrane adhesion molecules	1.59e-26	8.84e-23	8.25	[PCDHGA7 - protocadherin gamma subfamily a, 7, PCDHGB4 - protocadherin gamma subfamily b, 4, PCDHGA4 - protocadherin gamma subfamily a, 4, PCDHGA3 - protocadherin gamma subfamily a, 3, PCDHGA2 - protocadherin gamma subfamily a, 2, IL1RAPL1 - interleukin 1 receptor accessory protein-like 1, PCDHGA1 - protocadherin gamma subfamily a, 1, PCDH11X - protocadherin 11 x-linked, PCDHGA8 - protocadherin g…
GO:0098609	cell-cell adhesion	4.63e-17	1.72e-13	4.41	[NPNT - nephronectin, PCDHGA7 - protocadherin gamma subfamily a, 7, PCDHGB4 - protocadherin gamma subfamily b, 4, PCDHGA4 - protocadherin gamma subfamily a, 4, PCDHGA3 - protocadherin gamma subfamily a, 3, PCDHGA2 - protocadherin gamma subfamily a, 2, IL1RAPL1 - interleukin 1 receptor accessory protein-like 1, PCDHGA1 - protocadherin gamma subfamily a, 1, PCDH11X - protocadherin 11 x-linked, PCDH…
GO:0007155	cell adhesion	1.13e-16	3.14e-13	3.52	[NPNT - nephronectin, PCDHGA7 - protocadherin gamma subfamily a, 7, PCDHGB4 - protocadherin gamma subfamily b, 4, PCDHGA4 - protocadherin gamma subfamily a, 4, PCDHGA3 - protocadherin gamma subfamily a, 3, PCDHGA2 - protocadherin gamma subfamily a, 2, EPHA3 - eph receptor a3, ANTXR1 - anthrax toxin receptor 1, PCDHGA1 - protocadherin gamma subfamily a, 1, IL1RAPL1 - interleukin 1 receptor accesso…
GO:0022610	biological adhesion	1.78e-16	3.95e-13	3.49	[NPNT - nephronectin, PCDHGA7 - protocadherin gamma subfamily a, 7, PCDHGB4 - protocadherin gamma subfamily b, 4, PCDHGA4 - protocadherin gamma subfamily a, 4, PCDHGA3 - protocadherin gamma subfamily a, 3, PCDHGA2 - protocadherin gamma subfamily a, 2, EPHA3 - eph receptor a3, ANTXR1 - anthrax toxin receptor 1, PCDHGA1 - protocadherin gamma subfamily a, 1, IL1RAPL1 - interleukin 1 receptor accesso…
GO:0023052	signaling	2.45e-14	4.54e-11	4.41	[KCNK3 - potassium channel, subfamily k, member 3, SEMA3B - sema domain, immunoglobulin domain (ig), short basic domain, secreted, (semaphorin) 3b, KCNQ1 - potassium voltage-gated channel, kqt-like subfamily, member 1, IL1RAPL1 - interleukin 1 receptor accessory protein-like 1, NQO1 - nad(p)h dehydrogenase, quinone 1, PCSK1 - proprotein convertase subtilisin/kexin type 1, GAD2 - glutamate decarbo…
GO:0007267	cell-cell signaling	3.89e-13	6.19e-10	4.54	[KCNK3 - potassium channel, subfamily k, member 3, SEMA3B - sema domain, immunoglobulin domain (ig), short basic domain, secreted, (semaphorin) 3b, IL1RAPL1 - interleukin 1 receptor accessory protein-like 1, NQO1 - nad(p)h dehydrogenase, quinone 1, PCSK1 - proprotein convertase subtilisin/kexin type 1, GAD2 - glutamate decarboxylase 2 (pancreatic islets and brain, 65kda), PCDHB16 - protocadherin …
GO:0099537	trans-synaptic signaling	4.51e-12	6.27e-09	5.6	[KCNK3 - potassium channel, subfamily k, member 3, PTCHD1 - patched domain containing 1, IL1RAPL1 - interleukin 1 receptor accessory protein-like 1, NQO1 - nad(p)h dehydrogenase, quinone 1, GAD2 - glutamate decarboxylase 2 (pancreatic islets and brain, 65kda), PCDHB16 - protocadherin beta 16, SLC1A6 - solute carrier family 1 (high affinity aspartate/glutamate transporter), member 6, PCDHB5 - prot…
GO:0099536	synaptic signaling	7.02e-12	8.68e-09	5.5	[KCNK3 - potassium channel, subfamily k, member 3, PTCHD1 - patched domain containing 1, IL1RAPL1 - interleukin 1 receptor accessory protein-like 1, NQO1 - nad(p)h dehydrogenase, quinone 1, GAD2 - glutamate decarboxylase 2 (pancreatic islets and brain, 65kda), PCDHB16 - protocadherin beta 16, SLC1A6 - solute carrier family 1 (high affinity aspartate/glutamate transporter), member 6, PCDHB5 - prot…
GO:0007268	chemical synaptic transmission	4.19e-11	4.24e-08	5.62	[KCNK3 - potassium channel, subfamily k, member 3, PTCHD1 - patched domain containing 1, NQO1 - nad(p)h dehydrogenase, quinone 1, GAD2 - glutamate decarboxylase 2 (pancreatic islets and brain, 65kda), PCDHB16 - protocadherin beta 16, SLC1A6 - solute carrier family 1 (high affinity aspartate/glutamate transporter), member 6, PCDHB5 - protocadherin beta 5, PCDHB14 - protocadherin beta 14, DRD2 - do…
GO:0098916	anterograde trans-synaptic signaling	4.19e-11	4.66e-08	5.62	[KCNK3 - potassium channel, subfamily k, member 3, PTCHD1 - patched domain containing 1, NQO1 - nad(p)h dehydrogenase, quinone 1, GAD2 - glutamate decarboxylase 2 (pancreatic islets and brain, 65kda), PCDHB16 - protocadherin beta 16, SLC1A6 - solute carrier family 1 (high affinity aspartate/glutamate transporter), member 6, PCDHB5 - protocadherin beta 5, PCDHB14 - protocadherin beta 14, DRD2 - do…
GO:0016339	calcium-dependent cell-cell adhesion via plasma membrane cell adhesion molecules	6.15e-09	5.69e-06	12.23	[PCDHB14 - protocadherin beta 14, PCDHB13 - protocadherin beta 13, PCDHGB4 - protocadherin gamma subfamily b, 4, PCDHB4 - protocadherin beta 4, PCDHB3 - protocadherin beta 3, PCDHB2 - protocadherin beta 2, PCDHB5 - protocadherin beta 5, PCDHB16 - protocadherin beta 16]
GO:0007416	synapse assembly	1.2e-08	1.02e-05	7.18	[DRD2 - dopamine receptor d2, PCDHB14 - protocadherin beta 14, PCDHB13 - protocadherin beta 13, OBSL1 - obscurin-like 1, GJA10 - gap junction protein, alpha 10, 62kda, FGF13 - fibroblast growth factor 13, PCDHB4 - protocadherin beta 4, PCDHB3 - protocadherin beta 3, PCDHB2 - protocadherin beta 2, PCDHB5 - protocadherin beta 5, PCDHB16 - protocadherin beta 16, GRID2 - glutamate receptor, ionotropi…
GO:0007154	cell communication	8.29e-08	6.58e-05	2.66	[PCSK9 - proprotein convertase subtilisin/kexin type 9, KCNK3 - potassium channel, subfamily k, member 3, SEMA3B - sema domain, immunoglobulin domain (ig), short basic domain, secreted, (semaphorin) 3b, FOS - fbj murine osteosarcoma viral oncogene homolog, P2RY11 - purinergic receptor p2y, g-protein coupled, 11, IL1RAPL1 - interleukin 1 receptor accessory protein-like 1, NQO1 - nad(p)h dehydrogen…
GO:0007399	nervous system development	9.35e-07	0.000693	3.25	[NRN1 - neuritin 1, PCDHA11 - protocadherin alpha 11, PCDHA10 - protocadherin alpha 10, FOS - fbj murine osteosarcoma viral oncogene homolog, PCDHA3 - protocadherin alpha 3, PCDHA1 - protocadherin alpha 1, LDB2 - lim domain binding 2, FGF2 - fibroblast growth factor 2 (basic), ACTL6B - actin-like 6b, SARM1 - sterile alpha and tir motif containing 1, PCDHB15 - protocadherin beta 15, NEUROG1 - neur…
GO:0050808	synapse organization	1.02e-06	0.000707	4.48	[OBSL1 - obscurin-like 1, PCDHB5 - protocadherin beta 5, PCDHB16 - protocadherin beta 16, DRD2 - dopamine receptor d2, PCDHB14 - protocadherin beta 14, PCDHB13 - protocadherin beta 13, UNC13A - unc-13 homolog a (c. elegans), GJA10 - gap junction protein, alpha 10, 62kda, FGF13 - fibroblast growth factor 13, PCDHB4 - protocadherin beta 4, PCDHB3 - protocadherin beta 3, NFASC - neurofascin, PCDHB2 …
GO:0003008	system process	1.33e-06	0.000871	2.22	[SFRP5 - secreted frizzled-related protein 5, FOS - fbj murine osteosarcoma viral oncogene homolog, KCNQ1 - potassium voltage-gated channel, kqt-like subfamily, member 1, SERPING1 - serpin peptidase inhibitor, clade g (c1 inhibitor), member 1, ACTN3 - actinin, alpha 3, DCDC2 - doublecortin domain containing 2, NPPB - natriuretic peptide b, NKX2-5 - nk2 homeobox 5, RASL10B - ras-like, family 10, m…
GO:0014059	regulation of dopamine secretion	3.51e-06	0.00217	10.32	[DRD2 - dopamine receptor d2, DRD3 - dopamine receptor d3, CNR1 - cannabinoid receptor 1 (brain), SYT11 - synaptotagmin xi, SYT1 - synaptotagmin i, CHRNB2 - cholinergic receptor, nicotinic, beta 2 (neuronal)]
GO:0051960	regulation of nervous system development	6.95e-06	0.00407	2.15	[RIMS2 - regulating synaptic membrane exocytosis 2, SEMA3B - sema domain, immunoglobulin domain (ig), short basic domain, secreted, (semaphorin) 3b, EPHA3 - eph receptor a3, IL1RAPL1 - interleukin 1 receptor accessory protein-like 1, PLA2G3 - phospholipase a2, group iii, EPHA7 - eph receptor a7, ARHGAP4 - rho gtpase activating protein 4, KIAA0319 - kiaa0319, NKX2-5 - nk2 homeobox 5, LRRC24 - leuc…
GO:0048731	system development	8.05e-06	0.00447	2.42	[FOS - fbj murine osteosarcoma viral oncogene homolog, KCNQ1 - potassium voltage-gated channel, kqt-like subfamily, member 1, LDB2 - lim domain binding 2, NKX2-5 - nk2 homeobox 5, SARM1 - sterile alpha and tir motif containing 1, PCDHB15 - protocadherin beta 15, ST8SIA4 - st8 alpha-n-acetyl-neuraminide alpha-2,8-sialyltransferase 4, PCDHB12 - protocadherin beta 12, PHOX2A - paired-like homeobox 2…

## Sheet: Dark_spheres_vs_blastoids_up
GO Term	Description	P-value	FDR q-value	Enrichment	Genes
GO:0030198	extracellular matrix organization	4.21e-14	4.7e-10	5.11	[ADAMTS15 - adam metallopeptidase with thrombospondin type 1 motif, 15, BGN - biglycan, VWF - von willebrand factor, KDR - kinase insert domain receptor (a type iii receptor tyrosine kinase), FLRT2 - fibronectin leucine rich transmembrane protein 2, CRISPLD2 - cysteine-rich secretory protein lccl domain containing 2, SOX9 - sry (sex determining region y)-box 9, SPINK5 - serine peptidase inhibitor…
GO:0043062	extracellular structure organization	2.66e-13	1.49e-09	4.65	[ADAMTS15 - adam metallopeptidase with thrombospondin type 1 motif, 15, BGN - biglycan, VWF - von willebrand factor, ABCA1 - atp-binding cassette, sub-family a (abc1), member 1, KDR - kinase insert domain receptor (a type iii receptor tyrosine kinase), FLRT2 - fibronectin leucine rich transmembrane protein 2, CRISPLD2 - cysteine-rich secretory protein lccl domain containing 2, SOX9 - sry (sex det…
GO:0048856	anatomical structure development	4.04e-13	1.51e-09	1.92	[DCHS1 - dachsous 1 (drosophila), KLF4 - kruppel-like factor 4 (gut), BGN - biglycan, LSAMP - limbic system-associated membrane protein, PPP1R17 - protein phosphatase 1, regulatory subunit 17, FCGR2B - fc fragment of igg, low affinity iib, receptor (cd32), VCX3A - variable charge, x-linked 3a, DACT2 - dishevelled-binding antagonist of beta-catenin 2, MSLN - mesothelin, BMP2 - bone morphogenetic p…
GO:0007155	cell adhesion	2.41e-12	6.72e-09	3.33	[DCHS1 - dachsous 1 (drosophila), TEK - tek tyrosine kinase, endothelial, MILR1 - mast cell immunoglobulin-like receptor 1, VWF - von willebrand factor, LSAMP - limbic system-associated membrane protein, FLRT2 - fibronectin leucine rich transmembrane protein 2, CDHR1 - cadherin-related family member 1, SVEP1 - sushi, von willebrand factor type a, egf and pentraxin domain containing 1, ZAP70 - zet…
GO:0022610	biological adhesion	3.47e-12	7.75e-09	3.29	[DCHS1 - dachsous 1 (drosophila), TEK - tek tyrosine kinase, endothelial, MILR1 - mast cell immunoglobulin-like receptor 1, VWF - von willebrand factor, LSAMP - limbic system-associated membrane protein, FLRT2 - fibronectin leucine rich transmembrane protein 2, CDHR1 - cadherin-related family member 1, SVEP1 - sushi, von willebrand factor type a, egf and pentraxin domain containing 1, ZAP70 - zet…
GO:0032501	multicellular organismal process	4.54e-11	8.46e-08	1.95	[PLCB2 - phospholipase c, beta 2, SFRP1 - secreted frizzled-related protein 1, WIPF3 - was/wasl interacting protein family, member 3, KLF4 - kruppel-like factor 4 (gut), DCHS1 - dachsous 1 (drosophila), TEK - tek tyrosine kinase, endothelial, BGN - biglycan, ATG5 - autophagy related 5, VWF - von willebrand factor, ABAT - 4-aminobutyrate aminotransferase, HOXD9 - homeobox d9, ABCA1 - atp-binding c…
GO:0032502	developmental process	8.12e-11	1.3e-07	1.61	[S100A4 - s100 calcium binding protein a4, DCHS1 - dachsous 1 (drosophila), KLF4 - kruppel-like factor 4 (gut), BGN - biglycan, LSAMP - limbic system-associated membrane protein, REST - re1-silencing transcription factor, PPP1R17 - protein phosphatase 1, regulatory subunit 17, FCGR2B - fc fragment of igg, low affinity iib, receptor (cd32), SLIT3 - slit homolog 3 (drosophila), VCX3A - variable cha…
GO:0006955	immune response	3.75e-10	5.24e-07	3.07	[ALOX5 - arachidonate 5-lipoxygenase, CD80 - cd80 molecule, SRMS - src-related kinase lacking c-terminal regulatory tyrosine and n-terminal myristylation sites, ZAP70 - zeta-chain (tcr) associated protein kinase 70kda, RGCC - regulator of cell cycle, FCGR2B - fc fragment of igg, low affinity iib, receptor (cd32), C3 - complement component 3, SFTPD - surfactant protein d, IL6R - interleukin 6 rece…
GO:0048869	cellular developmental process	8.22e-09	1.02e-05	1.83	[S100A4 - s100 calcium binding protein a4, SFRP1 - secreted frizzled-related protein 1, WIPF3 - was/wasl interacting protein family, member 3, KLF4 - kruppel-like factor 4 (gut), DCHS1 - dachsous 1 (drosophila), TEK - tek tyrosine kinase, endothelial, ATG5 - autophagy related 5, HOXD9 - homeobox d9, SRMS - src-related kinase lacking c-terminal regulatory tyrosine and n-terminal myristylation site…
GO:0030155	regulation of cell adhesion	5.28e-08	5.89e-05	2.76	[SFRP1 - secreted frizzled-related protein 1, KLF4 - kruppel-like factor 4 (gut), TEK - tek tyrosine kinase, endothelial, IGF2 - insulin-like growth factor 2 (somatomedin a), ALOX5 - arachidonate 5-lipoxygenase, CD80 - cd80 molecule, TESC - tescalcin, KDR - kinase insert domain receptor (a type iii receptor tyrosine kinase), ACVRL1 - activin a receptor type ii-like 1, HHLA2 - herv-h ltr-associati…
GO:0042127	regulation of cell proliferation	7.4e-08	7.51e-05	2.04	[SFRP1 - secreted frizzled-related protein 1, KLF4 - kruppel-like factor 4 (gut), TEK - tek tyrosine kinase, endothelial, CD80 - cd80 molecule, TNFRSF8 - tumor necrosis factor receptor superfamily, member 8, REST - re1-silencing transcription factor, HHLA2 - herv-h ltr-associating 2, FCGR2B - fc fragment of igg, low affinity iib, receptor (cd32), SFTPD - surfactant protein d, IL6R - interleukin 6…
GO:0051239	regulation of multicellular organismal process	5.3e-07	0.000494	1.65	[SFRP1 - secreted frizzled-related protein 1, KLF4 - kruppel-like factor 4 (gut), TEK - tek tyrosine kinase, endothelial, TMEM108 - transmembrane protein 108, ATG5 - autophagy related 5, CD80 - cd80 molecule, TNFRSF8 - tumor necrosis factor receptor superfamily, member 8, ABCA1 - atp-binding cassette, sub-family a (abc1), member 1, REST - re1-silencing transcription factor, FLRT2 - fibronectin le…
GO:0001936	regulation of endothelial cell proliferation	1.04e-06	0.000897	5.26	[APLNR - apelin receptor, CXCL12 - chemokine (c-x-c motif) ligand 12, TEK - tek tyrosine kinase, endothelial, NRARP - notch-regulated ankyrin repeat protein, ITGB3 - integrin, beta 3 (platelet glycoprotein iiia, antigen cd61), BMP2 - bone morphogenetic protein 2, IGF2 - insulin-like growth factor 2 (somatomedin a), ALOX5 - arachidonate 5-lipoxygenase, VASH1 - vasohibin 1, KDR - kinase insert doma…
GO:0006952	defense response	1.47e-06	0.00117	2.41	[MLKL - mixed lineage kinase domain-like, SRMS - src-related kinase lacking c-terminal regulatory tyrosine and n-terminal myristylation sites, ZAP70 - zeta-chain (tcr) associated protein kinase 70kda, C3 - complement component 3, LGALS3BP - lectin, galactoside-binding, soluble, 3 binding protein, FCGR2B - fc fragment of igg, low affinity iib, receptor (cd32), SFTPD - surfactant protein d, IL6R - …
GO:0051093	negative regulation of developmental process	1.83e-06	0.00136	2.39	[NGEF - neuronal guanine nucleotide exchange factor, SKIL - ski-like oncogene, SFRP1 - secreted frizzled-related protein 1, KLF4 - kruppel-like factor 4 (gut), TEK - tek tyrosine kinase, endothelial, IGF2 - insulin-like growth factor 2 (somatomedin a), ALOX5 - arachidonate 5-lipoxygenase, DAAM2 - dishevelled associated activator of morphogenesis 2, VASH1 - vasohibin 1, ABCA1 - atp-binding cassett…
GO:0030154	cell differentiation	2.16e-06	0.00151	1.84	[S100A4 - s100 calcium binding protein a4, SFRP1 - secreted frizzled-related protein 1, WIPF3 - was/wasl interacting protein family, member 3, KLF4 - kruppel-like factor 4 (gut), DCHS1 - dachsous 1 (drosophila), SRMS - src-related kinase lacking c-terminal regulatory tyrosine and n-terminal myristylation sites, REST - re1-silencing transcription factor, FCGR2B - fc fragment of igg, low affinity i…
GO:0051240	positive regulation of multicellular organismal process	2.92e-06	0.00181	1.89	[KLF4 - kruppel-like factor 4 (gut), TEK - tek tyrosine kinase, endothelial, ATG5 - autophagy related 5, CD80 - cd80 molecule, TNFRSF8 - tumor necrosis factor receptor superfamily, member 8, ABCA1 - atp-binding cassette, sub-family a (abc1), member 1, FLRT2 - fibronectin leucine rich transmembrane protein 2, REST - re1-silencing transcription factor, HHLA2 - herv-h ltr-associating 2, IL6R - inter…
GO:0051241	negative regulation of multicellular organismal process	3.11e-06	0.00183	2.17	[NGEF - neuronal guanine nucleotide exchange factor, SFRP1 - secreted frizzled-related protein 1, ARHGAP42 - rho gtpase activating protein 42, KLF4 - kruppel-like factor 4 (gut), TEK - tek tyrosine kinase, endothelial, ALOX5 - arachidonate 5-lipoxygenase, VASH1 - vasohibin 1, DAAM2 - dishevelled associated activator of morphogenesis 2, ACVRL1 - activin a receptor type ii-like 1, REST - re1-silenc…
GO:0007156	homophilic cell adhesion via plasma membrane adhesion molecules	2.81e-06	0.00185	6.57	[L1CAM - l1 cell adhesion molecule, PCDH17 - protocadherin 17, DCHS1 - dachsous 1 (drosophila), PCDH18 - protocadherin 18, CDH23 - cadherin-related 23, ROBO3 - roundabout, axon guidance receptor, homolog 3 (drosophila), CEACAM6 - carcinoembryonic antigen-related cell adhesion molecule 6 (non-specific cross reacting antigen), PECAM1 - platelet/endothelial cell adhesion molecule 1, CDHR1 - cadherin…
GO:0050678	regulation of epithelial cell proliferation	3.65e-06	0.00204	3.37	[APLNR - apelin receptor, SFRP1 - secreted frizzled-related protein 1, CXCL12 - chemokine (c-x-c motif) ligand 12, TEK - tek tyrosine kinase, endothelial, NRARP - notch-regulated ankyrin repeat protein, BCL11B - b-cell cll/lymphoma 11b (zinc finger protein), IGF2 - insulin-like growth factor 2 (somatomedin a), ALOX5 - arachidonate 5-lipoxygenase, CD109 - cd109 molecule, VASH1 - vasohibin 1, KDR -…
GO:0022407	regulation of cell-cell adhesion	3.85e-06	0.00205	3.01	[CXCL12 - chemokine (c-x-c motif) ligand 12, KLF4 - kruppel-like factor 4 (gut), NRARP - notch-regulated ankyrin repeat protein, IGF2 - insulin-like growth factor 2 (somatomedin a), ALOX5 - arachidonate 5-lipoxygenase, CD80 - cd80 molecule, CEACAM6 - carcinoembryonic antigen-related cell adhesion molecule 6 (non-specific cross reacting antigen), CD1D - cd1d molecule, HHLA2 - herv-h ltr-associatin…
GO:0008285	negative regulation of cell proliferation	4.42e-06	0.00224	2.46	[SFRP1 - secreted frizzled-related protein 1, KLF4 - kruppel-like factor 4 (gut), ALOX5 - arachidonate 5-lipoxygenase, CD80 - cd80 molecule, TESC - tescalcin, TNFRSF8 - tumor necrosis factor receptor superfamily, member 8, VASH1 - vasohibin 1, REST - re1-silencing transcription factor, ACVRL1 - activin a receptor type ii-like 1, RGCC - regulator of cell cycle, IGFBP6 - insulin-like growth factor …
GO:0007166	cell surface receptor signaling pathway	4.75e-06	0.00231	1.73	[PLCB2 - phospholipase c, beta 2, SFRP1 - secreted frizzled-related protein 1, WIPF3 - was/wasl interacting protein family, member 3, KLF4 - kruppel-like factor 4 (gut), TEK - tek tyrosine kinase, endothelial, MILR1 - mast cell immunoglobulin-like receptor 1, CD80 - cd80 molecule, TNFRSF8 - tumor necrosis factor receptor superfamily, member 8, ABCA1 - atp-binding cassette, sub-family a (abc1), me…
GO:0042330	taxis	5.75e-06	0.00238	3.97	[L1CAM - l1 cell adhesion molecule, CXCL12 - chemokine (c-x-c motif) ligand 12, ALOX5 - arachidonate 5-lipoxygenase, ROBO3 - roundabout, axon guidance receptor, homolog 3 (drosophila), FLRT2 - fibronectin leucine rich transmembrane protein 2, SFTPD - surfactant protein d, IL6R - interleukin 6 receptor, SLIT3 - slit homolog 3 (drosophila), SYK - spleen tyrosine kinase, CNR2 - cannabinoid receptor …
GO:0006935	chemotaxis	5.75e-06	0.00247	3.97	[L1CAM - l1 cell adhesion molecule, CXCL12 - chemokine (c-x-c motif) ligand 12, ALOX5 - arachidonate 5-lipoxygenase, ROBO3 - roundabout, axon guidance receptor, homolog 3 (drosophila), FLRT2 - fibronectin leucine rich transmembrane protein 2, SFTPD - surfactant protein d, IL6R - interleukin 6 receptor, SLIT3 - slit homolog 3 (drosophila), SYK - spleen tyrosine kinase, CNR2 - cannabinoid receptor …
GO:0098742	cell-cell adhesion via plasma-membrane adhesion molecules	5.69e-06	0.00254	4.96	[L1CAM - l1 cell adhesion molecule, PCDH17 - protocadherin 17, DCHS1 - dachsous 1 (drosophila), PCDH18 - protocadherin 18, CDH23 - cadherin-related 23, MILR1 - mast cell immunoglobulin-like receptor 1, ROBO3 - roundabout, axon guidance receptor, homolog 3 (drosophila), CEACAM6 - carcinoembryonic antigen-related cell adhesion molecule 6 (non-specific cross reacting antigen), PECAM1 - platelet/endo…
GO:0045058	T cell selection	6.53e-06	0.0026	12.78	[SYK - spleen tyrosine kinase, BCL11B - b-cell cll/lymphoma 11b (zinc finger protein), ATG5 - autophagy related 5, CD1D - cd1d molecule, ZAP70 - zeta-chain (tcr) associated protein kinase 70kda]
GO:0009888	tissue development	5.58e-06	0.0026	2.71	[POU3F3 - pou class 3 homeobox 3, ZBTB18 - zinc finger and btb domain containing 18, SFRP1 - secreted frizzled-related protein 1, DCHS1 - dachsous 1 (drosophila), COL5A1 - collagen, type v, alpha 1, FAM20C - family with sequence similarity 20, member c, LAMA2 - laminin, alpha 2, HOXD9 - homeobox d9, KDR - kinase insert domain receptor (a type iii receptor tyrosine kinase), CALB1 - calbindin 1, 28…
GO:0007186	G protein-coupled receptor signaling pathway	7.8e-06	0.00281	2.98	[APLNR - apelin receptor, NGEF - neuronal guanine nucleotide exchange factor, PLCB2 - phospholipase c, beta 2, PDE6G - phosphodiesterase 6g, cgmp-specific, rod, gamma, CXCL12 - chemokine (c-x-c motif) ligand 12, KNG1 - kininogen 1, HRH2 - histamine receptor h2, ABCA1 - atp-binding cassette, sub-family a (abc1), member 1, SORL1 - sortilin-related receptor, l(dlr class) a repeats containing, FGD2 -…
GO:0032101	regulation of response to external stimulus	7.69e-06	0.00287	2.39	[KLF4 - kruppel-like factor 4 (gut), TEK - tek tyrosine kinase, endothelial, ALOX5 - arachidonate 5-lipoxygenase, KDR - kinase insert domain receptor (a type iii receptor tyrosine kinase), FCGR2B - fc fragment of igg, low affinity iib, receptor (cd32), C3 - complement component 3, IL6R - interleukin 6 receptor, CNR2 - cannabinoid receptor 2 (macrophage), NLRP12 - nlr family, pyrin domain containi…
GO:0045596	negative regulation of cell differentiation	7.6e-06	0.00293	2.54	[NGEF - neuronal guanine nucleotide exchange factor, SKIL - ski-like oncogene, SFRP1 - secreted frizzled-related protein 1, IGF2 - insulin-like growth factor 2 (somatomedin a), DAAM2 - dishevelled associated activator of morphogenesis 2, ABCA1 - atp-binding cassette, sub-family a (abc1), member 1, REST - re1-silencing transcription factor, SORL1 - sortilin-related receptor, l(dlr class) a repeats…
GO:0050900	leukocyte migration	9.13e-06	0.00309	3.83	[L1CAM - l1 cell adhesion molecule, TEK - tek tyrosine kinase, endothelial, ALOX5 - arachidonate 5-lipoxygenase, CEACAM6 - carcinoembryonic antigen-related cell adhesion molecule 6 (non-specific cross reacting antigen), ZAP70 - zeta-chain (tcr) associated protein kinase 70kda, ITGAM - integrin, alpha m (complement component 3 receptor 3 subunit), SFTPD - surfactant protein d, IL6R - interleukin 6…
GO:0006954	inflammatory response	8.93e-06	0.00312	3.45	[CD68 - cd68 molecule, CHST2 - carbohydrate (n-acetylglucosamine-6-o) sulfotransferase 2, KNG1 - kininogen 1, FCGR2B - fc fragment of igg, low affinity iib, receptor (cd32), C3 - complement component 3, IL6R - interleukin 6 receptor, CNR2 - cannabinoid receptor 2 (macrophage), BMP2 - bone morphogenetic protein 2, PLP1 - proteolipid protein 1, PTGS1 - prostaglandin-endoperoxide synthase 1 (prostag…

## Sheet: Dark_spheres_vs_blastoids_down
GO Term	Description	P-value	FDR q-value	Enrichment	Genes
GO:0032501	multicellular organismal process	1.18e-16	1.33e-12	1.87	[LRP2 - low density lipoprotein receptor-related protein 2, FOXO6 - forkhead box o6, ELOVL1 - elovl fatty acid elongase 1, ID3 - inhibitor of dna binding 3, dominant negative helix-loop-helix protein, CCBE1 - collagen and calcium binding egf domains 1, S100A13 - s100 calcium binding protein a13, SFN - stratifin, ABCA4 - atp-binding cassette, sub-family a (abc1), member 4, PPP1R13L - protein phosp…
GO:0048646	anatomical structure formation involved in morphogenesis	3.23e-15	1.83e-11	2.93	[PTPRM - protein tyrosine phosphatase, receptor type, m, FOLR1 - folate receptor 1 (adult), LRP2 - low density lipoprotein receptor-related protein 2, CCBE1 - collagen and calcium binding egf domains 1, E2F8 - e2f transcription factor 8, TFAP2A - transcription factor ap-2 alpha (activating enhancer binding protein 2 alpha), EPHB3 - eph receptor b3, TYMP - thymidine phosphorylase, GPC1 - glypican …
GO:0050793	regulation of developmental process	1.16e-14	4.39e-11	1.83	[FLOT1 - flotillin 1, LRP2 - low density lipoprotein receptor-related protein 2, CDC42EP1 - cdc42 effector protein (rho gtpase binding) 1, FOXO6 - forkhead box o6, S100A10 - s100 calcium binding protein a10, ID3 - inhibitor of dna binding 3, dominant negative helix-loop-helix protein, CCBE1 - collagen and calcium binding egf domains 1, S100A13 - s100 calcium binding protein a13, FEZ1 - fasciculat…
GO:0009653	anatomical structure morphogenesis	1.94e-14	5.49e-11	2.24	[FLOT1 - flotillin 1, FOLR1 - folate receptor 1 (adult), S100A6 - s100 calcium binding protein a6, LRP2 - low density lipoprotein receptor-related protein 2, SRC - v-src avian sarcoma (schmidt-ruppin a-2) viral oncogene homolog, HOXC13 - homeobox c13, ID3 - inhibitor of dna binding 3, dominant negative helix-loop-helix protein, CCBE1 - collagen and calcium binding egf domains 1, BICD1 - bicaudal …
GO:0022603	regulation of anatomical structure morphogenesis	4.15e-14	9.4e-11	2.37	[FLOT1 - flotillin 1, PTPRM - protein tyrosine phosphatase, receptor type, m, CDC42EP1 - cdc42 effector protein (rho gtpase binding) 1, SRC - v-src avian sarcoma (schmidt-ruppin a-2) viral oncogene homolog, S100A10 - s100 calcium binding protein a10, CCBE1 - collagen and calcium binding egf domains 1, AP2A2 - adaptor-related protein complex 2, alpha 2 subunit, F11R - f11 receptor, S100A13 - s100 …
GO:0032502	developmental process	3.66e-13	6.9e-10	1.5	[FLOT1 - flotillin 1, S100A6 - s100 calcium binding protein a6, ADAP2 - arfgap with dual ph domains 2, CCBE1 - collagen and calcium binding egf domains 1, BICD1 - bicaudal d homolog 1 (drosophila), BIK - bcl2-interacting killer (apoptosis-inducing), FEZ1 - fasciculation and elongation protein zeta 1 (zygin i), MICAL2 - microtubule associated monooxygenase, calponin and lim domain containing 2, TY…
GO:0048856	anatomical structure development	1.08e-12	1.75e-09	1.66	[ATP2C2 - atpase, ca++ transporting, type 2c, member 2, LRP2 - low density lipoprotein receptor-related protein 2, ADAP2 - arfgap with dual ph domains 2, FAM20A - family with sequence similarity 20, member a, ID3 - inhibitor of dna binding 3, dominant negative helix-loop-helix protein, UBE2J1 - ubiquitin-conjugating enzyme e2, j1, CCBE1 - collagen and calcium binding egf domains 1, E2F8 - e2f tra…
GO:0007165	signal transduction	1.81e-12	2.56e-09	1.54	[FLOT1 - flotillin 1, S100A6 - s100 calcium binding protein a6, ADAP2 - arfgap with dual ph domains 2, MPP1 - membrane protein, palmitoylated 1, 55kda, P2RY6 - pyrimidinergic receptor p2y, g-protein coupled, 6, TRERF1 - transcriptional regulating factor 1, PEBP1 - phosphatidylethanolamine binding protein 1, RAB15 - rab15, member ras oncogene family, ABCA4 - atp-binding cassette, sub-family a (abc…
GO:0051270	regulation of cellular component movement	2.54e-11	2.88e-08	2.26	[PTPRM - protein tyrosine phosphatase, receptor type, m, IL1R1 - interleukin 1 receptor, type i, CGA - glycoprotein hormones, alpha polypeptide, MPP1 - membrane protein, palmitoylated 1, 55kda, SRC - v-src avian sarcoma (schmidt-ruppin a-2) viral oncogene homolog, RIN3 - ras and rab interactor 3, CCBE1 - collagen and calcium binding egf domains 1, FEZ1 - fasciculation and elongation protein zeta …
GO:0016477	cell migration	2.45e-11	3.08e-08	2.45	[FOLR1 - folate receptor 1 (adult), SRC - v-src avian sarcoma (schmidt-ruppin a-2) viral oncogene homolog, SIRPA - signal-regulatory protein alpha, F11R - f11 receptor, S100P - s100 calcium binding protein p, EPHB3 - eph receptor b3, TYRO3 - tyro3 protein tyrosine kinase, SEMA6A - sema domain, transmembrane domain (tm), and cytoplasmic domain, (semaphorin) 6a, NR2F2 - nuclear receptor subfamily 2…
GO:1901342	regulation of vasculature development	3.17e-11	3.26e-08	3.55	[PTPRM - protein tyrosine phosphatase, receptor type, m, RUNX1 - runt-related transcription factor 1, CCBE1 - collagen and calcium binding egf domains 1, HMOX1 - heme oxygenase (decycling) 1, SEMA6A - sema domain, transmembrane domain (tm), and cytoplasmic domain, (semaphorin) 6a, WNT4 - wingless-type mmtv integration site family, member 4, PTGIS - prostaglandin i2 (prostacyclin) synthase, TNFSF1…
GO:0030198	extracellular matrix organization	5.73e-11	5.41e-08	3.57	[FLOT1 - flotillin 1, NFKB2 - nuclear factor of kappa light polypeptide gene enhancer in b-cells 2 (p49/p100), ST7 - suppression of tumorigenicity 7, HAPLN1 - hyaluronan and proteoglycan link protein 1, F11R - f11 receptor, ADAM19 - adam metallopeptidase domain 19, ADAMTSL4 - adamts-like 4, KIF9 - kinesin family member 9, NID1 - nidogen 1, HSPG2 - heparan sulfate proteoglycan 2, VWA1 - von willeb…
GO:0030334	regulation of cell migration	9.08e-11	6.86e-08	2.32	[PTPRM - protein tyrosine phosphatase, receptor type, m, IL1R1 - interleukin 1 receptor, type i, CGA - glycoprotein hormones, alpha polypeptide, MPP1 - membrane protein, palmitoylated 1, 55kda, SRC - v-src avian sarcoma (schmidt-ruppin a-2) viral oncogene homolog, RIN3 - ras and rab interactor 3, CCBE1 - collagen and calcium binding egf domains 1, SEMA6A - sema domain, transmembrane domain (tm), …
GO:0007155	cell adhesion	8.5e-11	6.88e-08	2.53	[PTPRM - protein tyrosine phosphatase, receptor type, m, FOLR1 - folate receptor 1 (adult), CDC42EP1 - cdc42 effector protein (rho gtpase binding) 1, SRC - v-src avian sarcoma (schmidt-ruppin a-2) viral oncogene homolog, PPFIBP1 - ptprf interacting protein, binding protein 1 (liprin beta 1), SIRPA - signal-regulatory protein alpha, HAPLN1 - hyaluronan and proteoglycan link protein 1, F11R - f11 r…
GO:0048869	cellular developmental process	7.97e-11	6.94e-08	1.68	[FLOT1 - flotillin 1, S100A6 - s100 calcium binding protein a6, LRP2 - low density lipoprotein receptor-related protein 2, ID3 - inhibitor of dna binding 3, dominant negative helix-loop-helix protein, UBE2J1 - ubiquitin-conjugating enzyme e2, j1, E2F8 - e2f transcription factor 8, FEZ1 - fasciculation and elongation protein zeta 1 (zygin i), APBB1 - amyloid beta (a4) precursor protein-binding, fa…
GO:0022610	biological adhesion	1.29e-10	9.1e-08	2.5	[PTPRM - protein tyrosine phosphatase, receptor type, m, FOLR1 - folate receptor 1 (adult), CDC42EP1 - cdc42 effector protein (rho gtpase binding) 1, SRC - v-src avian sarcoma (schmidt-ruppin a-2) viral oncogene homolog, PPFIBP1 - ptprf interacting protein, binding protein 1 (liprin beta 1), SIRPA - signal-regulatory protein alpha, HAPLN1 - hyaluronan and proteoglycan link protein 1, F11R - f11 r…
GO:0045765	regulation of angiogenesis	1.86e-10	1.17e-07	3.6	[PTPRM - protein tyrosine phosphatase, receptor type, m, RUNX1 - runt-related transcription factor 1, CCBE1 - collagen and calcium binding egf domains 1, HMOX1 - heme oxygenase (decycling) 1, SEMA6A - sema domain, transmembrane domain (tm), and cytoplasmic domain, (semaphorin) 6a, PTGIS - prostaglandin i2 (prostacyclin) synthase, HSPG2 - heparan sulfate proteoglycan 2, TNFSF12 - tumor necrosis fa…
GO:0040011	locomotion	1.78e-10	1.19e-07	2.27	[FOLR1 - folate receptor 1 (adult), SRC - v-src avian sarcoma (schmidt-ruppin a-2) viral oncogene homolog, SIRPA - signal-regulatory protein alpha, F11R - f11 receptor, S100P - s100 calcium binding protein p, EPHB3 - eph receptor b3, TYRO3 - tyro3 protein tyrosine kinase, SEMA6A - sema domain, transmembrane domain (tm), and cytoplasmic domain, (semaphorin) 6a, TYMP - thymidine phosphorylase, NR2F…
GO:0006928	movement of cell or subcellular component	2.73e-10	1.63e-07	2.02	[GSN - gelsolin, PTPRM - protein tyrosine phosphatase, receptor type, m, FOLR1 - folate receptor 1 (adult), SRC - v-src avian sarcoma (schmidt-ruppin a-2) viral oncogene homolog, SIRPA - signal-regulatory protein alpha, BICD1 - bicaudal d homolog 1 (drosophila), F11R - f11 receptor, FEZ1 - fasciculation and elongation protein zeta 1 (zygin i), S100P - s100 calcium binding protein p, EPHB3 - eph r…
GO:2000026	regulation of multicellular organismal development	3.42e-10	1.94e-07	1.78	[FLOT1 - flotillin 1, LRP2 - low density lipoprotein receptor-related protein 2, FOXO6 - forkhead box o6, CCBE1 - collagen and calcium binding egf domains 1, FEZ1 - fasciculation and elongation protein zeta 1 (zygin i), SFN - stratifin, TYMP - thymidine phosphorylase, HAP1 - huntingtin-associated protein 1, GPC1 - glypican 1, IDH2 - isocitrate dehydrogenase 2 (nadp+), mitochondrial, ANGPTL4 - ang…
GO:0048870	cell motility	4.05e-10	2.19e-07	2.3	[FOLR1 - folate receptor 1 (adult), SRC - v-src avian sarcoma (schmidt-ruppin a-2) viral oncogene homolog, SIRPA - signal-regulatory protein alpha, F11R - f11 receptor, S100P - s100 calcium binding protein p, EPHB3 - eph receptor b3, TYRO3 - tyro3 protein tyrosine kinase, SEMA6A - sema domain, transmembrane domain (tm), and cytoplasmic domain, (semaphorin) 6a, NR2F2 - nuclear receptor subfamily 2…
GO:2000145	regulation of cell motility	4.9e-10	2.52e-07	2.22	[PTPRM - protein tyrosine phosphatase, receptor type, m, IL1R1 - interleukin 1 receptor, type i, CGA - glycoprotein hormones, alpha polypeptide, MPP1 - membrane protein, palmitoylated 1, 55kda, SRC - v-src avian sarcoma (schmidt-ruppin a-2) viral oncogene homolog, RIN3 - ras and rab interactor 3, CCBE1 - collagen and calcium binding egf domains 1, SEMA6A - sema domain, transmembrane domain (tm), …
GO:0043062	extracellular structure organization	6.57e-10	3.23e-07	3.21	[FLOT1 - flotillin 1, NFKB2 - nuclear factor of kappa light polypeptide gene enhancer in b-cells 2 (p49/p100), LIPG - lipase, endothelial, ST7 - suppression of tumorigenicity 7, HAPLN1 - hyaluronan and proteoglycan link protein 1, F11R - f11 receptor, ADAM19 - adam metallopeptidase domain 19, ADAMTSL4 - adamts-like 4, KIF9 - kinesin family member 9, NID1 - nidogen 1, HSPG2 - heparan sulfate prote…
GO:0051094	positive regulation of developmental process	7.87e-10	3.72e-07	1.99	[FLOT1 - flotillin 1, LRP2 - low density lipoprotein receptor-related protein 2, SRC - v-src avian sarcoma (schmidt-ruppin a-2) viral oncogene homolog, FOXO6 - forkhead box o6, FOS - fbj murine osteosarcoma viral oncogene homolog, ZBTB7C - zinc finger and btb domain containing 7c, S100A10 - s100 calcium binding protein a10, KRT10 - keratin 10, CCBE1 - collagen and calcium binding egf domains 1, F…
GO:0030154	cell differentiation	9.69e-10	4.39e-07	1.8	[ID3 - inhibitor of dna binding 3, dominant negative helix-loop-helix protein, E2F8 - e2f transcription factor 8, TYMP - thymidine phosphorylase, LTBR - lymphotoxin beta receptor (tnfr superfamily, member 3), HAP1 - huntingtin-associated protein 1, GPC1 - glypican 1, SOCS3 - suppressor of cytokine signaling 3, ZNF750 - zinc finger protein 750, WNT6 - wingless-type mmtv integration site family, me…
GO:0040012	regulation of locomotion	1.55e-09	6.76e-07	2.13	[PTPRM - protein tyrosine phosphatase, receptor type, m, IL1R1 - interleukin 1 receptor, type i, CGA - glycoprotein hormones, alpha polypeptide, MPP1 - membrane protein, palmitoylated 1, 55kda, SRC - v-src avian sarcoma (schmidt-ruppin a-2) viral oncogene homolog, TRIM5 - tripartite motif containing 5, RIN3 - ras and rab interactor 3, CCBE1 - collagen and calcium binding egf domains 1, SEMA6A - s…
GO:0051239	regulation of multicellular organismal process	3.78e-09	1.59e-06	1.57	[FLOT1 - flotillin 1, LRP2 - low density lipoprotein receptor-related protein 2, FOXO6 - forkhead box o6, SIRPA - signal-regulatory protein alpha, ID3 - inhibitor of dna binding 3, dominant negative helix-loop-helix protein, UBE2J1 - ubiquitin-conjugating enzyme e2, j1, CCBE1 - collagen and calcium binding egf domains 1, FEZ1 - fasciculation and elongation protein zeta 1 (zygin i), SFN - stratifi…
GO:0045595	regulation of cell differentiation	4.16e-09	1.68e-06	1.76	[FLOT1 - flotillin 1, LRP2 - low density lipoprotein receptor-related protein 2, FOXO6 - forkhead box o6, S100A10 - s100 calcium binding protein a10, ID3 - inhibitor of dna binding 3, dominant negative helix-loop-helix protein, FEZ1 - fasciculation and elongation protein zeta 1 (zygin i), SFN - stratifin, PPP1R13L - protein phosphatase 1, regulatory subunit 13 like, HAP1 - huntingtin-associated p…
GO:0050678	regulation of epithelial cell proliferation	5.45e-09	2.13e-06	3.18	[PTPRM - protein tyrosine phosphatase, receptor type, m, ERRFI1 - erbb receptor feedback inhibitor 1, HMOX1 - heme oxygenase (decycling) 1, NR4A1 - nuclear receptor subfamily 4, group a, member 1, SFN - stratifin, NR2F2 - nuclear receptor subfamily 2, group f, member 2, TNFSF12 - tumor necrosis factor (ligand) superfamily, member 12, CDKN1C - cyclin-dependent kinase inhibitor 1c (p57, kip2), MAGE…
GO:0007166	cell surface receptor signaling pathway	8.45e-09	3.19e-06	1.68	[P2RY6 - pyrimidinergic receptor p2y, g-protein coupled, 6, TRIM5 - tripartite motif containing 5, LTBR - lymphotoxin beta receptor (tnfr superfamily, member 3), CCDC88C - coiled-coil domain containing 88c, HAP1 - huntingtin-associated protein 1, MPZL1 - myelin protein zero-like 1, SOCS3 - suppressor of cytokine signaling 3, WNT6 - wingless-type mmtv integration site family, member 6, COL4A1 - co…
GO:0032879	regulation of localization	1.02e-08	3.72e-06	1.56	[FLOT1 - flotillin 1, ATP2C2 - atpase, ca++ transporting, type 2c, member 2, MPP1 - membrane protein, palmitoylated 1, 55kda, P2RY6 - pyrimidinergic receptor p2y, g-protein coupled, 6, SIRPA - signal-regulatory protein alpha, TRIM5 - tripartite motif containing 5, UBE2J1 - ubiquitin-conjugating enzyme e2, j1, CCBE1 - collagen and calcium binding egf domains 1, BICD1 - bicaudal d homolog 1 (drosop…
GO:0009888	tissue development	1.66e-08	5.89e-06	2.52	[ATP2C2 - atpase, ca++ transporting, type 2c, member 2, GSN - gelsolin, RUNX1 - runt-related transcription factor 1, FAM20A - family with sequence similarity 20, member a, ERRFI1 - erbb receptor feedback inhibitor 1, GRHL2 - grainyhead-like 2 (drosophila), ALOX15 - arachidonate 15-lipoxygenase, NKX2-3 - nk2 homeobox 3, ASXL1 - additional sex combs like 1 (drosophila), PPP1R13L - protein phosphata…
GO:0001525	angiogenesis	2.43e-08	7.65e-06	3.23	[CCBE1 - collagen and calcium binding egf domains 1, HMOX1 - heme oxygenase (decycling) 1, E2F8 - e2f transcription factor 8, PARVA - parvin, alpha, EPHB3 - eph receptor b3, TYMP - thymidine phosphorylase, HSPG2 - heparan sulfate proteoglycan 2, TNFSF12 - tumor necrosis factor (ligand) superfamily, member 12, ANGPTL4 - angiopoietin-like 4, ANGPT4 - angiopoietin 4, NRP1 - neuropilin 1, WNT7A - win…
GO:0030335	positive regulation of cell migration	2.4e-08	7.77e-06	2.52	[IL1R1 - interleukin 1 receptor, type i, CGA - glycoprotein hormones, alpha polypeptide, SRC - v-src avian sarcoma (schmidt-ruppin a-2) viral oncogene homolog, CD99 - cd99 molecule, MYLK - myosin light chain kinase, CCBE1 - collagen and calcium binding egf domains 1, HMOX1 - heme oxygenase (decycling) 1, SEMA6A - sema domain, transmembrane domain (tm), and cytoplasmic domain, (semaphorin) 6a, LRR…
GO:0048729	tissue morphogenesis	2.34e-08	7.79e-06	3.01	[FOLR1 - folate receptor 1 (adult), LRP2 - low density lipoprotein receptor-related protein 2, SRC - v-src avian sarcoma (schmidt-ruppin a-2) viral oncogene homolog, MYLK - myosin light chain kinase, TFAP2A - transcription factor ap-2 alpha (activating enhancer binding protein 2 alpha), MICAL2 - microtubule associated monooxygenase, calponin and lim domain containing 2, WNT4 - wingless-type mmtv …
GO:0035239	tube morphogenesis	2.34e-08	8.02e-06	3.32	[FOLR1 - folate receptor 1 (adult), LRP2 - low density lipoprotein receptor-related protein 2, SRC - v-src avian sarcoma (schmidt-ruppin a-2) viral oncogene homolog, CCBE1 - collagen and calcium binding egf domains 1, EPHB3 - eph receptor b3, MICAL2 - microtubule associated monooxygenase, calponin and lim domain containing 2, NR2F2 - nuclear receptor subfamily 2, group f, member 2, WNT4 - wingles…
GO:0042221	response to chemical	2.79e-08	8.54e-06	1.52	[FLOT1 - flotillin 1, LRP2 - low density lipoprotein receptor-related protein 2, P2RY6 - pyrimidinergic receptor p2y, g-protein coupled, 6, SIRPA - signal-regulatory protein alpha, ID3 - inhibitor of dna binding 3, dominant negative helix-loop-helix protein, S100A10 - s100 calcium binding protein a10, TRERF1 - transcriptional regulating factor 1, UBE2J1 - ubiquitin-conjugating enzyme e2, j1, FNDC…
GO:0003008	system process	3.02e-08	8.99e-06	2.1	[GSN - gelsolin, LRP2 - low density lipoprotein receptor-related protein 2, SRC - v-src avian sarcoma (schmidt-ruppin a-2) viral oncogene homolog, FOXO6 - forkhead box o6, FOS - fbj murine osteosarcoma viral oncogene homolog, CCBE1 - collagen and calcium binding egf domains 1, F11R - f11 receptor, TFAP2A - transcription factor ap-2 alpha (activating enhancer binding protein 2 alpha), USH1C - ushe…
GO:0051272	positive regulation of cellular component movement	4.52e-08	1.31e-05	2.43	[IL1R1 - interleukin 1 receptor, type i, CGA - glycoprotein hormones, alpha polypeptide, SRC - v-src avian sarcoma (schmidt-ruppin a-2) viral oncogene homolog, CD99 - cd99 molecule, MYLK - myosin light chain kinase, CCBE1 - collagen and calcium binding egf domains 1, HMOX1 - heme oxygenase (decycling) 1, FEZ1 - fasciculation and elongation protein zeta 1 (zygin i), SEMA6A - sema domain, transmemb…
GO:2000147	positive regulation of cell motility	5.38e-08	1.52e-05	2.45	[IL1R1 - interleukin 1 receptor, type i, CGA - glycoprotein hormones, alpha polypeptide, SRC - v-src avian sarcoma (schmidt-ruppin a-2) viral oncogene homolog, CD99 - cd99 molecule, MYLK - myosin light chain kinase, CCBE1 - collagen and calcium binding egf domains 1, HMOX1 - heme oxygenase (decycling) 1, SEMA6A - sema domain, transmembrane domain (tm), and cytoplasmic domain, (semaphorin) 6a, LRR…
GO:0009887	animal organ morphogenesis	6.79e-08	1.88e-05	2.58	[SRC - v-src avian sarcoma (schmidt-ruppin a-2) viral oncogene homolog, HOXC13 - homeobox c13, ID3 - inhibitor of dna binding 3, dominant negative helix-loop-helix protein, ERRFI1 - erbb receptor feedback inhibitor 1, GRHL2 - grainyhead-like 2 (drosophila), GREM2 - gremlin 2, dan family bmp antagonist, TFAP2A - transcription factor ap-2 alpha (activating enhancer binding protein 2 alpha), SEMA6A …
GO:0042127	regulation of cell proliferation	8.15e-08	2.2e-05	1.76	[PTPRM - protein tyrosine phosphatase, receptor type, m, S100A6 - s100 calcium binding protein a6, LRP2 - low density lipoprotein receptor-related protein 2, CGA - glycoprotein hormones, alpha polypeptide, P2RY6 - pyrimidinergic receptor p2y, g-protein coupled, 6, ZBTB7C - zinc finger and btb domain containing 7c, FOSL2 - fos-like antigen 2, S100A13 - s100 calcium binding protein a13, TFAP2A - tr…
GO:0045165	cell fate commitment	1.2e-07	3.16e-05	4.56	[TEAD3 - tea domain family member 3, WNT7B - wingless-type mmtv integration site family, member 7b, WNT11 - wingless-type mmtv integration site family, member 11, CTSL - cathepsin l, PPARG - peroxisome proliferator-activated receptor gamma, GATA2 - gata binding protein 2, GATA3 - gata binding protein 3, GATA6 - gata binding protein 6, NR2F2 - nuclear receptor subfamily 2, group f, member 2, WNT4 …
GO:0030856	regulation of epithelial cell differentiation	1.37e-07	3.51e-05	3.73	[AJAP1 - adherens junctions associated protein 1, RUNX1 - runt-related transcription factor 1, GRHL2 - grainyhead-like 2 (drosophila), ERRFI1 - erbb receptor feedback inhibitor 1, CD24 - cd24 molecule, CTSL - cathepsin l, F11R - f11 receptor, MAFF - v-maf avian musculoaponeurotic fibrosarcoma oncogene homolog f, PRKCH - protein kinase c, eta, YAP1 - yes-associated protein 1, SFN - stratifin, GATA…
GO:0040017	positive regulation of locomotion	2.89e-07	7.27e-05	2.31	[IL1R1 - interleukin 1 receptor, type i, CGA - glycoprotein hormones, alpha polypeptide, SRC - v-src avian sarcoma (schmidt-ruppin a-2) viral oncogene homolog, CD99 - cd99 molecule, MYLK - myosin light chain kinase, CCBE1 - collagen and calcium binding egf domains 1, HMOX1 - heme oxygenase (decycling) 1, SEMA6A - sema domain, transmembrane domain (tm), and cytoplasmic domain, (semaphorin) 6a, LRR…
GO:1901343	negative regulation of vasculature development	3.32e-07	8.18e-05	4.55	[COL4A2 - collagen, type iv, alpha 2, PTPRM - protein tyrosine phosphatase, receptor type, m, ADAMTS1 - adam metallopeptidase with thrombospondin type 1 motif, 1, PTN - pleiotrophin, PDGFB - platelet-derived growth factor beta polypeptide, PPARG - peroxisome proliferator-activated receptor gamma, SEMA6A - sema domain, transmembrane domain (tm), and cytoplasmic domain, (semaphorin) 6a, WNT4 - wing…
GO:0002064	epithelial cell development	4.97e-07	0.00012	3.97	[WNT7B - wingless-type mmtv integration site family, member 7b, SRC - v-src avian sarcoma (schmidt-ruppin a-2) viral oncogene homolog, CLDN3 - claudin 3, FOSL2 - fos-like antigen 2, PDGFB - platelet-derived growth factor beta polypeptide, F11R - f11 receptor, YAP1 - yes-associated protein 1, SFN - stratifin, PALLD - palladin, cytoskeletal associated protein, ASXL1 - additional sex combs like 1 (d…
GO:0098609	cell-cell adhesion	5.14e-07	0.000121	2.6	[PTPRM - protein tyrosine phosphatase, receptor type, m, CDC42EP1 - cdc42 effector protein (rho gtpase binding) 1, SRC - v-src avian sarcoma (schmidt-ruppin a-2) viral oncogene homolog, CD99 - cd99 molecule, SIRPA - signal-regulatory protein alpha, F11R - f11 receptor, PLEKHA7 - pleckstrin homology domain containing, family a member 7, PARVA - parvin, alpha, TYRO3 - tyro3 protein tyrosine kinase,…
GO:0048513	animal organ development	5.33e-07	0.000121	1.76	[TEAD3 - tea domain family member 3, LRP2 - low density lipoprotein receptor-related protein 2, ADAP2 - arfgap with dual ph domains 2, ZFHX3 - zinc finger homeobox 3, SRC - v-src avian sarcoma (schmidt-ruppin a-2) viral oncogene homolog, ID3 - inhibitor of dna binding 3, dominant negative helix-loop-helix protein, CCBE1 - collagen and calcium binding egf domains 1, E2F8 - e2f transcription factor…
GO:1904018	positive regulation of vasculature development	5.27e-07	0.000122	3.61	[CTSH - cathepsin h, RUNX1 - runt-related transcription factor 1, PGF - placental growth factor, PDGFB - platelet-derived growth factor beta polypeptide, CCBE1 - collagen and calcium binding egf domains 1, HMOX1 - heme oxygenase (decycling) 1, ITGA5 - integrin, alpha 5 (fibronectin receptor, alpha polypeptide), ADM - adrenomedullin, GATA2 - gata binding protein 2, DLL1 - delta-like 1 (drosophila)…
GO:0048514	blood vessel morphogenesis	5.92e-07	0.000131	5.46	[FOLR1 - folate receptor 1 (adult), LRP2 - low density lipoprotein receptor-related protein 2, GJA5 - gap junction protein, alpha 5, 40kda, WNT11 - wingless-type mmtv integration site family, member 11, ENG - endoglin, LAMA1 - laminin, alpha 1, NR2F2 - nuclear receptor subfamily 2, group f, member 2, CCBE1 - collagen and calcium binding egf domains 1, HEG1 - heart development protein with egf-lik…
GO:0050679	positive regulation of epithelial cell proliferation	6e-07	0.000131	3.45	[PGF - placental growth factor, PTN - pleiotrophin, PDGFB - platelet-derived growth factor beta polypeptide, ODAM - odontogenic, ameloblast asssociated, HMOX1 - heme oxygenase (decycling) 1, TGM1 - transglutaminase 1, MYC - v-myc avian myelocytomatosis viral oncogene homolog, NR4A1 - nuclear receptor subfamily 4, group a, member 1, LAMB1 - laminin, beta 1, YAP1 - yes-associated protein 1, GATA2 -…
GO:0045766	positive regulation of angiogenesis	6.43e-07	0.000137	3.73	[CTSH - cathepsin h, RUNX1 - runt-related transcription factor 1, PGF - placental growth factor, HMOX1 - heme oxygenase (decycling) 1, CCBE1 - collagen and calcium binding egf domains 1, ITGA5 - integrin, alpha 5 (fibronectin receptor, alpha polypeptide), GATA2 - gata binding protein 2, ADM - adrenomedullin, DLL1 - delta-like 1 (drosophila), GATA6 - gata binding protein 6, ENG - endoglin, PTGIS -…
GO:0003006	developmental process involved in reproduction	7.04e-07	0.000148	2.27	[HSPA2 - heat shock 70kda protein 2, LRP2 - low density lipoprotein receptor-related protein 2, HMGCS1 - 3-hydroxy-3-methylglutaryl-coa synthase 1 (soluble), SRC - v-src avian sarcoma (schmidt-ruppin a-2) viral oncogene homolog, KRT8 - keratin 8, GRHL2 - grainyhead-like 2 (drosophila), UBE2J1 - ubiquitin-conjugating enzyme e2, j1, E2F8 - e2f transcription factor 8, BIK - bcl2-interacting killer (…
GO:0031424	keratinization	7.37e-07	0.000152	5.9	[SFN - stratifin, KRT19 - keratin 19, KRT7 - keratin 7, KRT8 - keratin 8, KRT80 - keratin 80, PKP2 - plakophilin 2, KRT10 - keratin 10, DSC3 - desmocollin 3, KRT18 - keratin 18, KRT23 - keratin 23 (histone deacetylase inducible)]
GO:0051240	positive regulation of multicellular organismal process	8.42e-07	0.00017	1.68	[FLOT1 - flotillin 1, LRP2 - low density lipoprotein receptor-related protein 2, IL1R1 - interleukin 1 receptor, type i, SRC - v-src avian sarcoma (schmidt-ruppin a-2) viral oncogene homolog, FOXO6 - forkhead box o6, FOS - fbj murine osteosarcoma viral oncogene homolog, NLRP2 - nlr family, pyrin domain containing 2, F11R - f11 receptor, CCBE1 - collagen and calcium binding egf domains 1, FEZ1 - f…
GO:0042476	odontogenesis	9.21e-07	0.000183	4.54	[SRC - v-src avian sarcoma (schmidt-ruppin a-2) viral oncogene homolog, ID3 - inhibitor of dna binding 3, dominant negative helix-loop-helix protein, CSF3R - colony stimulating factor 3 receptor (granulocyte), PDGFRA - platelet-derived growth factor receptor, alpha polypeptide, ODAM - odontogenic, ameloblast asssociated, LAMB1 - laminin, beta 1, ADM - adrenomedullin, CA2 - carbonic anhydrase ii, …
GO:0008284	positive regulation of cell proliferation	9.78e-07	0.000191	1.97	[S100A6 - s100 calcium binding protein a6, LRP2 - low density lipoprotein receptor-related protein 2, CGA - glycoprotein hormones, alpha polypeptide, P2RY6 - pyrimidinergic receptor p2y, g-protein coupled, 6, FOSL2 - fos-like antigen 2, S100A13 - s100 calcium binding protein a13, NRP1 - neuropilin 1, DLX5 - distal-less homeobox 5, WNT7A - wingless-type mmtv integration site family, member 7a, EDN…
GO:0009966	regulation of signal transduction	1.38e-06	0.000265	1.42	[FLOT1 - flotillin 1, PLEKHF1 - pleckstrin homology domain containing, family f (with fyve domain) member 1, LRP2 - low density lipoprotein receptor-related protein 2, P2RY6 - pyrimidinergic receptor p2y, g-protein coupled, 6, SIRPA - signal-regulatory protein alpha, TRIM5 - tripartite motif containing 5, CCBE1 - collagen and calcium binding egf domains 1, BICD1 - bicaudal d homolog 1 (drosophila…
GO:0006954	inflammatory response	1.71e-06	0.000323	2.79	[IL1R1 - interleukin 1 receptor, type i, CSF1R - colony stimulating factor 1 receptor, FOS - fbj murine osteosarcoma viral oncogene homolog, NLRP2 - nlr family, pyrin domain containing 2, GGT5 - gamma-glutamyltransferase 5, MRGPRX1 - mas-related gpr, member x1, AFAP1L2 - actin filament associated protein 1-like 2, F11R - f11 receptor, ODAM - odontogenic, ameloblast asssociated, NUPR1 - nuclear pr…
GO:0010646	regulation of cell communication	2.58e-06	0.000463	1.38	[FLOT1 - flotillin 1, PLEKHF1 - pleckstrin homology domain containing, family f (with fyve domain) member 1, LRP2 - low density lipoprotein receptor-related protein 2, P2RY6 - pyrimidinergic receptor p2y, g-protein coupled, 6, SIRPA - signal-regulatory protein alpha, TRIM5 - tripartite motif containing 5, CCBE1 - collagen and calcium binding egf domains 1, BICD1 - bicaudal d homolog 1 (drosophila…
GO:0006820	anion transport	2.51e-06	0.000465	2.25	[SLC27A6 - solute carrier family 27 (fatty acid transporter), member 6, FOLR1 - folate receptor 1 (adult), LRP2 - low density lipoprotein receptor-related protein 2, GABRE - gamma-aminobutyric acid (gaba) a receptor, epsilon, NFKBIE - nuclear factor of kappa light polypeptide gene enhancer in b-cells inhibitor, epsilon, SLC20A2 - solute carrier family 20 (phosphate transporter), member 2, CYB5R2 …
GO:0060070	canonical Wnt signaling pathway	2.56e-06	0.000467	4.53	[WNT7B - wingless-type mmtv integration site family, member 7b, GATA3 - gata binding protein 3, MED12 - mediator complex subunit 12, BCL9L - b-cell cll/lymphoma 9-like, WNT11 - wingless-type mmtv integration site family, member 11, WNT4 - wingless-type mmtv integration site family, member 4, TCF7L1 - transcription factor 7-like 1 (t-cell specific, hmg-box), CTNNB1 - catenin (cadherin-associated p…
GO:0051093	negative regulation of developmental process	3.08e-06	0.000546	1.96	[PTPRM - protein tyrosine phosphatase, receptor type, m, RUNX1 - runt-related transcription factor 1, ID3 - inhibitor of dna binding 3, dominant negative helix-loop-helix protein, GRHL2 - grainyhead-like 2 (drosophila), FOXA2 - forkhead box a2, SEMA6A - sema domain, transmembrane domain (tm), and cytoplasmic domain, (semaphorin) 6a, SPRY4 - sprouty homolog 4 (drosophila), ASXL1 - additional sex c…
GO:0030155	regulation of cell adhesion	3.37e-06	0.000587	2.07	[FLOT1 - flotillin 1, GSN - gelsolin, MAP3K8 - mitogen-activated protein kinase kinase kinase 8, SRC - v-src avian sarcoma (schmidt-ruppin a-2) viral oncogene homolog, ZFHX3 - zinc finger homeobox 3, SIRPA - signal-regulatory protein alpha, RUNX1 - runt-related transcription factor 1, S100A10 - s100 calcium binding protein a10, F11R - f11 receptor, ADAM19 - adam metallopeptidase domain 19, CBLB -…
GO:0019216	regulation of lipid metabolic process	3.72e-06	0.000638	2.27	[CGA - glycoprotein hormones, alpha polypeptide, PEX11A - peroxisomal biogenesis factor 11 alpha, HMGCS1 - 3-hydroxy-3-methylglutaryl-coa synthase 1 (soluble), SRC - v-src avian sarcoma (schmidt-ruppin a-2) viral oncogene homolog, FHL2 - four and a half lim domains 2, DNAJC15 - dnaj (hsp40) homolog, subfamily c, member 15, LSS - lanosterol synthase (2,3-oxidosqualene-lanosterol cyclase), RGL1 - r…
GO:0098657	import into cell	3.89e-06	0.000657	2.06	[SYNJ2 - synaptojanin 2, FOLR1 - folate receptor 1 (adult), LRP2 - low density lipoprotein receptor-related protein 2, SNX1 - sorting nexin 1, P2RY6 - pyrimidinergic receptor p2y, g-protein coupled, 6, RIN3 - ras and rab interactor 3, INPPL1 - inositol polyphosphate phosphatase-like 1, AP2A2 - adaptor-related protein complex 2, alpha 2 subunit, SLC1A3 - solute carrier family 1 (glial high affinit…
GO:2000181	negative regulation of blood vessel morphogenesis	4.29e-06	0.000715	4.35	[SEMA6A - sema domain, transmembrane domain (tm), and cytoplasmic domain, (semaphorin) 6a, COL4A2 - collagen, type iv, alpha 2, PTPRM - protein tyrosine phosphatase, receptor type, m, ADAMTS1 - adam metallopeptidase with thrombospondin type 1 motif, 1, WNT4 - wingless-type mmtv integration site family, member 4, AMOT - angiomotin, HSPG2 - heparan sulfate proteoglycan 2, PTN - pleiotrophin, CTNNB1…
GO:0023051	regulation of signaling	4.89e-06	0.000802	1.37	[FLOT1 - flotillin 1, PLEKHF1 - pleckstrin homology domain containing, family f (with fyve domain) member 1, LRP2 - low density lipoprotein receptor-related protein 2, P2RY6 - pyrimidinergic receptor p2y, g-protein coupled, 6, SIRPA - signal-regulatory protein alpha, TRIM5 - tripartite motif containing 5, BICD1 - bicaudal d homolog 1 (drosophila), CCBE1 - collagen and calcium binding egf domains …
GO:0050900	leukocyte migration	5.11e-06	0.000827	2.95	[SRC - v-src avian sarcoma (schmidt-ruppin a-2) viral oncogene homolog, CD99 - cd99 molecule, SIRPA - signal-regulatory protein alpha, CD74 - cd74 molecule, major histocompatibility complex, class ii invariant chain, PTN - pleiotrophin, ITGA3 - integrin, alpha 3 (antigen cd49c, alpha 3 subunit of vla-3 receptor), CSF3R - colony stimulating factor 3 receptor (granulocyte), PDGFB - platelet-derived…
GO:0007411	axon guidance	5.47e-06	0.000861	3.14	[DOK1 - docking protein 1, 62kda (downstream of tyrosine kinase 1), PTPRM - protein tyrosine phosphatase, receptor type, m, CSF1R - colony stimulating factor 1 receptor, GAB2 - grb2-associated binding protein 2, SRC - v-src avian sarcoma (schmidt-ruppin a-2) viral oncogene homolog, DPYSL5 - dihydropyrimidinase-like 5, FEZ1 - fasciculation and elongation protein zeta 1 (zygin i), EPHB3 - eph recep…
GO:0097485	neuron projection guidance	5.47e-06	0.000873	3.14	[DOK1 - docking protein 1, 62kda (downstream of tyrosine kinase 1), PTPRM - protein tyrosine phosphatase, receptor type, m, CSF1R - colony stimulating factor 1 receptor, GAB2 - grb2-associated binding protein 2, SRC - v-src avian sarcoma (schmidt-ruppin a-2) viral oncogene homolog, DPYSL5 - dihydropyrimidinase-like 5, FEZ1 - fasciculation and elongation protein zeta 1 (zygin i), EPHB3 - eph recep…
GO:0009725	response to hormone	5.73e-06	0.000877	1.99	[PNPLA3 - patatin-like phospholipase domain containing 3, LRP2 - low density lipoprotein receptor-related protein 2, HMGCS1 - 3-hydroxy-3-methylglutaryl-coa synthase 1 (soluble), TIMP3 - timp metallopeptidase inhibitor 3, SRC - v-src avian sarcoma (schmidt-ruppin a-2) viral oncogene homolog, PRKAR1B - protein kinase, camp-dependent, regulatory, type i, beta, FOS - fbj murine osteosarcoma viral on…
GO:0033993	response to lipid	5.73e-06	0.000889	1.99	[NFKB2 - nuclear factor of kappa light polypeptide gene enhancer in b-cells 2 (p49/p100), HMGCS1 - 3-hydroxy-3-methylglutaryl-coa synthase 1 (soluble), SRC - v-src avian sarcoma (schmidt-ruppin a-2) viral oncogene homolog, FOS - fbj murine osteosarcoma viral oncogene homolog, SIRPA - signal-regulatory protein alpha, ERRFI1 - erbb receptor feedback inhibitor 1, ID3 - inhibitor of dna binding 3, do…
GO:0045682	regulation of epidermis development	6.33e-06	0.000931	3.96	[RUNX1 - runt-related transcription factor 1, KRT10 - keratin 10, GRHL2 - grainyhead-like 2 (drosophila), ERRFI1 - erbb receptor feedback inhibitor 1, CTSL - cathepsin l, MAFF - v-maf avian musculoaponeurotic fibrosarcoma oncogene homolog f, PRKCH - protein kinase c, eta, SFN - stratifin, DLL1 - delta-like 1 (drosophila), SGPP1 - sphingosine-1-phosphate phosphatase 1, GRHL1 - grainyhead-like 1 (d…
GO:0010033	response to organic substance	6.42e-06	0.000932	1.48	[FLOT1 - flotillin 1, LRP2 - low density lipoprotein receptor-related protein 2, P2RY6 - pyrimidinergic receptor p2y, g-protein coupled, 6, SIRPA - signal-regulatory protein alpha, ID3 - inhibitor of dna binding 3, dominant negative helix-loop-helix protein, TRERF1 - transcriptional regulating factor 1, UBE2J1 - ubiquitin-conjugating enzyme e2, j1, FNDC4 - fibronectin type iii domain containing 4…
GO:0070268	cornification	6.32e-06	0.000941	4.96	[KRT19 - keratin 19, KRT7 - keratin 7, KRT8 - keratin 8, KRT80 - keratin 80, PKP2 - plakophilin 2, KRT10 - keratin 10, TGM1 - transglutaminase 1, DSC3 - desmocollin 3, KRT18 - keratin 18, KRT23 - keratin 23 (histone deacetylase inducible)]
GO:0048468	cell development	6.26e-06	0.000945	2.14	[GSN - gelsolin, HSPA2 - heat shock 70kda protein 2, SRC - v-src avian sarcoma (schmidt-ruppin a-2) viral oncogene homolog, FHL2 - four and a half lim domains 2, RUNX1 - runt-related transcription factor 1, FOSL2 - fos-like antigen 2, UBE2J1 - ubiquitin-conjugating enzyme e2, j1, F11R - f11 receptor, USH1C - usher syndrome 1c (autosomal recessive, severe), SFN - stratifin, PALLD - palladin, cytos…
GO:0022604	regulation of cell morphogenesis	8.51e-06	0.00122	2.19	[CDC42EP1 - cdc42 effector protein (rho gtpase binding) 1, SRC - v-src avian sarcoma (schmidt-ruppin a-2) viral oncogene homolog, S100A10 - s100 calcium binding protein a10, NEDD4L - neural precursor cell expressed, developmentally down-regulated 4-like, e3 ubiquitin protein ligase, F11R - f11 receptor, S100A13 - s100 calcium binding protein a13, PARVA - parvin, alpha, EPHB3 - eph receptor b3, SE…
GO:0048583	regulation of response to stimulus	8.71e-06	0.00122	1.32	[FLOT1 - flotillin 1, PLEKHF1 - pleckstrin homology domain containing, family f (with fyve domain) member 1, LRP2 - low density lipoprotein receptor-related protein 2, MPP1 - membrane protein, palmitoylated 1, 55kda, P2RY6 - pyrimidinergic receptor p2y, g-protein coupled, 6, SIRPA - signal-regulatory protein alpha, TRIM5 - tripartite motif containing 5, UBE2J1 - ubiquitin-conjugating enzyme e2, j…
GO:0051241	negative regulation of multicellular organismal process	8.7e-06	0.00123	1.8	[PTPRM - protein tyrosine phosphatase, receptor type, m, RAB11FIP5 - rab11 family interacting protein 5 (class i), SIRPA - signal-regulatory protein alpha, ID3 - inhibitor of dna binding 3, dominant negative helix-loop-helix protein, SEMA6A - sema domain, transmembrane domain (tm), and cytoplasmic domain, (semaphorin) 6a, NR2F2 - nuclear receptor subfamily 2, group f, member 2, IDH2 - isocitrate …
GO:0048598	embryonic morphogenesis	9.34e-06	0.00127	2.45	[FOLR1 - folate receptor 1 (adult), GRHL2 - grainyhead-like 2 (drosophila), GREM2 - gremlin 2, dan family bmp antagonist, TFAP2A - transcription factor ap-2 alpha (activating enhancer binding protein 2 alpha), MSX2 - msh homeobox 2, USH1C - usher syndrome 1c (autosomal recessive, severe), MICAL2 - microtubule associated monooxygenase, calponin and lim domain containing 2, CTNNB1 - catenin (cadher…
GO:0045596	negative regulation of cell differentiation	9.18e-06	0.00127	2.08	[RUNX1 - runt-related transcription factor 1, ID3 - inhibitor of dna binding 3, dominant negative helix-loop-helix protein, GRHL2 - grainyhead-like 2 (drosophila), FOXA2 - forkhead box a2, SEMA6A - sema domain, transmembrane domain (tm), and cytoplasmic domain, (semaphorin) 6a, SPRY4 - sprouty homolog 4 (drosophila), ASXL1 - additional sex combs like 1 (drosophila), WNT4 - wingless-type mmtv inte…
