# Supplementary material for: A human-specific regulatory mechanism revealed in a pre-implantation model
Source: Nature. 2025 Oct 1;647(8088):238–47. doi: 10.1038/s41586-025-09571-1 (PMC12589118; doi:10.1038/s41586-025-09571-1)
Supplement: Supplementary file 3 — Supplementary Tables 1–8. [file 41586_2025_9571_MOESM3_ESM.zip › 2024-03-06271B-s3/Fueyo_et_al_HERVK_Blastoids_Supplementary_Table_3.xlsx]

## Sheet: Sheet1
PIP-seq sample	% mitochondrial counts	Minimum number of genes	Maximum number of genes
nontarg-CARGO clone 1, replicate 2	10	3000	8000
nontarg-CARGO clone 2, replicate 1	10	4000	10000
nontarg-CARGO clone 2, replicate 2	10	3500	8000
LTR5Hs-CARGO clone 1, replicate 1	10	3000	10000
LTR5Hs-CARGO clone 1, replicate 2	10	3500	8000
LTR5Hs-CARGO clone 2, replicate 1	10	2000	9000
LTR5Hs-CARGO clone 2, replicate 2	10	3000	7000
