# Supplementary material for: A human-specific regulatory mechanism revealed in a pre-implantation model
Source: Nature. 2025 Oct 1;647(8088):238–47. doi: 10.1038/s41586-025-09571-1 (PMC12589118; doi:10.1038/s41586-025-09571-1)
Supplement: Supplementary file 3 — Supplementary Tables 1–8. [file 41586_2025_9571_MOESM3_ESM.zip › 2024-03-06271B-s3/Fueyo_et_al_HERVK_Blastoids_Supplementary_Table_4.xlsx]

## Sheet: DESeq2_output_Epiblast_Agnostic
gene	baseMean	log2FoldChange	lfcSE	pvalue	padj
CSH2	6187.74	11.0436	0.428396	6.98641e-150	1.75093e-145
SERPINB9	5563.16	-3.14931	0.195754	8.55916e-60	1.07255e-55
PCAT14	1400.49	-3.16898	0.197647	2.26612e-59	1.89312e-55
ENSG00000284294	2072.24	-3.06708	0.19496	4.79469e-59	3.00411e-55
LINC01250	619.048	-3.16377	0.208326	1.0387e-52	5.20638e-49
TMEM64	472.489	-2.58329	0.188588	1.14046e-44	4.76371e-41
ENSG00000286871	158.714	-3.2309	0.257116	1.70624e-37	6.10881e-34
NDUFAF7	2430.47	-1.84526	0.147085	3.77014e-37	1.18109e-33
TGFA	326.381	3.13828	0.261277	1.49833e-35	4.17235e-32
ENSG00000287839	235.018	-2.61709	0.233312	2.40508e-31	6.02762e-28
PROM1	702.635	-2.50088	0.216511	2.82764e-31	6.44238e-28
FAM20A	336.523	-2.17899	0.193742	7.40114e-31	1.54573e-27
ZNF649	739.541	-1.72468	0.154374	1.21881e-30	2.34967e-27
CEBPZ	7108.65	-1.88634	0.174478	2.54823e-28	4.56169e-25
LINC01349	70.4506	-5.47232	0.5069	1.43451e-27	2.39678e-24
PLAAT3	2625.34	-1.35913	0.128298	1.79931e-27	2.81839e-24
TMEM51-AS1	244.781	-2.70738	0.252838	1.96398e-27	2.89537e-24
EPHA7	656.181	-2.57268	0.241037	4.22225e-27	5.87878e-24
ZNF729	1308.35	-2.05535	0.197385	1.25937e-26	1.66118e-23
ZNF432	1086.72	-1.4532	0.141673	7.40053e-26	9.2736e-23
ZNF577	1694.58	-1.27831	0.126614	1.24876e-25	1.49031e-22
TDRD12	1512.42	3.19109	0.314246	2.05707e-25	2.34337e-22
IRAK1BP1	999.072	-1.58042	0.157617	5.70003e-25	6.21105e-22
ERVK-28	113.646	-2.86946	0.28861	6.40755e-25	6.69109e-22
BARD1	2515.43	-1.31368	0.130693	6.90187e-25	6.91898e-22
GAU1	1231.6	-2.82447	0.280863	1.10581e-24	1.06592e-21
ENSG00000254258	134.383	-2.9258	0.309912	2.61856e-23	2.43061e-20
LINC00937	247.458	-2.01812	0.208396	4.92523e-23	4.40843e-20
FGFBP2	382.38	-2.98928	0.310461	1.04487e-22	9.02984e-20
PYGB	5666.73	-2.24807	0.233895	1.45361e-22	1.21434e-19
RAB15	7100.52	-1.42183	0.149828	3.26348e-22	2.63836e-19
ZNF613	537.309	-1.50003	0.162259	8.22999e-22	6.44562e-19
CETP	201.627	3.87545	0.41906	9.99148e-22	7.58807e-19
ZNF696	688.84	-2.07089	0.222429	1.06733e-21	7.86746e-19
IFT172	1320.84	-1.21533	0.133056	3.45588e-21	2.47461e-18
HYAL4	1391.51	-1.73516	0.189601	4.8441e-21	3.3723e-18
TRIM38	946.275	-1.22549	0.13963	1.55368e-19	1.05239e-16
ENSG00000289108	1995.01	-1.62212	0.188016	2.11201e-19	1.39292e-16
FAR2	399.098	2.37563	0.28512	3.84622e-19	2.47164e-16
SMIM10L2A	881.055	-1.96792	0.231335	1.8995e-18	1.19013e-15
PTPRU	1707.92	-1.91723	0.227904	3.93278e-18	2.40398e-15
SENP2	6130.53	-1.2808	0.157059	8.815e-18	5.26004e-15
PRODH	2927.27	-1.12534	0.13759	1.04074e-17	6.06584e-15
DCTN5	4813.67	-0.95778	0.116205	1.25562e-17	7.15193e-15
ARMT1	11072.9	-1.50614	0.180956	1.31024e-17	7.29715e-15
ENSG00000287238	110.3	-2.11224	0.264985	3.71364e-17	2.02329e-14
CHD1L	974.576	-1.10803	0.138404	4.89441e-17	2.60986e-14
SPP1	10045.7	1.47437	0.184192	7.13111e-17	3.72333e-14
NDUFV1-DT	51.0639	-3.33123	0.421291	9.03586e-17	4.62157e-14
PLSCR1	2933.7	-1.24574	0.158738	4.86112e-16	2.39971e-13
ENSG00000277342	94.213	-2.32701	0.297232	4.8833e-16	2.39971e-13
CFAP95	869.773	-1.91545	0.245324	6.73452e-16	3.24578e-13
FCGBP	1504.45	-2.29752	0.305254	3.33282e-15	1.57598e-12
NNT	1489.33	-1.25697	0.167543	4.07175e-15	1.88975e-12
ENSG00000277196	3310.42	-1.08923	0.146301	4.62248e-15	2.10634e-12
TCTE1	357.076	-1.7343	0.236098	1.81162e-14	8.10763e-12
TPM1	6174.82	-1.1278	0.153579	2.19886e-14	9.66802e-12
SLC4A8	1931.83	-0.948934	0.132259	2.97347e-14	1.28484e-11
ENSG00000255343	475.876	-2.11575	0.297716	5.2164e-14	2.21582e-11
TBXAS1	653.668	2.30666	0.326271	8.90537e-14	3.71977e-11
FNDC4	718.897	-1.35974	0.195949	2.4518e-13	1.00733e-10
LINC02357	53.373	2.6462	0.392158	3.94151e-13	1.59326e-10
LRRC41	2299.76	-1.1426	0.172102	2.27074e-12	9.00602e-10
CHODL	3293.26	-0.943243	0.143478	2.29984e-12	9.00602e-10
BICD1	8541.09	-1.39106	0.215958	5.2532e-12	2.02547e-09
MMP24	3143	-1.09095	0.168153	5.58902e-12	2.1223e-09
PVR	1363.83	-0.952032	0.146171	6.52054e-12	2.43907e-09
SCGB1D2	128.534	-1.72437	0.269033	8.34959e-12	3.07731e-09
SEMA6A	5314.69	-1.20901	0.187752	8.53298e-12	3.09933e-09
C4orf51	377.743	1.68328	0.271254	1.76512e-11	6.31963e-09
TRIM61	2459.93	-1.0281	0.162693	2.16337e-11	7.63641e-09
TAF4B	1339.26	-1.19597	0.189553	2.22799e-11	7.75525e-09
ENSG00000287107	30.6292	4.86442	0.793939	2.52884e-11	8.68189e-09
NBPF11	3021.39	-1.02316	0.163473	2.85786e-11	9.67886e-09
ENSG00000272462	87.5628	-1.90349	0.306777	3.33894e-11	1.11574e-08
TULP2	568.872	-1.08768	0.174866	3.5314e-11	1.16452e-08
NRBP2	467.412	-1.92514	0.310524	3.69149e-11	1.20151e-08
ZNF568	868.306	-0.902011	0.146342	4.23191e-11	1.35975e-08
WASL	4417.96	-0.897508	0.144908	4.84572e-11	1.53726e-08
LRRC23	6173.31	-0.801882	0.13106	5.67847e-11	1.77892e-08
ENSG00000237188	1412.93	-0.771723	0.126746	6.69265e-11	2.07075e-08
CACNA2D2	1889.95	-1.00802	0.166443	8.53093e-11	2.60734e-08
TCEA1	22655.9	-0.758537	0.125734	9.18448e-11	2.77327e-08
C2CD4C	190.041	-2.13257	0.353375	9.30944e-11	2.77754e-08
ITM2C	4590.09	-0.977441	0.162102	1.04106e-10	3.06953e-08
NIT2	5578.11	-0.949318	0.158129	1.13144e-10	3.29723e-08
SLC25A44	1879.58	-0.910926	0.152711	1.63174e-10	4.70054e-08
TSPAN18	2531.68	0.993981	0.172422	2.06191e-10	5.87223e-08
NPW	1145.78	0.824027	0.14183	2.54061e-10	7.15424e-08
KLHL18	4317.67	-0.856546	0.145873	2.60726e-10	7.26034e-08
AMPD3	284.992	-1.24032	0.213431	3.43294e-10	9.45454e-08
ENSG00000274964	150.922	-1.61051	0.285811	6.67541e-10	1.81847e-07
TMTC1	258.556	-1.21562	0.213133	8.17349e-10	2.19438e-07
FAAH2	260.746	-1.49178	0.262673	8.23045e-10	2.19438e-07
ENSG00000288843	466.542	1.42635	0.250581	8.81022e-10	2.32423e-07
GJA10	153.726	-1.87407	0.328908	9.45747e-10	2.46899e-07
ENSG00000258162	316.601	-1.94507	0.343402	1.1616e-09	3.00124e-07
ENSG00000242593	402.412	1.52162	0.293747	1.77768e-09	4.54614e-07
REEP1	1112.92	-1.26386	0.227133	1.85043e-09	4.68439e-07
LIPH	934.735	-1.15426	0.210274	2.00313e-09	5.02025e-07
NBPF12	2354.55	-0.868951	0.157737	2.4457e-09	6.06872e-07
GSTA3	42.7245	-2.45222	0.442641	2.47621e-09	6.0842e-07
FA2H	252.756	-0.973071	0.178623	2.99318e-09	7.28302e-07
PIFO	815.276	-0.923338	0.173713	3.55023e-09	8.55538e-07
CEACAM19	1138.74	-0.85327	0.157279	3.7674e-09	8.99224e-07
ENSG00000268081	120.702	-1.75138	0.332245	4.27768e-09	1.01139e-06
NNT-AS1	1758.26	-1.17814	0.218489	4.51657e-09	1.05789e-06
LIX1L	896.508	-1.13819	0.210665	4.90548e-09	1.13834e-06
KIF9	3247.32	-1.04677	0.196345	6.68192e-09	1.53635e-06
PTAR1	4631.38	-0.820806	0.156069	6.97116e-09	1.58828e-06
TMEM41B	6860.23	-0.625949	0.117324	7.06829e-09	1.5959e-06
MRPL18	17325.7	-1.12115	0.211867	8.67589e-09	1.94139e-06
WFDC2	74.2274	3.31524	0.65316	8.79382e-09	1.95036e-06
ZNF875	2855.24	-1.22947	0.234457	8.9126e-09	1.95937e-06
PRDX4	15450.4	-1.14672	0.218055	1.12421e-08	2.45e-06
PRDX1	179594	-0.709847	0.136126	1.48599e-08	3.21051e-06
ENSG00000286122	379.706	0.933895	0.183575	1.53641e-08	3.29106e-06
SUSD2	3406.43	-1.02255	0.200875	1.79221e-08	3.80647e-06
STARD13	510.893	0.745658	0.14605	1.92593e-08	4.05611e-06
ENSG00000285557	316.652	-1.02421	0.203113	2.23139e-08	4.66026e-06
ZNF676	3206.18	-0.604576	0.120234	2.80753e-08	5.80984e-06
SLITRK2	43.3319	-1.90658	0.378866	2.82819e-08	5.80984e-06
PLPP1	4879.72	-1.01037	0.203175	3.06182e-08	6.23864e-06
ENSG00000285637	2531.2	-0.994868	0.203228	3.89743e-08	7.87722e-06
TCP1	33531.3	-0.705713	0.141854	4.86845e-08	9.76104e-06
ENSG00000286667	25.7144	-2.46114	0.506642	5.43722e-08	1.08149e-05
TMEM108	828.809	0.74714	0.155298	5.48895e-08	1.08318e-05
LINC02614	162.298	-1.17972	0.243329	6.15922e-08	1.20596e-05
ENSG00000224516	70.8689	-2.28961	0.464356	6.47904e-08	1.25874e-05
CNGB3	266.693	-0.873487	0.179613	6.71217e-08	1.294e-05
FXYD6	9068.45	0.652629	0.136796	6.96744e-08	1.33296e-05
LBH	453.545	-1.08509	0.221167	7.04127e-08	1.33688e-05
FN3K	709.415	-0.773867	0.161633	7.26277e-08	1.36857e-05
GSTA4	740.749	-0.895163	0.185858	7.38275e-08	1.38079e-05
TMTC2	3188.36	0.885994	0.188469	7.50395e-08	1.39307e-05
UBE2Q2	5131.83	-0.737536	0.153383	8.34583e-08	1.53797e-05
TMED5	2853.92	-0.588923	0.120877	8.62855e-08	1.57846e-05
CAPN3	441.72	-0.977092	0.207996	9.26084e-08	1.68185e-05
APELA	2825.66	-1.07759	0.222596	1.00281e-07	1.80809e-05
KCNQ3	698.356	1.73267	0.365096	1.03895e-07	1.85987e-05
MX1	386.866	-3.08559	0.638734	1.05466e-07	1.87461e-05
MSTO1	3954.78	-0.678409	0.14139	1.11664e-07	1.97078e-05
ENSG00000284624	104.147	-1.29151	0.269379	1.12478e-07	1.97128e-05
CNTLN	1108.21	-0.758599	0.159049	1.14979e-07	2.00112e-05
ANKRD34A	62.1585	-1.79454	0.387529	1.69656e-07	2.93235e-05
LINC01950	1265.45	1.09365	0.238372	1.80371e-07	3.09621e-05
CACHD1	1076.21	-0.835205	0.179058	1.8432e-07	3.14247e-05
GALNT9	71.7424	2.28372	0.497787	1.93544e-07	3.27743e-05
SUSD6	582.205	1.1457	0.256399	3.11066e-07	5.23217e-05
ADM	144.173	-1.83556	0.405333	3.46912e-07	5.75957e-05
PTCHD1	190.426	-1.25243	0.274325	3.47018e-07	5.75957e-05
TMEM51	805.425	-0.89641	0.200504	4.08273e-07	6.73167e-05
EFNA1	277.099	1.75745	0.401664	4.32067e-07	6.94132e-05
UPP1	18617.5	-0.806729	0.177691	4.28321e-07	6.94132e-05
ENSG00000255366	16.6511	-3.71479	0.806008	4.31109e-07	6.94132e-05
ZNF75D	545.005	-0.994908	0.221846	4.27661e-07	6.94132e-05
ZNF614	934.495	-0.703413	0.156531	4.41044e-07	7.0404e-05
FGF13	937.304	-0.885227	0.198441	4.66185e-07	7.39463e-05
ENSG00000274090	183.397	1.55927	0.361777	5.63993e-07	8.88981e-05
MRS2	18752.5	-0.660367	0.148071	6.12727e-07	9.59761e-05
TRH	496.678	-1.15421	0.259818	6.45997e-07	0.000100559
DET1	262.844	-0.869958	0.203038	9.1132e-07	0.000140985
CNIH4	17712.9	-0.704751	0.162741	9.3584e-07	0.000143554
NFKB2	4653.87	-0.632221	0.147068	9.39384e-07	0.000143554
ITLN2	158.764	-1.72515	0.396997	1.0191e-06	0.000154792
NRBP1	6131.4	-0.612273	0.141435	1.05617e-06	0.000158501
CDH20	289.114	-1.0907	0.258111	1.0501e-06	0.000158501
ALG1L9P	416.852	-0.804637	0.188349	1.06264e-06	0.000158523
ZNF695	2288.49	-0.610302	0.142219	1.10104e-06	0.000163279
CDC42EP1	77.6492	2.60096	0.630478	1.30299e-06	0.000192091
CD9	14608.8	-0.666097	0.156537	1.39967e-06	0.000205137
CFD	1194.83	0.883149	0.216514	1.4442e-06	0.000210433
BEST1	501.343	-1.04403	0.246433	1.62782e-06	0.000235817
ENSG00000253652	708.29	-0.836549	0.200942	1.85687e-06	0.000267454
FGFRL1	679.263	0.767267	0.189562	1.87868e-06	0.000269048
PHKA2-AS1	46.1654	-2.1321	0.507291	1.93e-06	0.000274827
ENSG00000237720	56.6276	-1.77359	0.424677	1.99714e-06	0.000282782
ENSG00000276115	105.084	-1.59591	0.389325	2.08562e-06	0.00029365
NDUFAB1	63822.4	-0.756891	0.182797	2.17855e-06	0.000305021
GALNT8	702.748	-0.778771	0.193104	2.4302e-06	0.000338365
ZNF578	1753.65	-0.491602	0.120306	2.87354e-06	0.000397882
VSTM2B	98.6543	-1.26778	0.314727	3.10013e-06	0.000426899
ENSG00000289084	9287.71	-0.868915	0.214774	3.12896e-06	0.000428514
KLF7	1324.11	-0.545317	0.134585	3.45073e-06	0.000470012
RMND1	6093.29	-0.473369	0.117105	3.5079e-06	0.000475216
ENSG00000224371	77.6042	1.54961	0.419161	3.83177e-06	0.000516301
TESC	675.125	0.708859	0.182544	3.94394e-06	0.000528572
ZNF350-AS1	806.214	-0.726598	0.188183	3.98317e-06	0.00053099
ENSG00000289158	52.4726	-1.67664	0.434283	4.00814e-06	0.000531492
TNFAIP3	116.27	-1.15213	0.292733	4.16379e-06	0.000549225
MLN	158.768	-1.17475	0.2975	4.55159e-06	0.000594124
EGFR-AS1	20.5319	-0.0545248	0.142189	4.5461e-06	0.000594124
RCBTB1	2752.95	-0.613922	0.154857	4.74601e-06	0.000616293
ENSG00000269842	1861.72	-0.902866	0.22956	5.27244e-06	0.000681123
ENSG00000288811	146.875	-0.86753	0.22237	5.45287e-06	0.00070082
CCDC102B	502.484	1.02402	0.279547	5.5471e-06	0.000709293
MIF-AS1	890.444	-0.830356	0.212653	5.64297e-06	0.000717889
ENSG00000232310	137.675	-1.07402	0.277082	6.03065e-06	0.000763335
ZFP30	1157.79	-0.702084	0.189204	6.88214e-06	0.000866734
CR1L	996.828	-2.5674	0.671269	7.96332e-06	0.000991405
LINC01793	104.665	1.08961	0.29999	7.99073e-06	0.000991405
LYPLA1	18541.5	-0.602938	0.159428	7.98977e-06	0.000991405
GALK1	1452.35	0.543465	0.143192	8.33157e-06	0.0010286
CD80	108.758	1.01509	0.27711	8.39721e-06	0.00103162
NHS	471.825	-1.13992	0.302397	8.44548e-06	0.00103249
MTRNR2L10	507.654	0.824726	0.230642	8.8445e-06	0.00107602
ZNF528-AS1	962.645	-0.731295	0.194219	9.86666e-06	0.00119458
DENND4A	1959.18	-0.673377	0.180672	1.10142e-05	0.0013271
ARPP21	198.9	-1.03206	0.296387	1.13844e-05	0.0013615
MTRNR2L1	12531.9	0.886368	0.260607	1.14083e-05	0.0013615
ENSG00000265401	319.017	-1.17419	0.313079	1.1556e-05	0.00137259
FKBP9	996.138	0.700751	0.191333	1.2001e-05	0.00141873
ACOT11	1094.34	-0.839126	0.225206	1.21506e-05	0.00142967
ENSG00000269043	973.059	-0.974318	0.269366	1.22318e-05	0.00143249
HSBP1L1	1679.96	-0.895782	0.244226	1.28162e-05	0.00149395
SCGB2A1	12.4266	-0.131769	0.279013	1.41432e-05	0.00164101
COL4A1	577.952	0.571148	0.156504	1.42295e-05	0.00164341
TXNIP	551.756	-0.970161	0.27279	1.61404e-05	0.00185555
GATA4	391.022	-0.797673	0.221509	1.73755e-05	0.00198842
ENSG00000287841	90.2344	1.25923	0.365508	1.77241e-05	0.00201909
LAD1	580.533	0.494236	0.136113	1.83481e-05	0.00208072
LINC02100	124.952	1.91046	0.568044	1.88289e-05	0.00212167
ENSG00000288253	117.521	-1.00828	0.286496	1.88784e-05	0.00212167
ANKS1B	926.474	0.510909	0.141665	1.96453e-05	0.002198
ENSG00000260242	504.262	-0.685934	0.196658	2.01078e-05	0.00223974
TSSK4	92.1283	1.40435	0.413871	2.05041e-05	0.00227378
ZNF420	974.375	-0.771323	0.225741	2.08803e-05	0.00230529
LINC02163	4330.72	0.794503	0.231008	2.10959e-05	0.00231889
LINC02805	264.186	-1.27916	0.370054	2.21613e-05	0.00242535
ENSG00000264577	383.923	-1.07837	0.30337	2.35306e-05	0.00256402
ENSG00000259672	647.145	-0.721961	0.205764	2.46476e-05	0.00267411
WLS	105.791	1.68758	0.506901	2.53113e-05	0.00273427
MAGEA4	237.278	-0.0297485	0.129151	2.54839e-05	0.0027411
MGAT4A	839.732	0.485688	0.137516	2.60198e-05	0.00278679
COL5A1	733.602	0.572984	0.16474	2.80855e-05	0.00299523
SLPI	83.4311	1.12583	0.331125	2.84132e-05	0.00301733
PNISR	11252.5	-0.527704	0.153075	3.13885e-05	0.00330529
DNAJC15	15228.4	-0.488474	0.137731	3.12602e-05	0.00330529
RTL8B	244.258	-1.43295	0.418679	3.57944e-05	0.00375347
PIEZO1	1134.1	0.719887	0.220217	3.60673e-05	0.00376633
ICAM4	450.206	1.02008	0.3301	3.64879e-05	0.00379444
GRID2	4068	0.841096	0.254485	3.67695e-05	0.00380792
GSTP1	60198	-0.616503	0.181348	3.74053e-05	0.00385783
NBPF9	2230.31	-0.498028	0.143131	3.78317e-05	0.00388581
ENTPD2	101.017	0.897649	0.275396	3.83071e-05	0.00391859
ENSG00000287708	38.7714	1.52161	0.496096	4.04633e-05	0.00412232
UQCRHL	212.533	-0.695184	0.205293	4.10512e-05	0.00415591
PCSK9	1281.88	0.867659	0.267635	4.11246e-05	0.00415591
EVX1	9.06524	-0.0490337	0.13842	4.25593e-05	0.00428362
ADAM8	401.41	0.833663	0.257739	4.3111e-05	0.00432179
ABCC2	524.275	-0.814873	0.245285	4.4153e-05	0.00440861
AKAP3	2077.45	-0.493446	0.145149	4.76544e-05	0.00473934
PYCARD	2649.51	0.744129	0.228881	4.81762e-05	0.0047723
SEMA4A	215.631	-0.676249	0.206074	4.90549e-05	0.00483928
ENSG00000269968	431.524	-0.891861	0.266957	4.92385e-05	0.00483928
RTN4R	454.965	0.493555	0.147704	4.99045e-05	0.00488557
LINC01482	195.921	-0.821978	0.261904	5.17665e-05	0.00504814
DAB2	55.4537	2.2426	0.826448	5.23596e-05	0.00508619
IDH2	724.345	0.555741	0.172783	5.43056e-05	0.00523464
ENTPD6	940.939	-0.549743	0.165064	5.41464e-05	0.00523464
FAXC	706.073	-0.780862	0.237096	5.8668e-05	0.00563348
CD19	446.839	0.691085	0.218167	5.98644e-05	0.00572642
DPP7	674.237	0.65026	0.210091	6.14105e-05	0.00585198
SEC61G	33411.1	-0.706267	0.217926	6.22289e-05	0.0059075
ENSG00000287441	112.108	-0.976653	0.309528	6.41462e-05	0.00606654
PIP4P2	104.427	-0.805935	0.252658	6.49548e-05	0.00611991
ENSG00000251152	33.4776	1.74163	0.574454	7.23368e-05	0.00678991
PCK2	4246.21	0.468491	0.142657	7.4055e-05	0.00692525
MSX2	56.0405	2.2028	0.723696	7.46841e-05	0.00695811
ICAM1	890.637	0.559036	0.177024	7.66617e-05	0.00711591
TMCC3	380.067	0.681555	0.219556	7.77246e-05	0.00718794
CRPPA	649.437	-0.49733	0.153382	8.03135e-05	0.00740006
ENSG00000257553	112.07	-0.968091	0.304445	8.26811e-05	0.00759031
ENSG00000283384	140.914	-0.951559	0.308354	8.55871e-05	0.00782841
ZNF675	3341.4	-0.511979	0.159803	8.69201e-05	0.00792143
ENSG00000203279	374.25	-0.506178	0.158146	8.73492e-05	0.00793169
C8orf88	108.382	-0.887044	0.282084	9.03652e-05	0.00817593
ENSG00000265496	618.276	-0.951498	0.304364	9.36889e-05	0.00844615
AIRE	104.072	-1.10811	0.364684	9.70433e-05	0.0087172
MOBP	28.8994	-1.38851	0.456894	0.000104417	0.00934605
SYNGR1	392.253	0.554361	0.183182	0.000108515	0.00967832
ENSG00000279493	13031	-0.448851	0.141128	0.000110113	0.00978603
DNMT3L	14641	-0.452128	0.14342	0.000112426	0.00995627
ENSG00000273149	157.306	-1.06212	0.344456	0.000115991	0.0102358
C19orf33	4650.02	0.499607	0.163923	0.00012146	0.0106808
ENSG00000245970	208.694	-0.932256	0.305687	0.000122469	0.0107319
KCNQ1OT1	902.75	0.80316	0.294525	0.000128199	0.0111948
PHYH	906.707	0.467376	0.153746	0.00013217	0.0115015
C10orf95	365.442	-0.851753	0.287548	0.000133554	0.0115817
TACSTD2	821.645	0.605077	0.202829	0.00013547	0.0116416
GIMAP8	11.9529	-0.0512052	0.139896	0.000135638	0.0116416
SLC1A5	7582.13	0.42122	0.136612	0.000135018	0.0116416
IGF2R	3654.18	-0.9095	0.303106	0.000136723	0.0116947
ENSG00000250761	26.866	-1.44287	0.491575	0.000145046	0.0123225
PLAAT5	32.9562	-1.37106	0.467565	0.000144935	0.0123225
LAMB2	377.322	0.523881	0.175075	0.000145839	0.012348
MTRNR2L11	240.179	0.845691	0.314119	0.000148227	0.012508
ENO2	3881.93	-0.611781	0.206129	0.000148824	0.0125162
ENSG00000284634	440.384	-0.502212	0.167062	0.000149947	0.0125685
XCL1	55.0687	1.01467	0.350898	0.00015116	0.0126279
AARS2	4464.57	-0.66109	0.219088	0.000151719	0.0126325
PUF60	5760.51	-0.515933	0.170315	0.000152262	0.0126357
XCR1	22.2712	1.70919	0.596409	0.000165368	0.0136331
POU2F2	927.394	0.648249	0.226835	0.000164941	0.0136331
NID1	829.765	0.893987	0.310201	0.000169082	0.0138936
ZNF571-AS1	245.005	-0.587616	0.204735	0.000178668	0.0146332
ASRGL1	16404.5	-0.404546	0.131402	0.000179687	0.0146688
HLA-DQB1	14.2287	-0.117007	0.228933	0.000180458	0.0146839
PNLDC1	35.2157	-1.18596	0.41572	0.000187335	0.0151857
COL4A2	526.304	0.477273	0.162638	0.000187837	0.0151857
ENSG00000287222	35.487	-1.30041	0.453056	0.000192136	0.0154833
PKIB	3526.94	0.464125	0.154578	0.000195242	0.0156779
ENSG00000286850	145.066	0.748965	0.261859	0.000195801	0.0156779
ENSG00000287299	48.665	-1.11128	0.393451	0.000199779	0.0159454
CNMD	1890.05	0.54734	0.187472	0.000201427	0.0159818
EPOP	601.661	0.426508	0.144085	0.00020151	0.0159818
LINC00482	39.7854	1.28016	0.468811	0.000204166	0.0161414
ENSG00000236212	293.973	0.70666	0.257143	0.000205046	0.01616
ENSG00000267924	313.604	-0.76893	0.268185	0.000209635	0.0164183
LINC01687	101.635	0.827826	0.296308	0.000209321	0.0164183
SFN	544.344	0.586614	0.209486	0.000212694	0.0165479
TCTN1	381.723	-0.548314	0.193332	0.00021327	0.0165479
SLC16A3	1989.29	0.650453	0.235486	0.000212303	0.0165479
ARL14EPL	161.625	-0.991922	0.34799	0.00021407	0.0165587
ENSG00000219445	534.025	0.740193	0.26587	0.000224142	0.0172655
LINC02180	22.4648	-0.0821437	0.168244	0.000224586	0.0172655
AK4	8691.36	-0.612437	0.212337	0.000226549	0.0173103
PCOLCE	763.245	0.551193	0.196611	0.000226247	0.0173103
ENSG00000272540	87.7972	-1.43021	0.508287	0.000232099	0.0176804
RRAGB	2091.22	-0.585498	0.201659	0.000234143	0.0177821
SDR16C5	58.7884	1.41848	0.632798	0.000237194	0.0178591
ENSG00000258232	382.771	-0.904373	0.317884	0.000236028	0.0178591
ZNF793	876.109	-0.443586	0.152644	0.000237295	0.0178591
TIMP2	819.356	0.434529	0.149329	0.000243496	0.0182709
DR1	2858.49	-0.354173	0.117586	0.000247984	0.0185521
KLF2	433.548	0.54739	0.196548	0.00025702	0.0191709
DLG4	588.194	0.617682	0.233873	0.000262161	0.0194964
C7orf57	152.617	-0.898608	0.323734	0.000263566	0.0195428
ENSG00000241324	16.0431	-0.0385688	0.132412	0.000264485	0.0195532
HSPA5	31715.6	-0.564916	0.19059	0.000266396	0.0196366
ENSG00000272810	17.9251	-0.151182	0.34877	0.000267886	0.0196884
ZNF185	328.274	0.495306	0.177841	0.000269522	0.0197507
ELAVL4	167.948	-0.753461	0.273347	0.000277339	0.0202643
EIF2AK2	550.17	-0.570441	0.201954	0.000286307	0.0208588
PTGES	315.729	0.788914	0.295282	0.000287146	0.0208593
TRIML1	71.8634	0.969059	0.362655	0.000300353	0.0217557
WASL-DT	229.999	-0.59583	0.214895	0.000303825	0.0219437
ENSG00000267223	15.4026	-0.0483462	0.137934	0.000309431	0.0222844
C4orf48	1468.07	0.356362	0.123198	0.000323865	0.0232571
SPATS1	519.77	-0.49827	0.17908	0.000325873	0.0232942
IL18	114.582	0.854012	0.322508	0.000326242	0.0232942
LYST	1255.09	0.516038	0.187411	0.000328966	0.023422
F11R	20691.3	-0.445964	0.159793	0.000340358	0.0240962
PWWP2B	433.571	0.779971	0.306407	0.000340141	0.0240962
ENSG00000230728	31.6232	-1.74841	0.643656	0.000350234	0.024587
ENSG00000285763	163.035	0.859206	0.32894	0.000350001	0.024587
FRGCA	16.8388	-0.0534369	0.141119	0.000348537	0.024587
CASC17	78.1188	-1.49757	0.665665	0.000364067	0.0254867
ENSG00000233184	850.846	0.510862	0.189829	0.000373734	0.0259323
ENSG00000253872	207.934	-0.700179	0.260707	0.000373523	0.0259323
ENSG00000286800	71.1205	-1.06077	0.447332	0.000373091	0.0259323
IL1RAPL1	1477.7	-0.611314	0.226198	0.00037457	0.0259323
KCTD7	284.939	-0.619038	0.238553	0.0003884	0.0268156
FOLR3	24.2661	-1.44071	0.544232	0.000390864	0.0269116
LINC01455	40.1904	-1.30574	0.494778	0.000405326	0.0278309
LY75	366.897	0.590885	0.224374	0.000413988	0.0282855
F12	884.951	0.472785	0.179938	0.000414203	0.0282855
ENSG00000286724	132.805	-0.908919	0.349137	0.00041928	0.0285543
ENSG00000289507	216.013	-0.700994	0.271799	0.00042229	0.0286399
IGFBP7-AS1	366.934	0.475589	0.17789	0.000422821	0.0286399
ATP7B	1088.17	0.471317	0.180547	0.000428296	0.0289325
AASS	8659.56	0.469919	0.176293	0.000433324	0.0291935
AKR7A2	912.458	0.386461	0.140872	0.000438564	0.0294673
ENSG00000277693	37.9927	-1.25156	0.489928	0.000445737	0.0298692
MRGPRF	322.675	0.49036	0.186693	0.000452701	0.0301744
MAGEA4-AS1	11.5175	-0.0446701	0.135862	0.000452545	0.0301744
NSMF	1258.43	0.436047	0.165729	0.000454179	0.0301927
CAND2	993.72	-0.601757	0.227001	0.000467029	0.0309647
ENSG00000237844	885.722	0.408004	0.15248	0.000470642	0.0311219
ARRB2	1536.23	0.433813	0.164261	0.000472652	0.0311727
LINC01788	58.6735	-1.61591	0.772012	0.000475095	0.0312515
LINC01581	1178.19	-0.626561	0.24051	0.00048055	0.0315276
MIA	238.231	0.758018	0.328422	0.000502096	0.0328552
HSPB2	139.208	0.743738	0.307615	0.000509384	0.0332452
OVOL1	271.726	1.14097	0.486609	0.000517547	0.0336903
RHOV	891.082	0.557394	0.230021	0.00052394	0.0340181
ENSG00000285543	41.8589	-1.34771	0.540601	0.000532989	0.0345162
DDX25	1245.3	0.53745	0.216442	0.000539535	0.0348501
ENSG00000274414	13.8242	-0.0972189	0.188311	0.000548439	0.0353341
FSD1	1037.64	0.380979	0.143158	0.000550659	0.0353862
GIPC2	2491.76	-0.35821	0.132289	0.000552355	0.0354044
NMU	546.572	-0.447281	0.169029	0.000555704	0.0354428
MGMT	2223.46	0.376186	0.141117	0.000555783	0.0354428
TMEFF2	271.899	0.840782	0.353714	0.000569069	0.036198
RAB38	156.059	0.885374	0.38156	0.000579393	0.0367614
OR8A1	39.4399	0.970958	0.421914	0.000590775	0.0372947
VCX3A	55.6319	-0.0781206	0.162839	0.000589419	0.0372947
MROH7	160.837	-0.994459	0.404814	0.000594084	0.0373713
HPSE2	677.204	-0.514239	0.198611	0.00059497	0.0373713
OXCT2	25.2881	-1.42246	0.609426	0.000605509	0.0375472
FAM151A	12804.8	-2.26616	0.942859	0.000607814	0.0375472
PCYOX1L	284.128	0.558288	0.236468	0.000606699	0.0375472
SDHAF4	1559	0.57975	0.241909	0.000612752	0.0375472
LGALS3	317.223	0.561789	0.223701	0.000609585	0.0375472
ANGEL1	1352.98	0.370067	0.139848	0.000602463	0.0375472
HOXB-AS1	3315.86	0.3893	0.148087	0.000612083	0.0375472
ASIP	1503.3	-0.729069	0.291261	0.000599805	0.0375472
EIF1AX	18025.3	-0.484321	0.184814	0.000606186	0.0375472
MBNL3	350.074	-0.956378	0.39812	0.000610105	0.0375472
ENSG00000258430	121.51	-0.980958	0.422307	0.000619938	0.0378948
UPK1A-AS1	140.52	0.802182	0.344066	0.000637771	0.0388901
SLC66A2	4550.16	-0.583425	0.234134	0.000652238	0.0396757
EIF2S3	16294.1	-0.476824	0.187565	0.000682568	0.0414201
HHLA3-AS1	20.2285	1.90616	0.912141	0.000687201	0.0416006
PTGDS	334.704	0.728936	0.33499	0.000689562	0.0416429
TJP3	2915.78	0.455791	0.188834	0.000691252	0.0416446
TEC	2717.14	-0.386955	0.151349	0.000701127	0.0421383
EPCAM	12003.5	0.335063	0.129086	0.000703674	0.0421475
RCN3	876.216	0.481678	0.195334	0.000704645	0.0421475
ZNF540	578.451	-0.431039	0.169116	0.000730447	0.0435868
LINC00534	743.246	-0.383013	0.150092	0.000751881	0.0447593
RASSF4	597.374	0.681907	0.301502	0.000758558	0.0450497
ENSG00000227733	345.228	-0.441047	0.176113	0.000794639	0.0469699
PDHA1	9602.26	-0.476528	0.190747	0.000794403	0.0469699
HSP90B1	41413.5	-0.331645	0.124298	0.00080597	0.0475276
LGALS1	14009.2	0.50071	0.214874	0.000814896	0.0479412
ENSG00000255557	44.2094	-0.909762	0.393316	0.00082058	0.0481625
ENSG00000248787	36.0103	-1.14356	0.516742	0.000833486	0.0488057
ENSG00000259627	18.9646	-0.0926371	0.180441	0.000844585	0.0493403
PXDN	5630.94	0.380969	0.149023	0.000854179	0.0497847
LHFPL3-AS1	172.288	-0.795399	0.363065	0.000864094	0.0502458
ABCG2	140.332	1.22261	0.580709	0.000876236	0.0507092
ENSG00000272558	35.8018	-0.993928	0.434811	0.00087481	0.0507092
ENSG00000259929	614.242	-0.460189	0.195071	0.000878134	0.0507092
CA5B	1205.59	-0.448515	0.1813	0.000881926	0.0508111
ENSG00000248165	51.9143	1.80271	0.897941	0.000885985	0.0509279
ESRRG	884.925	-0.496336	0.207508	0.000898698	0.0513056
CTDSPL	2618.88	0.397296	0.162642	0.000898493	0.0513056
CRIP1	54469.4	0.434175	0.179519	0.000895944	0.0513056
SERPING1	1709.9	0.431962	0.175058	0.000919491	0.0523734
ENPP1	1123.58	0.431076	0.178237	0.000930297	0.0526516
TMPRSS4	316.057	0.812457	0.385271	0.000928709	0.0526516
CLEC6A	63.4875	-0.868054	0.407538	0.000933846	0.0526516
WDR93	541.114	-0.717775	0.312029	0.000933254	0.0526516
MT-CO1	786202	0.295765	0.112277	0.00093488	0.0526516
SLC17A4	14.4822	1.67383	1.11052	0.000959557	0.0536795
SRMS	372.44	0.587999	0.265352	0.000957913	0.0536795
PLXNB2	4446.39	0.36468	0.146486	0.000959244	0.0536795
POMC	604.044	0.448949	0.187768	0.000976126	0.0544848
ZNF473	581.318	-0.404394	0.164241	0.000995019	0.0554159
PPP1R14A	7659.58	0.438131	0.187609	0.00100947	0.0560959
ENC1	18.4203	1.64935	0.806189	0.00102523	0.0567514
TNFRSF21	8724.52	0.642913	0.317644	0.00102806	0.0567514
WIPF3	855.765	0.428113	0.180623	0.00102687	0.0567514
ENSG00000286703	82.1723	0.822261	0.385761	0.00103171	0.0568278
TRIM43	77.165	-1.50875	0.686118	0.00105229	0.0578343
NDUFV1	8627.24	-0.419258	0.174886	0.00106236	0.0582164
SORL1	1359.52	0.580286	0.26716	0.00106389	0.0582164
HLA-A	4751.33	0.487914	0.211704	0.00106643	0.0582283
OVCH1-AS1	502.577	0.687117	0.33963	0.00107378	0.0583757
DKKL1	211.025	0.542942	0.246171	0.00107176	0.0583757
TRAPPC6A	2453.77	0.538335	0.251418	0.0010773	0.0584399
C4orf19	415.662	0.424599	0.178126	0.00109398	0.0590888
HUS1	2781.12	-0.425048	0.17545	0.00109245	0.0590888
ENSG00000276846	108.945	-0.669413	0.301487	0.00111814	0.0602643
TMEM249	148.136	0.644402	0.30473	0.00112862	0.0605687
MICAL2	562.797	-0.451235	0.193556	0.00112779	0.0605687
CCND2	811.354	0.583397	0.273821	0.00116771	0.0625324
UQCRH	111469	-0.421809	0.176871	0.00118114	0.0628487
ENSG00000287277	122.913	-0.706452	0.34716	0.00117869	0.0628487
NLGN2	1103.26	0.335831	0.135857	0.00118087	0.0628487
GAA	1360.27	0.373061	0.159318	0.00118551	0.0629474
LINC00466	1309.17	-0.462942	0.198658	0.00119337	0.0632309
LINC01778	60.6126	-1.06639	0.516077	0.00120556	0.0636517
SLC22A18	1353.06	0.519958	0.242167	0.00120794	0.0636517
ENSG00000260126	978.151	-0.476766	0.207468	0.00120893	0.0636517
ENSG00000260072	282.147	-0.897814	0.433703	0.00121554	0.0638656
PPEF1	777.707	-0.742329	0.341203	0.00122291	0.0641184
AKR1A1	5544.8	-0.389035	0.162425	0.00123431	0.0644466
FBLN5	186.192	0.489306	0.217162	0.0012335	0.0644466
ENSG00000254027	29.361	-1.07742	0.515271	0.00124789	0.0650202
MIR205HG	225.865	2.01184	1.29574	0.00126857	0.0659604
SLC25A22	1655.9	0.346253	0.145766	0.00128256	0.0665499
MINCR	40.6576	-1.15189	0.655994	0.00129524	0.0669303
AKAP17A	1235.14	-0.61359	0.27796	0.00129359	0.0669303
VWA3B	192.228	-0.515389	0.233683	0.00130712	0.0674056
BMX	162.873	-0.649036	0.313447	0.00131494	0.0676696
OLFML3	760.014	0.587245	0.274642	0.00132402	0.0679971
MLXIPL	230.466	0.517561	0.24193	0.00132747	0.0680349
ZFX	671.529	-0.52755	0.234765	0.00133141	0.0680974
LILRB1	32.1546	-1.29655	0.645186	0.00133873	0.0683327
P2RX4	506.737	0.440633	0.20046	0.00136983	0.0696365
SRPK3	91.6883	-1.40252	0.685007	0.00136831	0.0696365
H2AW	813.819	-0.461368	0.201716	0.00138293	0.07016
SPANXA2	13.9237	-0.0749592	0.158851	0.00141535	0.0716598
ENSG00000287931	251.403	-0.644693	0.312757	0.00142818	0.0720594
LINC02435	286.733	0.532434	0.2535	0.001429	0.0720594
TM7SF2	565.283	0.400895	0.181706	0.00144061	0.0723537
ENSG00000286037	72.9354	-1.03638	0.498551	0.00144013	0.0723537
SDC3	557.714	0.367443	0.158969	0.00145092	0.0727259
PDE4B	264.408	-0.449709	0.199215	0.00145551	0.0728101
ADAM29	81.1634	-0.671501	0.319025	0.00148331	0.0740531
ENSG00000236263	35.1891	-1.06044	0.511056	0.00150013	0.0745402
ENSG00000270240	217.555	-0.793504	0.381868	0.00149742	0.0745402
DOK6	794.216	-0.535389	0.244955	0.00150199	0.0745402
ARSL	265.135	-0.548362	0.257471	0.00150875	0.0747278
RAF1	8235.55	-0.284891	0.114682	0.0015305	0.0753585
ARHGAP31	996.153	0.35209	0.150176	0.00152638	0.0753585
WDR11-DT	732.843	0.56132	0.277169	0.00152971	0.0753585
CHST9	340.077	-0.662602	0.31466	0.00153783	0.075571
RNF213	1534.72	0.402539	0.185344	0.00157616	0.077303
MFSD3	972.303	0.427565	0.203611	0.00158588	0.0776276
ARL6IP5	971.357	0.40768	0.185956	0.00159448	0.0778965
HAGLROS	91.1899	-0.744921	0.373552	0.00163187	0.0792845
SOHLH2	606.199	0.330724	0.141151	0.00163457	0.0792845
PLD6	434.91	0.604907	0.324883	0.00163555	0.0792845
SIM2	133.571	-0.893696	0.461994	0.0016352	0.0792845
TMEM41A	1939.24	-0.287926	0.119619	0.00167296	0.0806304
CYP3A43	391.571	-0.615871	0.303461	0.00167138	0.0806304
CERCAM	939.225	0.317215	0.135685	0.00166885	0.0806304
UROS	981.25	0.367503	0.159934	0.00167869	0.0807513
DIPK1A	997.237	-0.483169	0.221738	0.00169386	0.0811693
ADAM15	665.945	0.35371	0.156946	0.00169301	0.0811693
FAM226B	9.69495	-0.0708355	0.154587	0.00176779	0.0845502
SUN3	3686.07	-0.542305	0.260402	0.00180144	0.0857245
SLFN13	355.018	-0.428119	0.196267	0.0018026	0.0857245
MTRNR2L3	399.988	0.583185	0.33977	0.00179648	0.0857245
ENSG00000258424	97.4836	-0.879849	0.444033	0.00181185	0.0858681
ARHGEF1	1908.63	0.319707	0.137805	0.00181247	0.0858681
C1QTNF4	325.771	0.540822	0.274686	0.00182373	0.0860821
ENSG00000289485	17.2897	-1.37719	0.710254	0.00182386	0.0860821
ENSG00000285930	17.7351	-0.0648613	0.149021	0.00182763	0.0860976
ANAPC15	3225.99	-0.472435	0.221916	0.00184524	0.0867645
ENSG00000286595	71.9015	-0.804015	0.420456	0.00187847	0.0881613
TYSND1	787.043	0.379657	0.174488	0.00189248	0.0886529
NAPRT	381.718	0.454992	0.23273	0.00191434	0.0895096
RET	421.628	0.404675	0.190614	0.00193796	0.0902795
ENSG00000256417	375.809	0.451124	0.226328	0.00194121	0.0902795
ZNF429	1345.62	0.434637	0.216207	0.00194161	0.0902795
ENSG00000289203	52.3671	-0.0628393	0.147285	0.00195144	0.0904291
DNTT	38.0894	-0.841828	0.447902	0.00195204	0.0904291
CHI3L2	104.414	-0.574041	0.286153	0.00196259	0.0905419
MAFA	697.386	0.531701	0.272697	0.00196888	0.0905419
BLVRB	3482.19	0.418394	0.206636	0.0019604	0.0905419
KLHL13	588.594	-0.541007	0.265969	0.00196893	0.0905419
XKR4	871.879	0.401693	0.182626	0.00198061	0.0909122
NRP2	171.026	0.753304	0.455486	0.00200893	0.0914541
NKIRAS1	1288.71	-0.390348	0.177018	0.00201431	0.0914541
PPP1R3B	1531.12	0.339328	0.151932	0.00201005	0.0914541
PSTPIP1	46.0799	0.867827	0.492622	0.00201381	0.0914541
ZNF232-AS1	1807.12	-0.385256	0.173435	0.00200013	0.0914541
SLC1A6	178.521	0.54813	0.289448	0.00200601	0.0914541
ENSG00000260848	172.503	-0.540632	0.271526	0.00204525	0.0926907
MALAT1	39959.1	0.41483	0.19932	0.00205028	0.0927512
NUCB1	6820.98	-0.349205	0.15702	0.00207742	0.0938095
TERT	565.968	0.342414	0.156346	0.00208328	0.0939052
CILP2	353.051	0.503698	0.2651	0.00210921	0.094903
RYK	2657.91	-0.446189	0.212699	0.00213295	0.0957545
SAMD12	700.738	0.483657	0.247789	0.00214378	0.0957545
MPHOSPH8	4680.14	-0.431112	0.214617	0.00214013	0.0957545
CELF5	900.535	0.395938	0.190281	0.00214724	0.0957545
SLC17A7	847.435	0.443884	0.22466	0.00214457	0.0957545
CPVL	3764.51	0.293617	0.128742	0.00218227	0.0959265
MLLT3	637.918	-0.352247	0.159224	0.00217529	0.0959265
LINC02930	271.169	0.431484	0.215617	0.00218741	0.0959265
OR8J1	375.349	-0.525899	0.282737	0.00217671	0.0959265
YBX2	621.319	0.410483	0.206098	0.00217053	0.0959265
CLC	57.6152	0.818311	0.466537	0.00218353	0.0959265
ENSG00000269292	30.1498	-1.00069	0.54688	0.00216292	0.0959265
ARSD	583.987	-0.610255	0.317859	0.00216662	0.0959265
OFD1	1091.83	-0.390449	0.183134	0.00217849	0.0959265
TAB3	577.042	-0.509975	0.257062	0.00218937	0.0959265
FGFR1	3792.73	-0.57613	0.29892	0.00221527	0.0967445
RNF208	131.7	0.486401	0.256258	0.00221576	0.0967445
ANKRD30B	411.845	-0.700636	0.366176	0.0022336	0.097354
FNDC11	79.4225	0.621168	0.337716	0.0022435	0.0976156
CSF2RB	23.3573	0.958032	0.595454	0.00226656	0.0983729
TLR8-AS1	39.8317	0.927506	0.535595	0.00226876	0.0983729
WDR72	1339.59	0.34916	0.162922	0.00227389	0.0984254
PRR16	83.594	-0.825233	0.459664	0.00229515	0.0990012
CRACR2B	1551.08	0.460567	0.23941	0.002303	0.0990012
ZRSR2	562.573	-0.465711	0.233543	0.00230083	0.0990012
ENSG00000235813	39.2331	-0.946282	0.521888	0.00229241	0.0990012
ENSG00000249174	614.729	1.58068	1.81655	0.00231279	0.0992518
ST6GALNAC6	305.6	0.450461	0.2338	0.00234063	0.100104
DERL3	517.402	-0.451163	0.22204	0.00233975	0.100104
MIF4GD	1075.85	0.458481	0.239399	0.00237022	0.101197
DHRSX	5028.71	-0.517138	0.265939	0.00238013	0.101447
LAMC3	1880.05	0.447139	0.235031	0.00239972	0.101935
SLC25A6	45313.2	-0.481112	0.239739	0.00239583	0.101935
P2RX2	87.4058	0.654525	0.413926	0.00242268	0.102737
ENSG00000289479	850.124	0.572549	0.311435	0.00243859	0.103236
OBI1-AS1	516.374	-0.327839	0.150695	0.00244734	0.103432
SLC9A2	390.998	-0.411082	0.202365	0.00245186	0.103432
SLC38A8	78.2127	0.58276	0.331705	0.0024556	0.103432
ENSG00000249150	12.7389	-0.0711925	0.154709	0.0024661	0.103526
ENSG00000261502	154.172	0.839674	0.531735	0.00246533	0.103526
BOK	865.788	0.409916	0.203186	0.00250345	0.104292
CUTC	2025.9	-0.308232	0.138809	0.00250513	0.104292
NDUFA9	6281.92	-0.36152	0.167091	0.00249608	0.104292
LSM4	9206.71	0.356052	0.166859	0.0025028	0.104292
TXLNG	3450.21	-0.419375	0.205807	0.00249897	0.104292
SLIT3	609.389	0.325111	0.151749	0.00251077	0.104353
TSPO	1981.05	0.493138	0.269186	0.00252476	0.104761
ZBTB18	1074.1	0.33167	0.153821	0.00255284	0.105751
LINC01708	47.3913	-0.836484	0.555025	0.00257254	0.10632
LINC02267	3070.48	0.546494	0.318308	0.00257932	0.10632
LINC01905	111.585	0.535291	0.301837	0.00257786	0.10632
LPAR1	110.055	-0.669107	0.394905	0.00258885	0.106538
GPRC5D-AS1	385.947	0.38535	0.194688	0.00259514	0.106622
GRIK2	494.533	-0.434884	0.226669	0.00261627	0.106711
PGGHG	783.282	0.575587	0.353863	0.00261221	0.106711
LINC01586	49.3934	-0.719217	0.439956	0.00260411	0.106711
BAIAP3	120.477	0.507974	0.288073	0.00261791	0.106711
ABCG1	312.153	-0.638265	0.366351	0.00261859	0.106711
PTGER3	108.001	-0.638169	0.350139	0.00264335	0.107545
ENSG00000284797	94.9765	0.594737	0.339712	0.0026654	0.108266
AQP3	1503.26	0.46151	0.24463	0.00267031	0.108267
ENSG00000258435	1321.12	0.552226	0.314201	0.00267407	0.108267
ADRA2C	817.499	-0.443834	0.224961	0.00270405	0.109231
UCP2	2778.36	0.277474	0.123624	0.00270659	0.109231
C3orf85	901.025	0.320392	0.151739	0.00272244	0.109577
ENSG00000273007	23.5463	1.08019	0.899406	0.00272391	0.109577
SEMA6A-AS2	133.931	-0.477829	0.259045	0.00275601	0.110691
GGA3	2055.6	0.341569	0.167008	0.00278707	0.111759
ENSG00000251598	656.182	-0.462321	0.243099	0.00280137	0.11198
AWAT1	15.7026	1.57785	2.58229	0.0028015	0.11198
TMEM175	927.553	0.431626	0.229493	0.00282294	0.112657
SERINC2	247.899	0.386342	0.200408	0.0028538	0.113707
KCNMB2	373.868	-0.383405	0.194751	0.00288296	0.114505
CD7	818.182	0.484245	0.278862	0.00287989	0.114505
UBE2J1	258.484	-0.565843	0.309667	0.00289178	0.114674
SLC6A19	35.8469	-1.11609	0.738852	0.00290438	0.114991
MED12	115.254	-0.487319	0.262347	0.00291125	0.115082
HBQ1	226.01	0.588252	0.360596	0.00291652	0.115108
ENSG00000253500	130.878	-0.497762	0.283163	0.00294948	0.116226
EPSTI1	193.292	-0.461986	0.24623	0.00296929	0.116823
GPX7	835.647	0.317228	0.154002	0.00300293	0.117961
ENSG00000288029	38.2709	-0.107621	0.202182	0.00301147	0.118112
ARHGAP30	588.159	-0.523579	0.284983	0.00301667	0.118131
MSANTD2	907.385	0.34186	0.167602	0.00304176	0.118928
ENSG00000267053	2783.38	-0.311471	0.14391	0.00304729	0.118958
ENSG00000286415	216.76	0.646995	0.463227	0.00309043	0.119831
LINC01091	1774.73	0.482025	0.276376	0.00310187	0.119831
ZNF716	533.233	0.424525	0.236065	0.00309164	0.119831
FAM230C	29.1655	-0.966515	0.601018	0.00309947	0.119831
PLSCR3	428.659	0.351363	0.177285	0.00310311	0.119831
SHC2	751.595	-0.381703	0.192323	0.00309366	0.119831
ANKLE1	508.441	0.351228	0.175083	0.00307783	0.119831
PEMT	2918.84	-0.342183	0.16617	0.00310959	0.119896
ENSG00000253613	53.7028	-0.107298	0.20126	0.00314177	0.12062
HOXB-AS3	1127.75	0.289335	0.134249	0.00314227	0.12062
SNHG25	7030.42	-0.581468	0.333258	0.00314281	0.12062
ZBED1	460.99	-0.504435	0.278265	0.00315508	0.120906
TMC6	1397.17	0.411556	0.220237	0.00316135	0.120961
AADACL2-AS1	821.025	0.455797	0.265912	0.00318114	0.121431
MCCC1	1453.5	0.298391	0.142441	0.00318572	0.121431
UACA	18036.3	0.27959	0.128569	0.00318815	0.121431
SORD	745.594	0.338169	0.167259	0.00321997	0.122457
ENSG00000289199	718.121	-0.338145	0.168917	0.00325663	0.123539
PHKA1	5018.15	-0.52841	0.293957	0.0032583	0.123539
EFHD1	1646.77	0.527339	0.336914	0.00329369	0.124505
TMEM117	847.309	-0.359107	0.180567	0.00328977	0.124505
LINC02456	907.654	0.386325	0.208544	0.00332634	0.125438
JAG2	802.565	0.399056	0.220756	0.00332839	0.125438
GLIS1	126.211	-0.493056	0.282116	0.00334293	0.125608
ZNF831	189.904	-0.485959	0.27619	0.0033396	0.125608
NRM	651.192	0.378742	0.203563	0.0033679	0.125849
ENSG00000256995	594.095	-0.354043	0.175939	0.00336943	0.125849
ENSG00000259347	264.801	-0.443616	0.243099	0.00336078	0.125849
FCER2	235.667	0.446103	0.258991	0.00336724	0.125849
KCNN3	224.665	0.369573	0.192923	0.00338699	0.126129
NPSR1-AS1	1474.74	0.312657	0.149325	0.00338206	0.126129
EIF4E3	1169.69	0.299687	0.145059	0.00339342	0.126181
FAM242E	155.817	-0.516381	0.292719	0.00340702	0.126499
ALKBH1	1616.75	-0.27861	0.127748	0.00341579	0.126637
NALT1	82.2243	0.801832	0.697571	0.00347058	0.128478
ENSG00000237312	64.8445	-0.866174	0.636719	0.00348091	0.128628
DDTL	342.993	-0.381119	0.196078	0.0034849	0.128628
IL15	326.97	-0.469641	0.262059	0.00349824	0.128844
CRYM	432.018	-0.402172	0.21562	0.0035061	0.128844
COL9A3	4614.88	0.303007	0.148428	0.00350617	0.128844
PLSCR2	149.589	-0.431402	0.241207	0.00351845	0.129026
IFI30	3688.23	0.45938	0.289998	0.003542	0.129026
ALKBH6	392.557	0.3908	0.215317	0.00352661	0.129026
BCAT2	201.714	0.813735	0.629654	0.00353609	0.129026
ENSG00000269825	215.976	-0.457208	0.257633	0.00354124	0.129026
ZMAT1	32.0159	-0.137735	0.270889	0.00353359	0.129026
TACR3	180.171	-0.627539	0.382417	0.00355761	0.129406
ENSG00000267098	224.048	-0.48309	0.267782	0.00357338	0.129791
LINC02221	93.9845	0.65504	0.524082	0.00360103	0.130606
ENSG00000289205	215.49	0.689775	0.477561	0.00362683	0.131352
GLRA1	120.836	0.467344	0.289256	0.00366853	0.132671
MYO1G	516.177	0.492717	0.315559	0.00368548	0.133092
LIFR-AS1	114.08	-0.517716	0.303394	0.00369567	0.133268
ASL	1435.01	0.285001	0.13316	0.00370332	0.133352
SIM1	151.72	-0.589242	0.35402	0.00372057	0.133574
CCNA1	1112.36	-0.575172	0.344063	0.00371562	0.133574
ZNF584	808.009	0.432918	0.257028	0.0037255	0.133574
PTPRN	709.991	0.44778	0.272846	0.00375847	0.134564
MXRA8	677.78	0.377393	0.205825	0.00377702	0.135035
LINC02067	209.632	-0.527041	0.310568	0.00379171	0.135367
ENSG00000270174	57.8724	0.614967	0.442737	0.00380216	0.135547
ENSG00000259345	815.145	-0.371281	0.192859	0.00380893	0.135596
ENSG00000253901	347.108	0.442119	0.257076	0.00381636	0.135667
INSYN2B	62.801	-0.998812	0.723587	0.00383521	0.135895
ABCA13	315.919	-0.376826	0.204085	0.00384445	0.135895
FXYD4	633.564	-0.400157	0.230971	0.00384056	0.135895
MPG	4735.92	0.268317	0.127142	0.0038357	0.135895
MAMSTR	255.203	0.53847	0.373178	0.0038805	0.136976
EEF2KMT	761.708	0.318951	0.162961	0.00388834	0.13706
MAP9	726.462	-0.310171	0.15222	0.00389637	0.13715
ECI2	1734.11	0.313643	0.159699	0.0039061	0.1373
ADCY9	1499.26	0.294586	0.144979	0.0039466	0.138335
FLT3LG	371.957	0.401809	0.24364	0.00394427	0.138335
ZNF781	337.955	-0.464496	0.278163	0.00395549	0.138453
FMR1	1701.17	-0.318458	0.157859	0.00396583	0.138622
FKBP5	2250.2	0.278092	0.134714	0.00399103	0.139308
NR2C2AP	1068.09	0.303522	0.150818	0.0040011	0.139465
KRT7	137.314	-0.534368	0.326729	0.00401973	0.139726
GPC4	1246.2	-0.629539	0.454579	0.00401716	0.139726
SLC25A37	1842.31	0.311257	0.162219	0.00403327	0.139809
SOX18	151.195	0.539836	0.367229	0.00402867	0.139809
ENSG00000250714	44.1048	0.849015	0.787767	0.00405883	0.140307
ENSG00000272582	29.2627	-0.925747	0.632205	0.00405388	0.140307
ENSG00000285955	25.3478	-0.0802037	0.162402	0.00407402	0.140638
ENSG00000253376	51.3143	-0.76345	0.513819	0.00411118	0.141726
OPHN1	1138.6	-0.325567	0.165399	0.00412037	0.141847
MIER2	859.48	-0.417593	0.238634	0.00412727	0.14189
ENSG00000282890	217.308	-0.113582	0.20776	0.00415194	0.142347
ENSG00000235450	203.388	0.439142	0.282009	0.00414711	0.142347
SIAE	822.817	0.424869	0.257832	0.00416237	0.14251
ENSG00000228044	69.3538	-0.00860129	0.124103	0.00419938	0.14354
ENSG00000286041	58.849	1.07768	1.23653	0.00420964	0.14354
MAP3K15	284.53	-0.490777	0.294569	0.00420562	0.14354
ENSG00000227885	143.168	-0.515962	0.319697	0.00422818	0.143969
ENSG00000254041	17.4652	-0.0784727	0.161144	0.0042337	0.143969
MIR302CHG	10018.8	-0.336341	0.172259	0.00424322	0.144097
ACOT2	850.694	0.381976	0.217865	0.00425024	0.14414
MGLL	6298.42	0.353101	0.189823	0.00427174	0.144674
MYCL	1915.28	0.326742	0.178984	0.00428212	0.144829
TXNDC12	13647.2	-0.30738	0.154117	0.00430081	0.145182
GTPBP6	1408.24	-0.424743	0.244635	0.00430992	0.145182
MT-ND1	254651	0.26807	0.127217	0.00430421	0.145182
HS3ST6	176.177	0.561863	0.544954	0.00431665	0.145213
AGBL4	1334.34	-0.365451	0.20854	0.004326	0.145333
FBXL15	2443.02	-0.299625	0.152848	0.00437639	0.146829
NCBP2	10503	-0.28472	0.138569	0.00438918	0.147061
CD247	93.3209	-0.68683	0.46913	0.00441316	0.147213
BMP6	630.697	-0.490922	0.295604	0.00440618	0.147213
CARHSP1	20932.3	0.29713	0.146607	0.0044144	0.147213
ZNF528	560.737	-0.43207	0.258203	0.00441722	0.147213
ASMTL	935.561	-0.464238	0.287129	0.00442905	0.147412
TGM3	115.356	-0.68245	0.464678	0.00443906	0.147549
ZBTB44	5471.15	0.376905	0.22356	0.00445947	0.147862
MISP	259.598	0.526733	0.456327	0.00446029	0.147862
CGREF1	259.023	0.410775	0.256038	0.00448358	0.14818
CYP27A1	127.916	0.437439	0.269459	0.00448548	0.14818
PLCD1	569.159	0.332996	0.1827	0.00449252	0.14818
IFI27	126.851	0.634779	0.575168	0.00450535	0.14818
ZFP90	427.77	0.438244	0.296219	0.0045015	0.14818
SGSM3-AS1	42.4337	0.712262	0.695086	0.00450404	0.14818
CROCC	2863.14	0.319908	0.172105	0.00453237	0.148873
AEBP1	364.413	0.358059	0.198805	0.00456039	0.149598
C21orf91	422.551	-0.345795	0.184291	0.00459309	0.150473
PDE9A	344.314	0.401739	0.260291	0.00462712	0.15139
SLC10A6	78.7339	-0.744623	0.550184	0.00465458	0.151694
TRIQK	472.316	0.31805	0.169727	0.00464714	0.151694
PARVB	3975.12	0.368884	0.213831	0.00464973	0.151694
OPTN	1001.69	0.275867	0.137172	0.00466536	0.151703
ENSG00000286127	13.7515	-0.0578808	0.143553	0.00466695	0.151703
ENTPD8	203.347	0.433265	0.276092	0.00470114	0.152378
LRIG3-DT	40.146	-0.749378	0.548074	0.00470153	0.152378
VASH1-AS1	511.6	0.341611	0.195481	0.0047087	0.152378
ACOT9	994.578	-0.361152	0.19921	0.00471202	0.152378
STN1	958.105	0.36377	0.218398	0.00472509	0.152603
USF1	721.206	-0.421989	0.249932	0.00474123	0.152927
AHNAK2	199.957	0.503809	0.426023	0.00474975	0.153005
EPPK1	1889.76	-0.494744	0.322235	0.00475821	0.153081
LCLAT1	1454.1	-0.26033	0.124445	0.00480406	0.154358
PLEKHH1	391.477	0.331484	0.18796	0.00485763	0.155879
NUMA1	2861.51	-0.255157	0.119604	0.00488108	0.156432
GRIN1	87.1816	0.54337	0.458939	0.00490583	0.156824
MIR4300HG	657.15	-0.296081	0.151274	0.00490214	0.156824
ENSG00000287618	32.5993	0.821734	0.791283	0.00492461	0.157224
C14orf132	59.2183	0.610565	0.474977	0.00495408	0.157963
NEPRO	1636.82	-0.245285	0.116059	0.00498496	0.158746
ACKR3	1047.65	0.386145	0.245945	0.00500109	0.158856
KRT23	19.3137	-0.0751873	0.157555	0.00500084	0.158856
SPRY1	782.247	0.420906	0.330451	0.00504135	0.159641
ENSG00000229269	38.9277	-0.658608	0.571098	0.00503455	0.159641
PRRG3	124.833	-0.564834	0.383833	0.00504491	0.159641
ENSG00000228933	281.193	-0.452361	0.314361	0.00505747	0.159836
GAL3ST4	346.511	0.353577	0.209367	0.00509281	0.160751
ADGRG2	899.072	-0.399182	0.246073	0.00517946	0.163136
SPANXA1	30.9967	-1.05548	1.06756	0.00518141	0.163136
ENSG00000287279	468.198	0.469802	0.32832	0.00524962	0.164312
ZNF34	628.088	-0.315668	0.171649	0.00525952	0.164312
DDB2	1555.7	0.379318	0.245694	0.00522627	0.164312
STX2	1127.52	0.268327	0.133796	0.00526465	0.164312
SIX4	962.187	0.298432	0.161792	0.00526166	0.164312
PLEKHG4	626.619	0.351375	0.221905	0.0052372	0.164312
SNAI3	135.059	0.428833	0.301456	0.00524935	0.164312
ENSG00000289502	55.5237	-0.579387	0.428285	0.00528906	0.164869
PLEKHN1	115.914	0.550215	0.707023	0.00531839	0.165484
CMBL	1882.04	0.35618	0.212421	0.00532201	0.165484
SNX32	623.036	-0.346048	0.191946	0.00533035	0.165538
CD320	6796.35	-0.34832	0.194132	0.00535397	0.166066
NCAN	196.718	0.404345	0.260255	0.0053797	0.166452
LINC01668	61.4086	0.158698	0.320961	0.00537314	0.166452
ENSG00000253577	41.9525	-0.0803492	0.161682	0.0053873	0.166482
THSD7B	546.217	-0.378011	0.228045	0.00539783	0.166601
ENSG00000274976	18.3888	0.0824112	0.165069	0.0054945	0.169377
NRXN1	977.989	-0.313504	0.172456	0.00550177	0.169392
AMPH	125.405	-0.412578	0.268898	0.005542	0.170293
SPSB2	3724.01	-0.299034	0.157868	0.00554665	0.170293
MAGEB2	520.035	-0.472112	0.323864	0.0055514	0.170293
ACAA2	5858.31	0.237981	0.11438	0.00556986	0.17065
H3Y1	16.7118	-0.0457079	0.135665	0.00558015	0.170757
KPTN	1799.73	0.318727	0.180073	0.00560744	0.171382
TMEM54	994.587	0.281515	0.150041	0.0056562	0.172452
BAMBI	3190.83	0.278085	0.143185	0.0056544	0.172452
BCAM	447.589	0.346271	0.222177	0.00567182	0.172718
PACSIN3	3264.65	0.296042	0.159191	0.00570267	0.173447
FUT1	299.024	0.320445	0.186095	0.00571963	0.173637
PIGA	430.839	-0.347893	0.204054	0.00572276	0.173637
PP7080	272.705	0.353332	0.212714	0.00574967	0.174207
WDR11	2935.58	0.31375	0.184373	0.00575545	0.174207
TESMIN	1108.3	0.317042	0.186141	0.00576493	0.174283
C5orf58	96.2592	0.532283	0.835103	0.00577987	0.174524
CCR3	48.536	-0.583334	0.504306	0.00579355	0.174727
ATG3	20382	-0.315691	0.173388	0.00582153	0.17536
CCM2L	319.41	0.353916	0.218437	0.00583219	0.17547
TECTA	524.087	-0.491321	0.396844	0.0058505	0.175599
CACNA1H	641.893	0.310837	0.177837	0.00584917	0.175599
ENSG00000267024	36.3987	-0.64091	0.570475	0.00587438	0.176105
HPS6	664.389	0.351007	0.212789	0.00588826	0.17631
TRDN	198.439	-0.394313	0.257054	0.00590255	0.176527
LINC02929	90.5336	-0.534261	0.395075	0.00592699	0.17669
LLGL2	1191.21	0.338246	0.203505	0.00591561	0.17669
DIPK2B	38.4704	-0.662006	0.606416	0.00592913	0.17669
ZAN	673.766	0.319738	0.182299	0.00597524	0.177852
MMACHC	949.581	-0.359392	0.212278	0.00599412	0.177991
TEX28	87.2105	0.469602	0.714156	0.00599012	0.177991
MRPL40	2272.07	0.315054	0.182203	0.00601054	0.178268
ECHDC3	1024.52	0.344047	0.223825	0.00604819	0.179172
ENSG00000287814	82.0839	-0.471004	0.349137	0.00606791	0.179332
DTX1	100.007	0.442045	0.320376	0.00606703	0.179332
MIR1915HG	28.8283	-0.169811	0.377495	0.00608529	0.179634
ADAMTSL5	423.16	0.350476	0.230454	0.00618676	0.182415
EFHD2	1654.45	-0.269432	0.140057	0.0062344	0.183301
DPYSL4	89.9638	0.422464	0.304708	0.00622463	0.183301
LINC02306	389.383	-0.421212	0.322721	0.00623875	0.183301
ZFP3-DT	209.925	-0.375662	0.243555	0.00627222	0.184068
KIF26A	859.333	0.301518	0.167774	0.00628947	0.184359
ATP13A2	1946.28	0.258332	0.134209	0.0063271	0.185029
KLF4	4868.39	0.310565	0.175193	0.00632208	0.185029
LINC02713	237.3	0.486279	0.516754	0.00634594	0.185265
LINC00350	617.494	0.305047	0.177284	0.00634995	0.185265
IL22RA2	14.7418	-0.0220509	0.126245	0.00636023	0.185349
PYGO1	44.2951	-0.108615	0.200587	0.00638443	0.185838
ENSG00000264876	519.501	-0.0102708	0.124243	0.00641964	0.186244
RS1	64.2445	-0.560438	0.589101	0.00642066	0.186244
MBTPS2	820.528	-0.409715	0.276375	0.00640848	0.186244
KLF17	219.38	-0.634652	0.620134	0.00643144	0.186341
AKT3	1319.25	0.255605	0.132167	0.00645762	0.186678
GCK	266.41	0.371131	0.255958	0.00645797	0.186678
MS4A15	45.6509	-0.144904	0.280328	0.0064963	0.187569
CYBA	4159.62	0.33928	0.220864	0.00651265	0.187825
KBTBD12	57.6733	-0.492275	0.710707	0.00655495	0.188635
ZNF350	903.895	-0.261987	0.137073	0.00655577	0.188635
DCC	580.664	-0.373387	0.239425	0.0065735	0.188711
MBD3L2B	31.9192	-0.0112103	0.12439	0.0065709	0.188711
GRHL3	305.244	-0.345947	0.21126	0.00661444	0.18967
SOX8	336.688	0.330987	0.207053	0.00662213	0.189673
ENSG00000232072	37.2895	-0.157985	0.328896	0.0066508	0.189843
BHLHA9	244.022	0.399477	0.315213	0.00664688	0.189843
HSD17B1	31.3699	0.0396933	0.132744	0.00664136	0.189843
ENSG00000288091	12.2182	-0.0595574	0.144352	0.00670271	0.190789
MEST	6078.23	0.338856	0.209491	0.00670288	0.190789
PLPPR3	199.077	0.437777	0.374372	0.00670909	0.190789
RRBP1	4163.15	0.227542	0.112088	0.00671438	0.190789
ENSG00000289070	207.473	-0.524021	0.43684	0.00682544	0.193506
VSIG10L	500.89	0.325262	0.208392	0.00681896	0.193506
ENSG00000236740	237.267	-0.012503	0.124518	0.00689156	0.194456
OOEP-AS1	586.826	-0.377208	0.243061	0.00689057	0.194456
ENOX1	381.219	-0.360915	0.231918	0.00689776	0.194456
LINC02096	55.4963	-0.150291	0.288643	0.00689261	0.194456
ENSG00000267677	100.523	-0.417026	0.317785	0.00689088	0.194456
STK32A	154.176	-0.420971	0.303145	0.00690563	0.194459
ZNF747-DT	135.336	0.384017	0.298996	0.00692124	0.194462
LINC01203	75.7664	-0.435336	0.341815	0.00691666	0.194462
ENSG00000289312	49.4828	0.115892	0.212305	0.00693339	0.194585
TMCO3	2870.12	0.250523	0.1338	0.00694333	0.194646
ENSG00000233005	335.166	-0.325208	0.193722	0.00698126	0.195055
SUCLG2	2829.27	0.283695	0.167024	0.00697244	0.195055
LINC01201	10.5911	-0.0329675	0.129684	0.00697985	0.195055
PAQR6	93.3142	-0.462028	0.362232	0.00706697	0.196792
PYCR1	6290.35	0.252697	0.13225	0.00705682	0.196792
TNNC2	2850.28	0.306247	0.181741	0.00706534	0.196792
MAP7D2	307.08	-0.356755	0.231277	0.00707642	0.196836
ENSG00000289410	250.958	-0.318403	0.192462	0.00709313	0.197082
NIBAN2	1048.85	0.304408	0.184931	0.00711624	0.197505
UBXN8	897.543	-0.353579	0.226559	0.00712594	0.197556
GSTT2B	410.837	-0.397754	0.462286	0.00714005	0.197728
SLCO1A2	633.654	0.324714	0.212638	0.00715284	0.197864
RASSF8-AS1	226.372	-0.358149	0.235088	0.00722258	0.199353
ITGBL1	289.517	-0.328472	0.20921	0.00721587	0.199353
C4orf33	338.87	0.327442	0.21768	0.00725257	0.19996
ZNF571	501.287	-0.343488	0.232901	0.00727215	0.20028
MYL12-AS1	48.5587	-0.676496	0.797532	0.0072885	0.20051
ENSG00000248968	85.4272	0.502228	0.556661	0.00732653	0.200712
ERAP2	79.5459	-0.529852	0.612438	0.00737994	0.200712
ENSG00000254242	37.9896	-0.592906	0.661209	0.0073834	0.200712
ENSG00000253503	171.55	-0.517365	0.487676	0.00735294	0.200712
CDKN2A	34.4397	-0.136809	0.259115	0.00738396	0.200712
ENSG00000204971	527.731	-0.411381	0.290979	0.00731011	0.200712
PGM2L1	2240.53	0.243577	0.127407	0.00731794	0.200712
COTL1	3576.91	0.296776	0.179889	0.00737149	0.200712
PRR15L	43.5885	0.427889	1.13873	0.0073578	0.200712
CBLN2	47.28	-0.485449	0.659164	0.00735275	0.200712
IGLON5	127.924	0.367873	0.263496	0.00734799	0.200712
MMP9	1446.56	0.34073	0.25801	0.00740827	0.201155
HCK	834.312	0.394248	0.323814	0.00742081	0.201173
STS	1190.03	-0.429298	0.320372	0.00743301	0.201173
ENSG00000287223	26.6149	-0.0901468	0.173144	0.00742531	0.201173
ENSG00000287596	22.8178	-0.100162	0.185974	0.00744305	0.201227
ENSG00000189229	3586.51	0.337392	0.228872	0.00751046	0.201723
MSR1	221.198	0.354215	0.280755	0.00749914	0.201723
PDLIM2	1697.95	0.314858	0.19664	0.00751255	0.201723
FOLR1	44.2934	-0.571703	1.89454	0.0074897	0.201723
RNF26	2540.77	0.342108	0.235743	0.00751773	0.201723
ACLY	5717.55	0.233364	0.119623	0.0075035	0.201723
RAB3A	437.195	0.373165	0.316067	0.00749922	0.201723
IGFBP2	8028.25	0.314525	0.190447	0.00752861	0.201799
C16orf74	731.986	0.295943	0.180813	0.00755223	0.202216
SOX3	45.7715	-0.0859622	0.168843	0.00757608	0.202638
MAN1C1	3576.58	-0.296503	0.176504	0.00760199	0.202675
MYCN	4098.68	0.299894	0.179998	0.00762154	0.202675
CEBPZOS	2055.14	-0.264534	0.14724	0.00760003	0.202675
TBC1D2	638.354	-0.324705	0.19937	0.00761912	0.202675
TRIM49D1	26.5588	-0.0811896	0.162696	0.00761571	0.202675
CPT1C	969.171	0.334813	0.236803	0.007626	0.202675
NCOA7	484.812	-0.364969	0.248984	0.00767308	0.203711
DDC	217.005	0.478966	0.507126	0.00773339	0.205094
LINC00294	65.3313	0.427145	0.420987	0.00775236	0.20538
LINC00929	12.2204	-0.0715017	0.15379	0.00776557	0.205513
MFAP2	1634.02	0.316567	0.199095	0.00777793	0.205623
SH3BP4	1916.77	0.255641	0.142358	0.00780747	0.205855
HLA-B	2686.38	0.297046	0.186782	0.00781136	0.205855
ENSG00000267605	3035.55	-0.260701	0.141079	0.00779666	0.205855
PINLYP	1211.66	0.348073	0.257524	0.00782184	0.205915
ENSG00000246250	76.2125	-0.506132	0.475828	0.0078336	0.206008
H2AC6	521.095	-0.480383	0.526916	0.00784842	0.206181
ENSG00000251661	471.091	-0.411363	0.305301	0.00789652	0.207011
EXPH5	2647.61	0.43303	0.477962	0.00789201	0.207011
NUTM2G	49.415	-0.551865	0.615881	0.00790708	0.207071
MEIOB	2690.78	0.331287	0.23632	0.00793268	0.207525
CLSTN2	169.394	-0.373937	0.279094	0.00794718	0.207687
PDE4A	2812.12	0.293494	0.181542	0.00795668	0.207719
FUBP1	4357.18	-0.246146	0.132598	0.00799714	0.208558
POTEF	159.092	-0.494311	0.483126	0.00801915	0.208698
IGFBP6	63.8816	0.479636	0.980016	0.00801268	0.208698
RASGEF1B	312.476	-0.410924	0.344935	0.0080317	0.208808
DNMT3L-AS1	41.1402	-0.0916121	0.175425	0.00804799	0.209014
TLCD1	905.419	0.30538	0.185898	0.00808836	0.209845
SLC66A3	11504	0.252548	0.136942	0.00809762	0.209868
TUBB2A	1636.06	-0.365507	0.253382	0.00816429	0.210291
HLA-C	2248.12	0.31881	0.207156	0.00813159	0.210291
ENSG00000254031	618.972	-0.0109699	0.124325	0.00815359	0.210291
C14orf39	352.04	-0.0647615	0.148198	0.00814535	0.210291
ACP5	2209.44	0.275221	0.160144	0.00815731	0.210291
PMEPA1	2083.33	0.272872	0.160327	0.00815408	0.210291
SLC37A1	619.75	0.305987	0.202386	0.00821528	0.211387
ENSG00000251294	123.129	-0.47593	0.43543	0.00823428	0.211659
GRHL2	105.54	0.139087	0.261138	0.00824549	0.21173
ZNF365	61.2301	-0.0655257	0.148047	0.00826401	0.211988
ENSG00000274341	26.5236	0.0742693	0.155666	0.00828295	0.212257
SFRP2	412.899	-0.0796997	0.161919	0.00829992	0.212474
DCPS	3242.84	0.290966	0.178081	0.00836406	0.21368
ENSG00000229306	41.3908	-0.0585084	0.14346	0.00835831	0.21368
GREM2	386.758	0.364928	0.280826	0.00840707	0.214362
ENSG00000225214	55.0321	-0.477934	0.63974	0.00840786	0.214362
ENSG00000287406	49.551	0.119608	0.218043	0.00841852	0.214416
APBB1IP	272.156	-0.304766	0.188078	0.00843377	0.214586
CLIC3	44.5426	0.137063	0.253319	0.00846905	0.215099
TRIM49D2	29.2003	-0.068277	0.150715	0.00847969	0.215099
ENSG00000273523	196.852	0.356065	0.262294	0.00847575	0.215099
ENSG00000264421	3025.3	-0.273831	0.162888	0.00849692	0.215318
FAM218A	89.6865	-0.418822	0.362772	0.00853599	0.215402
MUC3A	513.682	0.318798	0.217761	0.00854213	0.215402
GLYATL2	28.2317	-0.115012	0.209131	0.0085518	0.215402
ROBO3	729.291	0.325066	0.217027	0.00854524	0.215402
SLC9A3R2	1621.99	0.237742	0.126487	0.00851264	0.215402
ENSG00000250186	34.6695	-0.0887844	0.171887	0.00852202	0.215402
ABAT	579.485	0.275899	0.162414	0.00856724	0.215574
REC8	2412.77	0.230827	0.122902	0.00858988	0.215927
RILP	372.336	0.353167	0.304369	0.00869391	0.218323
LINC00895	13.8362	-0.0632625	0.146594	0.0087083	0.218466
ISYNA1	3089.33	0.262815	0.158576	0.00872	0.218541
AEN	4763.06	-0.268303	0.15437	0.0087424	0.218883
ANP32B	7221.38	0.262364	0.156578	0.00877799	0.219118
MMP17	494.447	0.238456	0.787138	0.00877712	0.219118
ENSG00000267327	265.687	0.32573	0.232649	0.00876804	0.219118
TXNL4A	6490.44	-0.248646	0.135942	0.00879183	0.219227
ATP5F1D	7403.74	0.214874	0.109967	0.00879988	0.219227
STXBP5-AS1	455.337	-0.38032	0.306414	0.00880896	0.219236
CSRP3	76.3036	-0.36643	0.75737	0.00888624	0.22072
CEP112	2240.92	-0.331346	0.220475	0.00887854	0.22072
ENSG00000271119	109.7	-0.375495	0.29986	0.00892638	0.221347
PLPP7	1049.63	-0.318858	0.208965	0.00892914	0.221347
CA13	2375.65	0.329622	0.24378	0.00894473	0.221515
TKFC	861.267	0.29256	0.19474	0.00895764	0.221615
IRAG1-AS1	17.6325	-0.04265	0.133629	0.00899861	0.22219
KATNAL1	547.348	0.269685	0.163497	0.00900745	0.22219
SIX1	62.0535	-0.427965	0.449963	0.00900209	0.22219
VSIG10	9533.42	-0.208932	0.115379	0.00905176	0.223063
GABRR3	411.143	-0.399454	0.324984	0.00911663	0.224221
TRARG1	64.0945	-0.101883	0.188456	0.00911265	0.224221
GALNT17	1624.35	0.365745	0.293041	0.00913021	0.224335
PRAP1	6516.74	0.357462	0.298836	0.00918502	0.22502
XNDC1N	560.852	-0.368329	0.34641	0.00917351	0.22502
USP18	322.638	-0.318796	0.210022	0.00917793	0.22502
NVL	3396.69	-0.248541	0.140859	0.00921096	0.225435
RFPL4AL1	13.2887	-0.062741	0.146567	0.00928096	0.226926
SGK1	6953.09	-0.251599	0.13902	0.0093071	0.227238
MTRNR2L7	127.691	0.168438	0.327594	0.00931186	0.227238
NUP50-DT	2049.05	0.351838	0.420366	0.00936682	0.228357
ENSG00000250969	99.1444	-0.41294	0.402246	0.00941803	0.229298
SRGAP1	3297.34	0.211092	0.108179	0.0094237	0.229298
ENSG00000232058	36.3865	-0.139337	0.259728	0.0094547	0.229829
IL12RB2	133.546	-0.39138	0.342063	0.00947306	0.229829
ENSG00000259560	437.714	-0.349938	0.327309	0.00947091	0.229829
CAVIN1	3122.05	0.310498	0.235803	0.00954705	0.2314
CASZ1	161.27	0.348462	0.330009	0.00955828	0.231449
ENSG00000286161	33.4636	-0.109519	0.199907	0.0096567	0.233156
CCDC116	268.385	0.334223	0.270154	0.00965156	0.233156
PTCHD1-AS	124.616	-0.406523	0.429658	0.00965507	0.233156
ENSG00000258394	228.558	-0.357088	0.290309	0.00968486	0.233611
TMEM52	678.664	0.264126	0.160747	0.00973577	0.234163
CTSS	260.335	0.348292	0.273375	0.00973486	0.234163
DECR2	1496.06	0.269595	0.165401	0.00972282	0.234163
SEMA3F	263.551	0.284845	0.185069	0.00983782	0.236391
BBS9	1540.02	0.335941	0.255367	0.00995614	0.239004
SAMD11	758.681	0.345402	0.327357	0.0100053	0.239954
SYNPR	168.636	-0.330008	0.249181	0.0100273	0.240075
GAMT	1907.68	0.268877	0.171006	0.0100295	0.240075
ENSG00000272668	74.1217	0.207999	0.517985	0.0100598	0.240342
SGCZ	1305.44	-0.290413	0.699891	0.0100523	0.240342
ENSG00000227769	245.337	-0.426475	0.451384	0.0100818	0.240638
GAP43	325.538	0.339886	0.27155	0.0100992	0.240824
TEAD1	1782.9	-0.269127	0.161572	0.0101306	0.241344
ZSWIM8	320.842	-0.356966	0.297265	0.010157	0.241513
PCDH19	298.956	-0.301296	0.206954	0.0101502	0.241513
MYO15B	319.765	0.332953	0.376361	0.0101865	0.241986
ACTR3-AS1	169.133	-0.346394	0.267845	0.0102489	0.243238
TRIM49C	26.3282	-0.0581721	0.143206	0.0102896	0.243972
MPL	17.2396	-0.0711679	0.153351	0.0103396	0.244531
ENSG00000223838	314.644	0.2379	0.71758	0.0103605	0.244531
ASGR1	294.818	0.321082	0.281919	0.0103387	0.244531
PSMC4	15731.9	-0.386809	0.518008	0.010362	0.244531
ENSG00000268015	42.3416	-0.164984	0.332925	0.010362	0.244531
TENT5B	6255.47	0.224502	0.121885	0.0104495	0.245154
FN1	1930	0.308442	0.225507	0.0104602	0.245154
ACOT13	7174.7	0.265197	0.165353	0.0104858	0.245154
NACAD	493.118	0.283026	0.190671	0.0104163	0.245154
ESD	2161.73	0.24283	0.142003	0.010403	0.245154
SPTB	245.253	-0.340991	0.269459	0.0104862	0.245154
CRIP2	992.678	0.281104	0.194184	0.0104851	0.245154
ENSG00000267199	24.2023	0.0469795	0.136089	0.0104608	0.245154
ZNF83	3292.51	-0.264545	0.167276	0.0104553	0.245154
TNNI3	4821.32	0.301011	0.228802	0.0104846	0.245154
PPP1R18	470.811	0.313598	0.24654	0.0105539	0.246507
RPUSD3	3390.63	-0.261555	0.155223	0.0106463	0.248202
ENSG00000254972	14.409	-0.0715049	0.15334	0.0106446	0.248202
NBPF15	2078.74	-0.247239	0.144512	0.0107032	0.248405
FAM78B	448.588	0.344421	0.359451	0.0107244	0.248405
ENSG00000287290	227.9	0.125091	0.221589	0.0106862	0.248405
TH2LCRR	106.464	-0.336269	0.831554	0.0107005	0.248405
LRP11	1658.01	0.219204	0.119911	0.0107221	0.248405
TTR	43.1015	-0.105746	0.191832	0.0106829	0.248405
ENSG00000267379	163.373	0.371768	0.40734	0.010705	0.248405
PXYLP1	364.919	-0.270702	0.170186	0.0107406	0.248551
ENSG00000267555	22.0137	-0.0531222	0.139686	0.010767	0.248933
KLF13	1784.53	0.262809	0.16951	0.0108031	0.249537
CENPJ	1260.37	-0.23651	0.13531	0.0108613	0.25065
LINC00645	61.4815	-0.00872945	0.1241	0.0108919	0.251125
ARHGAP22	210.078	-0.312684	0.244948	0.0109214	0.251573
YDJC	1516.2	0.259116	0.159818	0.0109377	0.251718
TTYH3	3121.87	0.260157	0.165295	0.0109972	0.252623
ENSG00000260185	9.11366	0.0239869	0.12695	0.0109877	0.252623
CLTB	1260.84	0.249324	0.154239	0.011012	0.252732
ARNILA	13.8387	0.0665805	0.149059	0.0110503	0.252957
IPMK	4485.84	0.237495	0.136106	0.0110391	0.252957
ENSG00000286538	10.5252	-0.0500712	0.13792	0.0110521	0.252957
RAB42	376.665	0.291907	0.202619	0.0111645	0.253041
VSTM2A	9.51464	-0.0536053	0.14002	0.0111537	0.253041
ENSG00000287851	32.8666	-0.100305	0.184098	0.011114	0.253041
ENSG00000255528	56.6467	-0.130897	0.238107	0.011118	0.253041
CNTN1	290.831	-0.315961	0.233448	0.0110803	0.253041
RIMBP2	336.252	-0.328429	0.290226	0.0111669	0.253041
GCSH	25746.9	0.254594	0.161755	0.0111059	0.253041
OLFM2	1629.43	0.258781	0.169495	0.0111272	0.253041
TNFRSF6B	89.999	-0.360491	0.366774	0.0110781	0.253041
BACH1-IT3	23.4467	0.0449174	0.134802	0.0111418	0.253041
COMT	1017.71	0.256401	0.161173	0.0111575	0.253041
SCARB1	1540.36	0.239016	0.140979	0.011193	0.253176
MIR3667HG	167.047	-0.329133	0.268097	0.0111885	0.253176
ENSG00000286755	15.9253	-0.0636485	0.147161	0.011214	0.253359
NPAS3	581.804	-0.317016	0.242287	0.0112213	0.253359
FAM163A	32.347	-0.104783	0.191402	0.0112429	0.253619
CSTF3	6586.75	0.289516	0.211732	0.0112759	0.253906
OXLD1	2050.74	0.268539	0.18311	0.0112752	0.253906
IL21	13.6521	-0.0657071	0.148267	0.0112937	0.254079
LINC00683	581.926	-0.276694	0.178432	0.0113173	0.25438
LINC02756	47.5817	0.0888022	0.170666	0.0113376	0.254609
DSG2-AS1	42.0217	-0.122709	0.222347	0.0113629	0.254948
HMGCL	1862.46	0.24776	0.157642	0.0113836	0.255184
H2BC21	259.78	-0.348854	0.339668	0.0114357	0.256122
GNG4	1504.34	0.327221	0.300792	0.011509	0.257534
HOXD1	25.7657	-0.095616	0.179112	0.0115262	0.25769
ENSG00000230699	96.7856	0.331326	0.412901	0.0116084	0.259186
ENSG00000268520	205.728	0.349308	0.388401	0.0116138	0.259186
ZNF827	1770.83	0.228921	0.133914	0.0116445	0.25964
AP1S1	9331.36	-0.330375	0.241924	0.0116779	0.259922
PARP16	1658.79	-0.237165	0.135452	0.0116771	0.259922
SUMF2	2346.88	0.262062	0.175928	0.0117448	0.260767
SMOC1	99.6894	-0.347186	0.365328	0.0117471	0.260767
DCXR-DT	108.447	0.320435	0.359176	0.0117384	0.260767
PRPS2	1355.66	-0.293531	0.203406	0.0117666	0.260968
SLC9C2	78.4181	-0.335831	0.385234	0.0117975	0.261042
CCDC78	194.311	0.320396	0.320267	0.0118012	0.261042
NOTCH3	847.687	0.304026	0.272963	0.011795	0.261042
GPC1	1276.55	0.234407	0.138983	0.0118117	0.261045
GPX2	3035.84	-0.0858952	0.167609	0.0118527	0.261721
SLC25A15	875.229	0.255721	0.168599	0.0118799	0.262089
LINC02161	202.447	-0.306842	0.239221	0.0119069	0.262224
DLGAP1-AS2	307.041	-0.355932	0.553279	0.0119019	0.262224
DLG2-AS2	97.6663	-0.336847	0.314193	0.0119412	0.262749
FUT11	566.96	0.282059	0.225127	0.0119681	0.26311
ENSG00000226438	25.9795	-0.114173	0.205969	0.0120113	0.263366
NFKBIZ	71.25	-0.335878	0.848588	0.0119964	0.263366
S1PR5	117.044	0.331884	0.501969	0.0120112	0.263366
MAP4K3	4365.99	-0.27527	0.196136	0.0120538	0.264067
ENSG00000228863	109.137	-0.29841	0.590462	0.0120707	0.264206
LINC01876	1558.32	0.299094	0.325554	0.0120926	0.264454
ENSG00000289349	2087.08	0.272786	0.19913	0.0121188	0.264493
ENSG00000287360	65.0622	0.0849854	0.166179	0.0121312	0.264493
ALDH5A1	272.324	-0.289081	0.217492	0.0121279	0.264493
APBA1	214.7	-0.293723	0.224333	0.0121366	0.264493
AGPAT2	6987.01	0.256373	0.174911	0.0121624	0.264596
KCNJ4	89.2595	0.161283	0.29717	0.0121548	0.264596
ENSG00000226605	123.864	-0.310981	0.455631	0.0121957	0.264863
ENSG00000227227	61.4348	-0.325604	0.551631	0.0121987	0.264863
MYG1-AS1	63.1408	-0.198968	0.476271	0.0122064	0.264863
TRIM60	2629.98	-0.235644	0.131025	0.0122189	0.264906
C18orf63	179.636	-0.344527	0.509907	0.0122506	0.265363
SMCP	33.0376	-0.149373	0.278199	0.0122871	0.265722
LINC02268	82.9068	-0.312545	0.512589	0.012299	0.265722
CCDC144NL-AS1	850.275	-0.253167	0.158883	0.0122925	0.265722
ENSG00000287485	233.745	0.305585	0.248463	0.0123338	0.266041
LINC02709	31.2648	-0.116596	0.209645	0.012335	0.266041
NUDT16	2019.31	0.240573	0.149023	0.0123501	0.266138
MOSPD3	870.033	0.258331	0.173162	0.0123608	0.266139
PCBP4	751.702	0.2492	0.162351	0.0124835	0.268552
NAGLU	1233.06	0.263452	0.188985	0.0125135	0.268965
PRICKLE2-AS1	31.0825	-0.133623	0.242253	0.0125489	0.269329
MIR3945HG	117.353	-0.34271	0.602251	0.0125627	0.269329
RNF114	11490.3	0.251017	0.160369	0.0125567	0.269329
ENSG00000258081	2532.27	0.23054	0.138266	0.0125745	0.269352
EPOR	1328.63	0.28224	0.212113	0.0125988	0.269642
MANF	5404.47	-0.24445	0.147254	0.0126718	0.270447
GABRA1	14.6627	-0.0501569	0.13776	0.0127012	0.270447
SOX4	47192.2	0.217197	0.114863	0.0126976	0.270447
HTR5A	16.4999	-0.0764673	0.157793	0.0126813	0.270447
DUSP16	10208.9	0.2498	0.163322	0.0126772	0.270447
TMEM191C	585.642	0.277878	0.216984	0.01267	0.270447
TXK	1632.85	-0.249635	0.16013	0.0127317	0.270867
PLEKHG4B	1049.54	0.232183	0.141445	0.0127511	0.27105
GBX2-AS1	2760.74	-0.257176	0.164101	0.0127787	0.271406
COL6A3	285.168	-0.334999	0.47554	0.0128038	0.271625
ENSG00000261505	22.4908	-0.100452	0.18506	0.0128107	0.271625
MRPS11	3184.45	-0.251105	0.160103	0.0128762	0.272784
ENSG00000231421	38.9734	-0.075523	0.155857	0.0129051	0.273166
ATP1A1-AS1	150.894	-0.334191	0.33841	0.0129391	0.273654
FAM189B	1648.54	0.253425	0.174964	0.0130356	0.275229
ZFP36L2	3595.45	0.283524	0.216905	0.013029	0.275229
ENSG00000289181	118.782	-0.255869	0.543436	0.0131162	0.276699
DGLUCY	1901.3	0.234395	0.145484	0.0131675	0.277081
TMEM121	172.65	0.302468	0.27704	0.013167	0.277081
SLC44A2	6704.59	0.214212	0.12402	0.0131561	0.277081
POLD1	6196.12	0.218686	0.131378	0.0131913	0.277349
ENSG00000227218	44.0996	-0.144419	0.266557	0.0132162	0.277641
PCSK7	4000.92	0.28356	0.219284	0.013229	0.277676
TNFSF15	17.18	-0.0635117	0.146456	0.0132448	0.277776
SUN2	546.41	0.243408	0.153516	0.0132563	0.277784
SYT16	294.445	-0.264778	0.187487	0.0133391	0.279124
UBFD1	2964.32	-0.227444	0.133945	0.0133425	0.279124
LARGE2	4180.12	0.212806	0.121655	0.0133559	0.279171
ENSG00000242861	262.202	-0.286337	0.221345	0.0133771	0.27938
DOC2A	795.47	0.2659	0.207551	0.0133893	0.279403
NDUFV3	3667.79	0.23323	0.146849	0.013408	0.279561
FDXR	1657.29	0.251525	0.186874	0.0134333	0.279855
ELF3-AS1	347.78	0.27577	0.211544	0.0135371	0.281099
ENSG00000269888	115.096	-0.337853	0.392672	0.0135213	0.281099
KLHL5	622.289	0.263022	0.180054	0.0135113	0.281099
ENSG00000274652	224.357	0.28452	0.483448	0.0135379	0.281099
ENSG00000255367	146.158	-0.317054	0.373856	0.0135495	0.281108
ENSG00000288321	484.715	-0.324867	0.363941	0.0135707	0.281315
LRRTM4	4649.31	0.284431	0.279311	0.0136499	0.282211
SOWAHC	1854.75	0.264371	0.189853	0.0136703	0.282211
ENSG00000242536	197.567	-0.306407	0.345455	0.0136678	0.282211
PRR35	67.3208	0.250105	0.555857	0.0136253	0.282211
BCAR4	189.958	-0.307401	0.257103	0.0136611	0.282211
LINC01198	102.823	-0.325498	0.397002	0.0137278	0.283167
SDK1	2962.08	0.235156	0.150728	0.0137781	0.28397
HAGHL	779.789	0.271502	0.262626	0.0138365	0.284939
ENSG00000236525	197.077	-0.263131	0.424881	0.0138891	0.285553
ENSG00000251687	54.4158	0.102996	0.187026	0.0138816	0.285553
ENSG00000251314	683.016	-0.252464	0.170239	0.0139468	0.286035
GPC2	703.948	0.283883	0.296522	0.0139385	0.286035
RNF141	1221.29	-0.207813	0.118827	0.0139412	0.286035
CARMIL3	211.61	0.278456	0.324093	0.0139596	0.286063
ENSG00000231918	972.576	-0.276559	0.209794	0.0139919	0.286257
ENSG00000253196	16.6411	-0.0786629	0.159671	0.0139916	0.286257
ENSG00000254409	143.36	-0.329689	0.474061	0.0140102	0.286398
TMC8	314.098	0.281094	0.478742	0.0140487	0.286951
PREX1	855.24	0.244051	0.167802	0.014084	0.287438
THEG	37.8512	-0.150423	0.277234	0.0141062	0.287448
ATP8B3	886.502	0.285153	0.232112	0.0141075	0.287448
ST6GALNAC4	296.367	0.281299	0.313752	0.0141433	0.287943
IL17RA	679.182	0.24207	0.159918	0.0141716	0.288286
VCX	140.189	-0.0393398	0.132454	0.0141849	0.288323
ZNF385D	910.091	-0.285554	0.226735	0.014218	0.288623
FGF4	10365.5	0.221486	0.134581	0.0142227	0.288623
VAMP5	352.608	0.277891	0.230815	0.0142455	0.288851
ENSG00000286550	32.9154	-0.083559	0.164697	0.01427	0.288881
XAGE1B	12.1332	-0.0290087	0.128363	0.0142654	0.288881
NECTIN3	428.598	-0.321818	0.322273	0.0144039	0.291356
SPIDR	4311.54	-0.195401	0.116754	0.0144202	0.291451
COL23A1	2505.23	0.287943	0.290815	0.0144334	0.291483
SMIM8	1121.23	0.263975	0.202211	0.0144802	0.292192
DIRC3-AS1	327.768	-0.27628	0.208474	0.0146024	0.293713
IGSF9B	1004.33	0.256785	0.444273	0.0145886	0.293713
PYDC1	261.931	0.121066	0.214296	0.0145807	0.293713
SETBP1	438.609	-0.285454	0.222089	0.014591	0.293713
MX2	56.0818	-0.140226	0.250515	0.0146214	0.293858
TRIM6	1311.32	0.229427	0.145986	0.0146675	0.294549
OXA1L	7328.73	-0.190822	0.103487	0.0147006	0.294977
ENSG00000234714	112.367	-0.185514	0.349825	0.0147339	0.29541
SLC39A12	481.017	0.286175	0.448613	0.0147571	0.295637
MOG	79.5723	-0.264073	0.628086	0.0147778	0.295817
WDR26	2481.94	-0.212909	0.129231	0.0148107	0.295943
RASA4B	570.515	0.280426	0.302944	0.0148314	0.295943
CA12	35.7202	0.0466982	0.135826	0.0148232	0.295943
RFLNB	1435.43	0.234856	0.159694	0.0148102	0.295943
CRMP1	3023.12	0.197173	0.110231	0.0149283	0.297403
ENSG00000260071	132.835	0.171288	0.315134	0.0149212	0.297403
ILDR2	34.4931	-0.130701	0.232325	0.0149497	0.297594
FES	2012.19	0.237818	0.162036	0.0149754	0.297868
CCNC	4983.42	-0.221938	0.131747	0.0150192	0.29838
ADK	4658.1	0.222647	0.140865	0.015025	0.29838
F5	21.0334	-0.0854451	0.165692	0.0151093	0.299115
VAX2	599.752	0.268839	0.287721	0.0151347	0.299115
PRR7	248.578	0.269741	0.278232	0.0151783	0.299115
WAKMAR2	47.9869	-0.139018	0.249283	0.0151632	0.299115
TNRC18	8463.71	0.232646	0.150895	0.0150839	0.299115
CA3	373.708	0.0526778	0.139208	0.0151331	0.299115
ATP8A2	2078.59	0.261461	0.251426	0.0152202	0.299115
LINC00221	33.4807	-0.0737668	0.155036	0.0151461	0.299115
ITGAD	72.2512	0.154119	0.281285	0.015166	0.299115
CYB5D2	520.098	0.247151	0.177443	0.0152177	0.299115
KASH5	160.2	-0.29704	0.31602	0.0152023	0.299115
MIR548XHG	88.219	-0.28538	0.407206	0.0152291	0.299115
ENSG00000281849	105.4	-0.16001	0.299837	0.015201	0.299115
ENSG00000233785	34.8798	-0.112226	0.201001	0.0152113	0.299115
FLJ12825	82.7745	-0.269071	0.45714	0.0152607	0.299502
MACC1-AS1	22.8223	0.0369176	0.131156	0.0153135	0.299834
B3GAT1	71.9078	0.188562	0.37135	0.0152914	0.299834
VPS9D1-AS1	630.058	0.219161	0.40997	0.0153078	0.299834
LINC01823	103.679	-0.154292	0.284364	0.0153312	0.299946
SYTL1	448.694	0.275268	0.253667	0.0153761	0.300453
ENSG00000257407	1089.91	-0.275932	0.249191	0.0153811	0.300453
APOL1	22.0177	-0.0651643	0.147879	0.0154092	0.300767
LINC01980	376.752	0.260909	0.213002	0.0154436	0.300969
ZIC3	489.946	-0.247764	0.545858	0.0154372	0.300969
KIF5C	1095.16	-0.239448	0.154517	0.0154798	0.301373
POLA1	2446.44	-0.26605	0.204651	0.0154883	0.301373
ENSG00000247121	77.2705	-0.130915	0.228173	0.0155845	0.30301
LANCL1	852.34	0.230269	0.153793	0.0156746	0.30404
PRELID2	201.602	-0.28152	0.236885	0.015658	0.30404
KCNG2	54.907	-0.23178	0.50855	0.0156714	0.30404
COL18A1	369.03	0.175279	0.316187	0.015686	0.30404
NXPH1	189.16	-0.292549	0.451024	0.0157392	0.304835
ENSG00000229066	1190.42	0.253559	0.198738	0.0157667	0.304896
RESP18	58.9571	0.132851	0.233265	0.0157596	0.304896
SYAP1	6331.49	-0.303203	0.24296	0.0158015	0.305334
TMEM169	582.151	0.280824	0.364097	0.0158141	0.305341
PAK2	8203.49	0.215684	0.137209	0.015833	0.30547
CRELD1	616.507	-0.25639	0.186106	0.0158969	0.305527
EIF2S3B	71.931	-0.19243	0.384859	0.0158684	0.305527
ENSG00000276170	158.033	0.0859576	0.165491	0.0158635	0.305527
PLTP	5810.27	0.234564	0.165076	0.0158867	0.305527
CERK	1131.19	0.24312	0.172765	0.0158749	0.305527
PALM2AKAP2	1956.01	-0.279729	0.442693	0.0159199	0.305735
LINC00326	208.097	-0.255181	0.372909	0.0159532	0.30614
CUEDC2	1263.89	0.244591	0.176973	0.0160784	0.308306
KIF17	816.305	0.256457	0.19939	0.0161727	0.309877
DCLRE1B	625.304	0.245841	0.178804	0.0161942	0.310053
CIDEC	117.665	-0.284156	0.436386	0.0162134	0.31006
PHKA2	707.73	-0.281239	0.249763	0.0162193	0.31006
ENSG00000260160	164.355	-0.277728	0.271962	0.0162649	0.310694
GLCCI1	921.515	0.256504	0.200134	0.0163658	0.31176
ENSG00000283959	78.1476	0.17736	0.335576	0.0163705	0.31176
LINC00678	85.175	0.125839	0.220738	0.0163528	0.31176
SC5D	959.767	0.237994	0.162184	0.0163554	0.31176
ENSG00000287923	642.858	0.24455	0.185918	0.0163836	0.311773
GDF1	268.491	0.264335	0.261831	0.0164035	0.311916
LINC02730	32.5138	0.084939	0.164854	0.0164235	0.312059
JADRR	30.7238	-0.0933038	0.174927	0.0164912	0.312399
MCTP1	496.025	-0.260051	0.198901	0.0164886	0.312399
MIR193BHG	284.364	0.269061	0.226472	0.0164907	0.312399
NCCRP1	116.976	0.0940947	0.174533	0.0164675	0.312399
CCDC33	262.169	0.250569	0.195993	0.0165148	0.312609
ALDH4A1	1358.68	0.213269	0.131021	0.0166043	0.312737
EOMES	80.8085	-0.25785	0.475365	0.0166214	0.312737
ENSG00000288074	23.0701	0.0904074	0.170919	0.0166134	0.312737
ARHGEF25	1127.21	0.250177	0.195257	0.0166002	0.312737
HBM	297.429	0.283274	0.29984	0.016568	0.312737
RFPL4A	11.1563	-0.053336	0.139657	0.0165512	0.312737
ARSH	44.3823	-0.125239	0.219397	0.0166177	0.312737
RPS6KA3	725.509	-0.283979	0.297657	0.0166097	0.312737
ZNF250	591.92	0.249384	0.207441	0.016663	0.313272
C1RL	220.26	0.268543	0.316163	0.0166748	0.313272
CR1	67.3276	-0.218258	0.441202	0.0168044	0.314998
USP38	978.132	-0.242221	0.185538	0.0167962	0.314998
PLK1	5185.28	-0.233055	0.15661	0.0167967	0.314998
ENO1	70669.3	-0.245123	0.173233	0.0169742	0.315419
DGUOK-AS1	32.3111	-0.111417	0.19887	0.0169578	0.315419
LINC01192	415.342	-0.274175	0.27127	0.017017	0.315419
PTPRK	2025.25	0.222002	0.142493	0.0169415	0.315419
NKAIN3	249.923	-0.278747	0.301069	0.016949	0.315419
ENSG00000287231	51.9392	-0.140301	0.24876	0.016931	0.315419
ENDOD1	501.452	0.258382	0.232645	0.0169714	0.315419
C12orf57	9046.37	-0.253089	0.186912	0.0169915	0.315419
NME3	1328.72	0.238066	0.182914	0.0169856	0.315419
PALM	441.177	0.254481	0.214945	0.0170282	0.315419
CTXN1	713.13	0.213647	0.135962	0.0169432	0.315419
EEF1A2	495.301	0.259563	0.234693	0.0170166	0.315419
SLC2A4RG	2023.39	0.245614	0.198571	0.0168456	0.315419
RAB9A	1768.59	-0.281706	0.257396	0.0169924	0.315419
FANCB	947.079	-0.222297	0.14448	0.016908	0.315419
GABRE	10.7404	-0.0560244	0.141118	0.0169087	0.315419
ENSG00000269635	186.074	0.188091	0.349949	0.0170596	0.315767
KANSL1L	803.905	0.218454	0.14314	0.017101	0.316095
GGTLC1	50.607	-0.116875	0.203935	0.0171026	0.316095
NREP	2966.03	0.252864	0.208254	0.0171169	0.316126
PTPRF	7269.95	0.250155	0.220445	0.0171478	0.316367
B4GAT1	966.019	0.244228	0.183418	0.0171804	0.316367
ENSG00000254733	349.814	0.207975	0.368802	0.0171659	0.316367
SCML2	378.638	-0.28512	0.30778	0.0171785	0.316367
SPSB1	343.233	0.24325	0.181406	0.0172808	0.316595
LDLRAD2	124.822	-0.276116	0.417729	0.0173375	0.316595
BCL2L11	1205.75	0.234537	0.172858	0.0172439	0.316595
ENSG00000286133	99.1903	-0.277163	0.308133	0.0172701	0.316595
ZPBP	359.495	-0.266284	0.246211	0.0173599	0.316595
ENSG00000286685	249.162	-0.261259	0.236571	0.0173527	0.316595
PTER	338.599	0.24517	0.191334	0.0173433	0.316595
LHPP	2292.99	0.241151	0.193067	0.0173823	0.316595
TEAD4	8266.02	0.213741	0.137197	0.0173054	0.316595
ENSG00000249790	32.5328	-0.0793089	0.159146	0.0173384	0.316595
PLUT	238.156	-0.268572	0.27407	0.0172665	0.316595
ENSG00000259178	150.916	0.127438	0.224003	0.0173491	0.316595
FBF1	456.223	0.180818	0.308412	0.017338	0.316595
ENSG00000262831	53.3917	-0.0988097	0.181508	0.0172428	0.316595
PJA1	629.099	-0.248315	0.477029	0.0173702	0.316595
PLCXD1	2259.83	-0.279943	0.330406	0.0174052	0.316783
ZNF662	83.5422	0.233025	0.378597	0.0174585	0.316873
INPPL1	975.143	-0.248727	0.193358	0.0174408	0.316873
HSPB8	480.461	-0.235213	0.165506	0.0174608	0.316873
ZNF211	412.012	0.236044	0.170145	0.0174391	0.316873
RASL12	322.451	0.0195528	0.1259	0.0174975	0.316918
VCX2	47.8835	-0.0270968	0.127868	0.0175012	0.316918
XAGE1A	9.14106	-0.00830527	0.124182	0.0174959	0.316918
ENSG00000234692	18.1242	0.0508898	0.138019	0.0175341	0.317286
LINC02315	1077.32	0.237739	0.179374	0.0175968	0.317961
COL6A2	904.175	0.256866	0.306061	0.0175853	0.317961
ENSG00000285810	96.3108	0.122298	0.209976	0.0176584	0.318844
HOOK1	473.002	0.261171	0.333119	0.0176746	0.318906
SOCS1	1224.14	0.253399	0.244311	0.0177194	0.319485
KAZN-AS1	87.2079	-0.270388	0.416206	0.0178404	0.319728
ADCY3	1587	0.219876	0.147506	0.0178978	0.319728
ARGFX	1476.34	-0.268294	0.426446	0.0179319	0.319728
HHIP	58.8145	-0.131958	0.230551	0.0178079	0.319728
DSP	10536.6	0.218507	0.14754	0.0178662	0.319728
DDR1	1356.17	0.226949	0.160154	0.0179278	0.319728
VPS37D	204.3	0.259265	0.277423	0.0177872	0.319728
ZYX	3658.13	0.20219	0.129126	0.0178257	0.319728
CLN8	2371.9	0.222231	0.146944	0.0178068	0.319728
SMIM35	373.36	-0.250127	0.201419	0.0179184	0.319728
OLFM4	258.169	-0.175677	0.330743	0.0178636	0.319728
BCAR1	1413.79	0.244297	0.207704	0.0179104	0.319728
PLCD3	1093.87	0.253512	0.220965	0.017937	0.319728
BTBD2	2290.24	0.221102	0.154241	0.0177653	0.319728
LSM14B	1989.48	0.224631	0.154821	0.0178441	0.319728
MOSPD2	765.802	-0.260361	0.251773	0.0179233	0.319728
NT5DC2	2828.39	0.203747	0.125775	0.0179566	0.319849
ENSG00000283629	29.6163	0.0423796	0.133511	0.017973	0.319913
FLRT3	79.704	0.168012	0.294575	0.0179859	0.319917
ECE2	262.324	0.2639	0.316568	0.0180055	0.320038
ENSG00000287016	156.431	0.219359	0.393307	0.0180313	0.320043
KLHL15	670.463	-0.246144	0.342877	0.0180301	0.320043
ENSG00000287778	1134.34	0.01363	0.124758	0.0180746	0.320583
PITPNA-AS1	1195.98	-0.242635	0.17445	0.0181715	0.322075
STAG2-AS1	61.3508	-0.180253	0.336073	0.018198	0.322318
LINC02030	26.4737	-0.0995765	0.181146	0.0182132	0.322358
MYO1H	192.178	-0.198355	0.351587	0.0182527	0.322601
KLHL36	1561.79	0.240549	0.201097	0.0182507	0.322601
ESPN	496.86	0.247499	0.223226	0.0182675	0.322636
CNOT11	6110.65	0.19885	0.119731	0.0182911	0.322825
ENSG00000253880	187.044	-0.252159	0.211638	0.0183123	0.322972
B4GALT4	4662.44	0.210656	0.132998	0.0183392	0.323202
CAV2	346.75	-0.277313	0.315909	0.0183548	0.323202
ALDH1L2	1759.78	0.251127	0.212632	0.018364	0.323202
SLC2A13	1034.68	0.261809	0.292139	0.0184421	0.324347
MFSD10	2164.94	0.2233	0.163497	0.0185244	0.325567
MSRB2	516.761	0.22152	0.155008	0.0185581	0.32593
ILRUN	13544.3	-0.231733	0.174304	0.0186783	0.327133
ETV1	350.537	-0.148658	0.261678	0.0186918	0.327133
SPDYC	114.629	0.151635	0.260367	0.0186828	0.327133
TNK1	253.67	0.258951	0.256462	0.0186535	0.327133
EGFL6	60.9889	-0.110312	0.19669	0.0186737	0.327133
ANKDD1B	643.686	-0.247576	0.202687	0.0187239	0.327466
NOXA1	107.825	0.102249	0.182973	0.0187589	0.327849
TMPRSS11A	42.1719	-0.0410031	0.132431	0.0188294	0.327938
BCKDHB	1276.57	0.241481	0.201822	0.018822	0.327938
JMJD7	348.412	0.245038	0.25877	0.0188138	0.327938
C16orf95	512.042	0.222935	0.154485	0.0188095	0.327938
FAM247B	15.5476	-0.0699901	0.151216	0.0188028	0.327938
SCARA3	520.284	0.234906	0.171756	0.0188552	0.328128
E2F5-DT	24.4013	0.0789162	0.158857	0.0188665	0.328128
LINC01140	60.7628	0.144247	0.247757	0.0189149	0.328148
ENSG00000229021	500.684	-0.275192	0.329296	0.0189103	0.328148
ENSG00000287750	47.8138	0.0666229	0.148483	0.0189201	0.328148
ENSG00000268191	50.6831	-0.122725	0.21488	0.0189126	0.328148
SPINK2	1146.01	0.236437	0.17814	0.0189557	0.328311
ERBB2	2340.51	0.198456	0.123637	0.0189553	0.328311
FBXO2	803.611	0.235874	0.206045	0.0190273	0.328418
CFAP57	122.318	-0.270873	0.300876	0.0190202	0.328418
LINC00342	59.0741	0.0925598	0.172365	0.0190099	0.328418
ENSG00000287683	367.825	-0.258658	0.225913	0.0189974	0.328418
COL4A5	190.858	-0.259373	0.382996	0.0190212	0.328418
TFAP2A	22.7414	0.0464184	0.135567	0.0190704	0.328935
ENSG00000254741	79.1801	-0.126559	0.221402	0.0190934	0.329105
KLHL26	123.306	0.225753	0.332581	0.0191125	0.329172
TMEM161A	2410.59	0.217675	0.145011	0.0191236	0.329172
PCDH1	2353.44	0.218389	0.155588	0.0191437	0.329293
H2BU1	52.6219	-0.13328	0.230366	0.0193197	0.329916
SNTG2	263.384	0.252102	0.30524	0.0192755	0.329916
FOXL2	31.7829	-0.101495	0.183873	0.0193307	0.329916
PDGFC	79.5522	-0.191244	0.358966	0.0192886	0.329916
DTWD2	853.815	-0.268032	0.243501	0.019343	0.329916
ENSG00000287089	17.4867	-0.072206	0.152701	0.0191978	0.329916
CCDC170	257.346	-0.259743	0.349008	0.0193119	0.329916
CACNA2D1-AS1	76.7198	-0.23428	0.36447	0.0193599	0.329916
ZKSCAN5	1057.91	-0.243869	0.245237	0.0193642	0.329916
CFAP418-AS1	3228.86	-0.256547	0.206836	0.0193281	0.329916
PRKCQ-AS1	594.596	0.243074	0.206301	0.0192981	0.329916
ENSG00000289046	106.198	0.23042	0.375292	0.0192645	0.329916
TAC4	35.5356	0.0551169	0.140465	0.0193606	0.329916
TCF4	824.718	0.239125	0.212154	0.0192085	0.329916
PMFBP1	98.3968	0.199646	0.351652	0.0193779	0.329925
LINC02427	28.8957	-0.088783	0.168686	0.0194224	0.330457
ENSG00000257891	15.4185	-0.0681378	0.149647	0.0194775	0.33117
ENSG00000285712	60.698	-0.188049	0.338451	0.0194938	0.331223
LINC00636	332.271	-0.25854	0.270565	0.0195355	0.331706
LINC01609	115.529	-0.266317	0.329916	0.0195567	0.331796
CLYBL	1458.27	0.228519	0.181707	0.0195672	0.331796
LINC00609	118.942	-0.12241	0.214637	0.019615	0.332381
SH2D3A	1676.01	0.225807	0.1709	0.0196621	0.332953
IGDCC3	435.509	0.172363	0.299414	0.0196836	0.333093
SLC30A6-DT	165.846	-0.204934	0.357659	0.0197016	0.333172
LINC01194	1027.01	0.249793	0.273596	0.0197407	0.333608
SERPINI1	207.181	0.25341	0.287322	0.0198285	0.334867
HMOX1	4219.68	0.225697	0.164684	0.0198428	0.334883
ENSG00000255572	10.7515	-0.0589226	0.142986	0.0198814	0.335308
SCPEP1	1435.64	0.197275	0.124762	0.0199787	0.336722
TLCD3A	654.729	0.21086	0.141201	0.0199994	0.336844
RFX3-DT	234.191	0.233886	0.286666	0.0200848	0.337602
MAPK11	176.697	0.246946	0.308229	0.0200589	0.337602
PNPLA4	2132.82	-0.262123	0.266616	0.0200837	0.337602
ENSG00000239219	69.6626	-0.152868	0.268834	0.0201751	0.338537
LAMP3	221.767	0.175509	0.315294	0.0201838	0.338537
TUNAR	124.648	0.242793	0.322516	0.0201732	0.338537
ABCA7	2393.48	0.240651	0.246288	0.0201944	0.338537
CNDP2	4519.86	0.196797	0.124743	0.0202167	0.338684
ENSG00000274265	700.286	-0.230264	0.17027	0.0202404	0.338854
NT5DC1	2598.5	0.210578	0.144142	0.0202557	0.338884
BOLA1	841.328	0.239016	0.218063	0.0203313	0.339342
WDR55	2463.41	-0.195096	0.121851	0.0203407	0.339342
ADGRA2	457.787	0.228442	0.173794	0.0203643	0.339342
TPP1	805.152	0.209583	0.14405	0.0203363	0.339342
LIPT2	233.606	0.236608	0.198364	0.0203159	0.339342
KBTBD3	511.193	0.245396	0.286819	0.020359	0.339342
ERRFI1-DT	381.531	-0.262984	0.315404	0.0204263	0.339382
CD82	285.201	0.248511	0.265299	0.0204147	0.339382
SNX22	82.5131	-0.17086	0.30788	0.0204345	0.339382
GRN	6639.28	0.176744	0.102162	0.0203974	0.339382
TSEN54	1550.38	0.224119	0.168958	0.0204479	0.339382
SOD1-DT	168.057	0.188459	0.316148	0.0204085	0.339382
ADGRG7	30.0483	-0.116914	0.204284	0.0204833	0.339647
IRAG2	97.0509	-0.219615	0.378694	0.0204911	0.339647
RIT2	212.807	-0.24188	0.200209	0.0205178	0.339866
ENSG00000228033	119.382	0.150877	0.253237	0.0205337	0.339904
LINC01707	119.683	-0.249035	0.354749	0.0206302	0.340298
PKLR	46.8187	0.142045	0.242037	0.0206292	0.340298
ENSG00000250954	361.095	0.20856	0.347688	0.0205957	0.340298
TRPV5	24.5647	-0.0909977	0.170566	0.0206493	0.340298
ADAMTS13	270.5	0.214324	0.330865	0.0206661	0.340298
RPS6KA4	2151.25	0.208262	0.14284	0.0206034	0.340298
RALBP1	4841.86	0.188596	0.114104	0.0206624	0.340298
SLC16A8	55.3477	0.125261	0.214076	0.0206283	0.340298
PAIP1	4199.84	-0.173877	0.108811	0.0207079	0.340762
ENSG00000235834	17.7679	-0.0748889	0.155002	0.0207255	0.340829
EFNA3	301.304	0.239795	0.258894	0.0207602	0.340951
ENSG00000226622	53.9167	-0.158519	0.277785	0.0207512	0.340951
ST7-AS2	362.318	-0.239942	0.202875	0.020924	0.342624
OAF	61.5506	0.102511	0.183933	0.0209304	0.342624
RINL	880.606	0.242396	0.247794	0.0209275	0.342624
ENSG00000288742	31.3265	-0.000701185	0.123772	0.0209041	0.342624
CDKL5	1327.84	-0.215532	0.148837	0.0209029	0.342624
BHLHE40	166.92	0.0344191	0.130234	0.0209571	0.342838
MACROH2A2	1235.87	0.216219	0.152849	0.0210659	0.344393
REST	20646.8	0.216565	0.158369	0.0211268	0.344489
RASGEF1C	463.241	-0.245062	0.226514	0.0211198	0.344489
ENSG00000289161	455.607	0.209759	0.321671	0.0211217	0.344489
KCNG1	551.866	0.239254	0.267966	0.0210872	0.344489
SEMA4G	214.664	0.218554	0.303508	0.0211437	0.344541
ENSG00000238282	18.7979	-0.0491112	0.136873	0.0211839	0.344971
SHBG	351.998	0.246471	0.230545	0.0212472	0.345777
PCF11	1398.14	0.2375	0.220506	0.0212998	0.346409
LINC00989	153.525	0.152193	0.256708	0.0213177	0.346474
CDC42EP3	240.373	-0.241315	0.204552	0.021415	0.34738
LINC00393	609.526	0.223672	0.178245	0.0214081	0.34738
TNNT1	10835.8	0.212851	0.15079	0.0213958	0.34738
NHLRC3	1261.08	0.225658	0.243893	0.0214493	0.347712
KRT10	1122.78	-0.259097	0.294009	0.0214921	0.348181
SNCA	119.117	-0.124026	0.215765	0.0215112	0.348265
MRC2	3100.13	0.229639	0.181698	0.0215286	0.348321
LINC00486	3594.09	-0.226523	0.191258	0.0216519	0.348421
PAX3	25.5028	-0.0907619	0.170643	0.021706	0.348421
ENSG00000272554	209.248	-0.241617	0.211593	0.02171	0.348421
SKIL	4885.57	0.240309	0.214781	0.0216636	0.348421
C5orf63	344.177	0.239457	0.228723	0.0217126	0.348421
BTN1A1	390.462	0.23712	0.247462	0.0217294	0.348421
ENSG00000272468	20.3581	-0.0537957	0.13957	0.0215591	0.348421
RHOF	2108.55	0.211209	0.153016	0.0217068	0.348421
EFNB2	158.549	-0.181199	0.307685	0.0216983	0.348421
SLC47A1	1340.04	-0.220988	0.167556	0.0216984	0.348421
ENSG00000268981	905.754	0.211816	0.281657	0.0216072	0.348421
PLCB1	4498.29	0.190273	0.122377	0.0217059	0.348421
ENSG00000224794	47.2716	0.0996739	0.180244	0.0217242	0.348421
BCLAF3	643.572	-0.241163	0.207253	0.0216438	0.348421
ACOT1	113.093	0.120845	0.208286	0.0217572	0.348644
HHLA3	469.523	0.238855	0.250796	0.021839	0.349732
ENSG00000260317	109.622	0.148029	0.251513	0.0218551	0.349766
ENSG00000287707	42.486	-0.131301	0.226232	0.0218877	0.349812
LINC00879	182.997	-0.151033	0.248202	0.0218833	0.349812
VENTX	3961.58	0.187521	0.115456	0.0218999	0.349812
EYS	3265.86	0.033036	0.129526	0.0219419	0.350259
IDUA	68.5357	0.166435	0.282168	0.0219871	0.350758
SCN7A	93.4947	-0.198914	0.32842	0.0220533	0.35159
ENSG00000276136	82.6874	-0.201555	0.343144	0.0220694	0.351623
RETSAT	576.078	0.220401	0.172001	0.0220875	0.351688
MT-ND3	114836	0.210275	0.146292	0.0221114	0.351845
NECTIN1	1161.9	0.202451	0.326221	0.0221947	0.352946
ALPL	7496.15	0.181466	0.115087	0.0222716	0.353262
ADAMTSL4	260.703	0.236422	0.266565	0.0222729	0.353262
LINC02642	48.9516	-0.0846237	0.16249	0.0222615	0.353262
LMNTD1	239.763	-0.156453	0.26777	0.0222649	0.353262
MBD3L3	21.4962	-0.0576318	0.141887	0.022285	0.353262
SNAPC3	3902.19	0.217643	0.175416	0.0223886	0.353605
LINC01503	408.544	0.221948	0.188391	0.0223641	0.353605
ENSG00000254861	26.3689	-0.0662587	0.147243	0.0223454	0.353605
CCPG1	4597.71	-0.206948	0.139273	0.0223913	0.353605
RAB4B	1053.18	0.214624	0.16119	0.022351	0.353605
NINL	1957.54	0.213315	0.163069	0.0223223	0.353605
SNX8	7051.42	0.207975	0.150874	0.0224098	0.353674
TMEM151B	155.696	-0.248074	0.277058	0.022425	0.353692
LIX1L-AS1	288.627	-0.243841	0.307031	0.0224525	0.353902
IGSF3	1371.63	0.229132	0.180121	0.0225716	0.355096
ENSG00000289512	607.179	-0.228565	0.274554	0.0225634	0.355096
LUZP2	259.674	-0.242516	0.241132	0.0225475	0.355096
SLC7A4	93.5835	0.0199627	0.125869	0.0225849	0.355096
LINC01104	24.9449	-0.0883602	0.167729	0.0226429	0.355213
D2HGDH	286.478	0.228379	0.2678	0.0226749	0.355213
LINC02223	269.067	-0.22458	0.246684	0.0228863	0.355213
ENSG00000253584	2511.6	0.23079	0.227569	0.0228557	0.355213
CNBD1	449.907	-0.235798	0.205868	0.0227709	0.355213
PTGS1	35.9466	0.097185	0.176823	0.0227908	0.355213
DNLZ	669.053	-0.212376	0.149963	0.0228348	0.355213
TMEM141	3737.15	0.223379	0.179545	0.02273	0.355213
GAL	4516.65	0.221385	0.166546	0.02286	0.355213
PDGFD	103.072	-0.23294	0.282878	0.0227291	0.355213
C11orf1	1228.92	0.205844	0.281558	0.0227492	0.355213
AGAP2-AS1	30.1403	0.0977797	0.177367	0.0228618	0.355213
APRT	10950.1	0.214478	0.164512	0.0228789	0.355213
RNF135	982.619	0.216546	0.166686	0.0228487	0.355213
ENSG00000265204	12.0026	-0.0586429	0.142645	0.02289	0.355213
ENSG00000287943	36.2635	0.0603095	0.143181	0.0227519	0.355213
ENSG00000278075	18.5889	-0.0754365	0.155272	0.0228521	0.355213
MCEMP1	35.642	0.0764323	0.156143	0.0226808	0.355213
CEACAM6	904.336	0.229968	0.229664	0.0226964	0.355213
ENSG00000285896	13.49	-0.0446568	0.134701	0.0226489	0.355213
TBX22	10.8421	0.044051	0.13434	0.0226612	0.355213
TEX48	217.945	-0.2412	0.265124	0.0229887	0.356471
RTBDN	307.243	0.175494	0.276555	0.0229995	0.356471
ENSG00000260971	231.929	-0.237979	0.227097	0.0231092	0.356905
IL21-AS1	62.6126	-0.12215	0.210381	0.0231339	0.356905
SLC29A4	289.711	0.21114	0.300198	0.0231414	0.356905
LOXL2	460.226	0.227804	0.264632	0.0230859	0.356905
ACSS3	758.407	0.231273	0.238298	0.0230511	0.356905
ENSG00000261385	15.4818	-0.0634297	0.145815	0.0230628	0.356905
ITGB3	89.4402	0.0689363	0.150045	0.023081	0.356905
TGIF1	8444.46	0.184837	0.118313	0.0231191	0.356905
SLC7A2	885.671	0.0389539	0.132056	0.0231673	0.357084
AFMID	2893.49	0.214763	0.158491	0.0231879	0.357183
NUDT7	252.326	0.230916	0.237452	0.0232049	0.357225
ENSG00000237798	10.6593	-0.0485615	0.136552	0.0232667	0.357298
STAT6	1254.91	0.218878	0.176858	0.0232625	0.357298
VPS9D1	410.099	0.232674	0.226186	0.0232256	0.357298
SULT2B1	366.363	0.231548	0.265757	0.0232577	0.357298
C5orf24	917.869	0.195129	0.130488	0.023291	0.357452
COL4A3	179.686	-0.234167	0.303954	0.0233317	0.357858
ENSG00000258017	1629.68	-0.242607	0.256503	0.0233513	0.35794
NCBP2-AS1	48.2984	0.0806341	0.159977	0.0233974	0.358427
PACRG	355.2	-0.233863	0.202381	0.0234154	0.358483
TTC39A-AS1	10.758	-0.0404015	0.132687	0.0234578	0.358747
RPS6KA5	1508.71	0.218547	0.186193	0.0234613	0.358747
C1orf167	305.097	0.22844	0.236095	0.0235371	0.359045
ENSG00000230286	92.7998	-0.121596	0.210613	0.0235078	0.359045
OCIAD2	223.071	0.0960645	0.17578	0.0235151	0.359045
LINC02899	1442.44	0.223416	0.21947	0.0235809	0.359045
STX7	1060.53	0.199808	0.138189	0.0236097	0.359045
RASA4	215.69	0.230796	0.255143	0.0236006	0.359045
ACAD10	1223.76	0.211054	0.167355	0.0236062	0.359045
NANOGP8	3575.5	0.22433	0.170509	0.023589	0.359045
ENSG00000280614	17.3566	-0.077473	0.15698	0.0235506	0.359045
FAM200B	988.045	-0.204175	0.140939	0.0236451	0.359365
MATN3	184.512	0.235166	0.250322	0.023694	0.359815
SMS	2148.4	-0.222918	0.19174	0.0237034	0.359815
ASTN1	190.471	-0.236113	0.251126	0.0237948	0.360984
PACS2	1147.95	0.192125	0.128168	0.0238177	0.361113
ENSG00000233967	90.0619	0.129051	0.2172	0.0238562	0.361259
BACH1-AS1	12.2316	-0.0569114	0.141414	0.0238555	0.361259
PLEKHG5	1174.59	0.224928	0.237437	0.0239024	0.361522
ENSG00000260482	119.2	-0.201823	0.287374	0.0238906	0.361522
CDK18	900.473	0.219453	0.186833	0.0239954	0.36162
ENSG00000225233	107.631	-0.207441	0.315432	0.0239399	0.36162
TRIM43B	14.7711	-0.0491761	0.136897	0.0239857	0.36162
SHISA6	320.298	-0.23977	0.26732	0.0239646	0.36162
LGALS9	56.2283	0.0861391	0.164774	0.02397	0.36162
ENSG00000289061	33.8895	-0.0688558	0.149498	0.0239799	0.36162
GPD2	2481.19	0.199242	0.1391	0.0241007	0.362429
UBE2E2	3204.47	-0.224182	0.1856	0.0241247	0.362429
SLC35A5	2414.72	-0.18463	0.112775	0.0241793	0.362429
LINC01277	51.7383	-0.147616	0.248695	0.0241724	0.362429
ERICH1	3406.48	0.194766	0.13374	0.0240945	0.362429
ENSG00000255471	104.407	0.168169	0.271758	0.0241185	0.362429
STON2	697.049	-0.198229	0.308893	0.0241265	0.362429
PROCR	6524.02	-0.20976	0.149207	0.0241601	0.362429
ENSG00000289287	313.056	0.118482	0.203087	0.0241559	0.362429
LINC02183	33.0004	-0.105496	0.186182	0.0242473	0.363231
GADD45G	578.092	-0.190099	0.322216	0.0242656	0.363288
ZNF701	1911.66	-0.179545	0.112359	0.0242991	0.363572
DPP9-AS1	24.9886	0.0723407	0.152191	0.0243168	0.36362
ENSG00000230533	90.9789	-0.207257	0.31985	0.0243656	0.36369
ARHGEF5	535.169	0.229506	0.225877	0.0243365	0.36369
OAS1	465.241	0.136326	0.229833	0.0243795	0.36369
ITGB4	296.538	0.22291	0.295385	0.0243585	0.36369
MIR29B2CHG	89.9684	-0.179358	0.299304	0.0244058	0.363865
TMEM63A	936.847	-0.211528	0.161347	0.0244827	0.363929
SYVN1	1129.63	-0.213045	0.155621	0.0244757	0.363929
SPA17	736.921	0.222773	0.22771	0.0244359	0.363929
ENSG00000237654	21.6796	-0.0564056	0.140888	0.0244772	0.363929
LINC02582	14466.9	0.218287	0.196146	0.0244447	0.363929
ENSG00000285961	310.909	-0.233991	0.241097	0.024507	0.364075
ENSG00000271727	87.1167	-0.133027	0.224983	0.0245249	0.364126
ZNF593OS	27.3642	-0.0928134	0.172253	0.0245557	0.364366
HES4	689.148	0.196051	0.274707	0.0246197	0.364767
C10orf67	172.165	-0.233829	0.261938	0.0246221	0.364767
ENSG00000286430	16.507	-0.0662133	0.147872	0.0246264	0.364767
NDFIP1	3355.16	-0.196614	0.137425	0.0247291	0.365857
PTPRZ1	151.448	-0.130765	0.220078	0.0247244	0.365857
CDCP1	1072.06	0.205578	0.150354	0.0247707	0.36604
RNF121	2131.43	-0.206425	0.144175	0.0247667	0.36604
GLB1L2	87.6985	0.098262	0.177018	0.0247998	0.366254
TOR3A	6853.26	0.192655	0.131559	0.0248309	0.366497
ZDHHC23	775.383	0.204986	0.161206	0.0248623	0.366573
SLC2A11	828.989	-0.192408	0.129616	0.0248653	0.366573
MIR4280HG	109.79	-0.125427	0.213932	0.024884	0.366633
CFAP61	528.828	-0.228043	0.210297	0.0249304	0.367101
KLK7	182.462	0.153938	0.254919	0.0249541	0.367234
CWF19L2	2940.76	0.210503	0.279013	0.0249716	0.367276
LYZL1	366.353	-0.22818	0.216373	0.0250425	0.367671
TPTE2	1167.53	-0.208651	0.154503	0.025015	0.367671
LINC01081	574.39	-0.224825	0.194923	0.0250409	0.367671
MUCL1	35.5046	-0.0884034	0.167068	0.0250598	0.36771
LMOD1	148.126	0.180891	0.296835	0.0250895	0.367931
IVNS1ABP	3067	0.188974	0.127201	0.0251349	0.368381
GRK5	1043.85	-0.209067	0.156219	0.0252117	0.368867
LINC02184	15.115	-0.0521023	0.138458	0.0252212	0.368867
LINC01229	161.353	-0.20523	0.31475	0.0252417	0.368867
UPB1	310.753	0.168146	0.27566	0.0252369	0.368867
SPANXA2-OT1	369.815	-0.234264	0.267012	0.0252133	0.368867
MPI	2213.04	0.203858	0.15359	0.0252754	0.369144
CYP4V2	49.7242	-0.157681	0.262801	0.0253081	0.36932
ENSG00000225751	54.0689	-0.157957	0.26112	0.0253169	0.36932
GRID1	536.182	-0.223055	0.187342	0.0253908	0.370183
ENSG00000286797	245.927	0.194267	0.264694	0.0254111	0.370263
DENND2A	1282.71	-0.202832	0.142861	0.0254376	0.370434
LINC02406	134.58	-0.158388	0.255419	0.025454	0.370458
GAS2	116.168	-0.16853	0.279831	0.025484	0.370679
ENSG00000286961	180.666	-0.0947387	0.17384	0.025512	0.370871
GPSM1	208.417	0.14644	0.236938	0.0255679	0.371371
ENSG00000214719	2309.74	-0.200033	0.142366	0.025576	0.371371
ENSG00000287896	35.7224	-0.0958089	0.174044	0.0255993	0.371494
ELAPOR2	724.151	0.196102	0.138569	0.0256323	0.371757
PCLO	854.442	-0.20985	0.156018	0.0256806	0.372027
ENSG00000282885	201.418	0.220001	0.282137	0.0256778	0.372027
DNAJB4	1866.86	-0.209169	0.166786	0.0257513	0.372621
DNAH6	248.674	-0.234406	0.238188	0.0257407	0.372621
PLD5	425.538	-0.227587	0.287403	0.025845	0.372911
GRIN3A	50.5493	-0.0876967	0.164937	0.0258163	0.372911
VSIG2	87.3916	0.107087	0.187493	0.0258494	0.372911
LINC00987	20.0717	-0.0786348	0.157741	0.0258374	0.372911
PRMT5-AS1	74.1666	-0.124923	0.213571	0.0258607	0.372911
SYT4	9.04196	-0.0313667	0.129014	0.0258364	0.372911
MEIS2	236.616	-0.21618	0.290688	0.0258868	0.373074
ENSG00000287853	905.835	-0.234709	0.191662	0.025908	0.373164
MARCHF9	600.338	0.208312	0.166105	0.0259616	0.373304
MYO1F	605.46	0.205478	0.15018	0.0259624	0.373304
ZNF497	151.255	0.195513	0.286305	0.025957	0.373304
SELENON	3213.81	0.212282	0.176263	0.0260106	0.373354
USP1	4491.54	0.203138	0.155452	0.0259993	0.373354
ZNF534	1526.1	-0.217911	0.173707	0.0260037	0.373354
CRISPLD2	1175.54	0.192931	0.135788	0.0260574	0.373812
BCL6B	101.491	0.150902	0.246275	0.0260947	0.374134
MDP1	1831.79	0.21271	0.188754	0.0261526	0.374749
SCN10A	342.93	-0.173138	0.290383	0.0264107	0.376083
ZDHHC19	317.007	0.217798	0.217675	0.0263313	0.376083
ENSG00000203520	144.44	-0.210118	0.287638	0.0263584	0.376083
ENSG00000272173	37.1715	-0.100136	0.18017	0.0263919	0.376083
SLC22A17	51.5139	0.125219	0.209967	0.0263393	0.376083
TNFRSF12A	4273	0.215598	0.197173	0.0263996	0.376083
ENSG00000260847	125.299	-0.114411	0.198363	0.0264107	0.376083
ENSG00000265749	887.072	-0.195961	0.134368	0.0263357	0.376083
CEBPA	904.398	0.221563	0.222342	0.0262788	0.376083
ZNF611	2162.32	-0.17816	0.114025	0.0263274	0.376083
LINC00102	20.6243	-0.049568	0.13701	0.0262931	0.376083
ENSG00000259692	3666.89	0.212724	0.176177	0.0264275	0.376109
FOXH1	6986.78	0.211774	0.172816	0.026524	0.377267
KRT19	371.217	0.0256276	0.127335	0.0265964	0.378082
DNALI1	218.363	0.208279	0.258332	0.0267044	0.378106
GNAT2	36.6144	0.0675306	0.148653	0.0267411	0.378106
HIPK1-AS1	22.27	-0.082638	0.161343	0.0267777	0.378106
ENSG00000249547	75.7687	-0.122325	0.209244	0.0266605	0.378106
ENSG00000287183	60.8383	0.107398	0.187588	0.0267591	0.378106
ENSG00000249679	158.695	-0.158193	0.263629	0.0267094	0.378106
SUSD3	957.255	0.21522	0.242558	0.0267791	0.378106
LINC02646	482.032	-0.212541	0.174125	0.026673	0.378106
FXYD2	60.1209	0.0986977	0.17625	0.0266984	0.378106
APLP2	13361.6	0.238461	0.212175	0.0267749	0.378106
ACTN1	4235.81	0.210511	0.169562	0.0266254	0.378106
FCHO1	1409.12	0.205669	0.170836	0.026749	0.378106
CELSR2	846.432	0.203013	0.163874	0.0268033	0.378235
SMIM14	2121.56	0.205895	0.168397	0.0269541	0.378608
ENSG00000286251	137.69	-0.133263	0.217953	0.0269439	0.378608
CDH9	114.81	-0.138348	0.225297	0.0268487	0.378608
EIF4EBP3	1380.79	0.20828	0.232056	0.0269329	0.378608
MFSD4B-DT	133.139	-0.2214	0.270724	0.0269206	0.378608
SERPINE1	386.847	-0.223506	0.280295	0.026916	0.378608
LDHC	202.125	-0.223886	0.224015	0.0269657	0.378608
ENSG00000261098	88.1327	0.0857795	0.163133	0.0268705	0.378608
LRP1	1755.35	0.209327	0.233908	0.0268798	0.378608
LINC02380	14.1105	0.0363347	0.130807	0.0270445	0.379501
ENSG00000287020	20.2662	-0.0574904	0.14137	0.0270789	0.379772
ENSG00000235047	73.077	-0.178871	0.287708	0.0271207	0.380145
ENSG00000287029	134.748	-0.106428	0.187689	0.0271382	0.380177
NRGN	488.816	0.205339	0.273309	0.027164	0.380326
ENSG00000259033	133.325	-0.206777	0.295967	0.0271807	0.380348
CETN3	5863.16	0.201553	0.162342	0.0272181	0.380659
ELMO3	597.177	0.212495	0.205135	0.027247	0.38085
ENSG00000254261	14.7157	-0.0626965	0.144994	0.0272772	0.381025
ZNF57	982.351	0.204922	0.169679	0.0272899	0.381025
LINC02240	718.785	-0.21876	0.273329	0.0273091	0.381081
ALAS1	1058.02	0.200627	0.158599	0.0274339	0.381971
ENSG00000287416	40.7947	-0.0829832	0.161815	0.027413	0.381971
RABEPK	2970.81	0.197906	0.146551	0.0274222	0.381971
DBNDD1	487.54	0.206668	0.172604	0.0274289	0.381971
PDE7B	190.48	-0.221378	0.273079	0.0274584	0.382027
WDR44	2051.95	-0.184242	0.124559	0.0274684	0.382027
LINC02336	609.385	-0.195784	0.290022	0.0275028	0.382293
SMIM4	4950.89	-0.21344	0.172627	0.02758	0.38261
TXNRD3	1197.09	-0.0224146	0.126228	0.0275643	0.38261
ENSG00000224919	62.2717	-0.13775	0.231424	0.0276019	0.38261
TRIM49B	15.2889	-0.0442732	0.134347	0.0275493	0.38261
GLIS2	1386.38	0.213273	0.228712	0.0275978	0.38261
ST3GAL4	1390.7	0.212389	0.218638	0.0276644	0.383143
FSTL3	325.273	0.207998	0.226251	0.0277015	0.383143
KLK1	338.528	0.127976	0.213166	0.0276914	0.383143
PLAC1	212.022	-0.169604	0.26159	0.0277011	0.383143
ENSG00000270207	159.258	-0.208088	0.279444	0.0277748	0.383627
LINC02308	16.3365	-0.065351	0.146608	0.0277824	0.383627
CBX2	1459.61	0.185347	0.130685	0.0277805	0.383627
PI15	118.252	0.166482	0.261102	0.0278536	0.384328
USP47	737.412	-0.193443	0.139347	0.0278959	0.384328
METTL23	1480.94	0.207526	0.193708	0.0279099	0.384328
ENSG00000267062	91.6887	-0.158942	0.263916	0.0278671	0.384328
ID1	11500.3	0.194977	0.236703	0.0278941	0.384328
ZNF69	895.651	0.182788	0.262105	0.0279332	0.384438
ENSG00000254561	50.1689	0.0769696	0.155219	0.0280828	0.386285
BOLA3-DT	334.318	0.173905	0.257567	0.028121	0.386598
ENSG00000228968	14.3271	-0.0627291	0.145095	0.0282138	0.386601
RGL2	953.299	0.207072	0.178948	0.0281777	0.386601
TMTC4	1488.79	0.196842	0.154247	0.0282023	0.386601
ADAMTS7	359.266	0.211267	0.2196	0.0281434	0.386601
RRAS	446.316	0.206027	0.209752	0.0281847	0.386601
UMODL1-AS1	12.3357	-0.0498953	0.137111	0.0281737	0.386601
GSTO2	1489.1	0.209535	0.205096	0.0282728	0.387027
ZNF574	500.949	0.209916	0.184501	0.0282757	0.387027
PLXNA4	294.69	-0.211566	0.183788	0.0283849	0.388309
PROSER2	876.959	0.188344	0.136009	0.028467	0.389008
ENSG00000265980	684.854	0.167531	0.265924	0.0284608	0.389008
ENSG00000289494	133.326	0.122916	0.206916	0.0285098	0.38938
ENSG00000272750	56.7336	0.137843	0.224888	0.0285353	0.389441
COL14A1	425.95	-0.212226	0.187828	0.0285454	0.389441
ENSG00000285106	1543.4	-0.205039	0.159945	0.0285729	0.389605
LINC01344	144.547	-0.209046	0.259789	0.0286379	0.389855
HOXD10	19.2929	-0.0588079	0.142212	0.0286188	0.389855
TMEM132D	844.662	0.213066	0.195377	0.0286332	0.389855
ENSG00000203605	12.7806	-0.0495793	0.136936	0.0286849	0.390172
ENSG00000285177	55.5497	0.143934	0.233816	0.0286923	0.390172
ST8SIA6	547.975	0.189654	0.26009	0.0287631	0.390922
GEMIN8	666.159	-0.213811	0.189505	0.0288434	0.391802
LINC00622	40.9526	0.0744391	0.153069	0.0290233	0.392096
DZIP1L	351.222	-0.210723	0.176564	0.0289579	0.392096
C5orf46	24.6129	-0.0797289	0.158412	0.0289826	0.392096
TRIM44	1455.03	0.19474	0.146357	0.0289331	0.392096
ATP23	1285.37	0.188975	0.139992	0.0290204	0.392096
ENSG00000258695	153.193	0.104524	0.181726	0.0289403	0.392096
MAST1	734.325	0.206354	0.187936	0.0289066	0.392096
SLC25A42	1145.69	0.192088	0.142992	0.0289932	0.392096
MEIOSIN	168.742	0.205873	0.225842	0.0290528	0.392096
ENSG00000275055	18.8678	-0.0707736	0.150719	0.0290445	0.392096
LINC00685	498.63	-0.121176	0.206024	0.0289955	0.392096
TIMP1	1403.21	0.195352	0.146482	0.0288946	0.392096
SLC44A5	379.526	-0.217038	0.209785	0.0290894	0.392378
PEF1-AS1	41.0319	0.113889	0.194397	0.0291135	0.392492
SH3BP5	542.024	0.18592	0.24384	0.0291971	0.392984
ENSG00000255422	533.403	-0.204523	0.231492	0.0291883	0.392984
HSD17B6	2424.44	0.203329	0.196225	0.0291952	0.392984
ARL4C	125.679	-0.147831	0.243639	0.0292194	0.393074
ZEB2	70.9961	-0.14315	0.233146	0.0292572	0.393371
ENSG00000257342	66.5131	-0.1533	0.249207	0.0292842	0.393522
PROS1	1060.91	0.212282	0.205378	0.0293146	0.393721
ANKRD27	1305.67	0.196035	0.157839	0.0293605	0.394126
ENSG00000287749	55.6663	0.112274	0.190988	0.0294133	0.394623
ENSG00000287263	47.932	0.0731619	0.151727	0.0294566	0.394927
ANKRD31	83.3358	-0.185511	0.279426	0.0294674	0.394927
LINC00410	25.2664	0.0551143	0.139997	0.0295167	0.395165
RNF31	2273.12	0.18838	0.138475	0.0295166	0.395165
ENSG00000258028	352.21	0.209621	0.240318	0.0296142	0.396195
CPEB1-AS1	90.9698	-0.195352	0.271022	0.0296253	0.396195
ZNF664	362.997	0.201337	0.167169	0.0296778	0.396685
ENSG00000285679	1213.41	-0.206644	0.203121	0.0297361	0.397253
LINC02044	26.726	0.0674879	0.148169	0.0297569	0.397319
BACE1-AS	281.987	0.176072	0.255509	0.0298204	0.397955
ENSG00000272438	556.502	0.209094	0.240751	0.0299213	0.398416
ENSG00000225489	233.391	0.176637	0.251932	0.0299345	0.398416
USP50	145.405	-0.201349	0.27579	0.0299072	0.398416
ENSG00000259353	1010.71	0.197136	0.223596	0.0298714	0.398416
MT-ND4	491076	0.170079	0.11115	0.0299234	0.398416
PARM1	171.982	-0.133048	0.219979	0.0299689	0.398478
HAPLN1	66.7855	0.0526261	0.138501	0.0299709	0.398478
MEGF6	317.013	0.189078	0.249648	0.0300329	0.398681
GNG12	831.399	0.207861	0.194581	0.0300051	0.398681
ENSG00000253619	163.258	-0.211018	0.240632	0.0300657	0.398681
WNT11	35.4219	0.066001	0.14721	0.0300497	0.398681
EFCAB11	2378.95	0.187379	0.139771	0.0300514	0.398681
ENSG00000258776	222.896	-0.136461	0.215735	0.0301388	0.399438
MAP4K2	1478.16	0.189226	0.147718	0.0302138	0.400221
ATN1	1507.4	-0.205085	0.168808	0.0302456	0.40043
H2BC12	56.2027	-0.131304	0.216994	0.0303103	0.401075
TRAF3IP3	29.1648	-0.0661241	0.146528	0.0304025	0.401219
CD28	60.1987	-0.083835	0.162187	0.0304124	0.401219
C2orf72	62.3481	-0.142162	0.231684	0.0304464	0.401219
ENSG00000287815	135.504	-0.210781	0.244907	0.0303546	0.401219
FRMD8	1201.37	0.18304	0.13015	0.0304494	0.401219
CARS2	1960.8	0.181748	0.127756	0.0304653	0.401219
CPSF2	3096.79	0.173978	0.119031	0.0303491	0.401219
DLK1	363.906	-0.192283	0.262282	0.0304452	0.401219
DNAAF8	116.824	-0.184731	0.268187	0.0304161	0.401219
APOH	135.179	-0.19603	0.268321	0.0305354	0.401597
ZNF134	958.969	0.190235	0.144387	0.0305197	0.401597
FRMPD3	476.306	-0.208865	0.189854	0.030542	0.401597
HOXD-AS2	17.5886	-0.0616123	0.143756	0.0306058	0.402225
RASSF8	1013.52	-0.206141	0.247263	0.0306543	0.402651
ENSG00000257225	36.3539	-0.0886259	0.165831	0.030756	0.403699
PCSK4	560.163	0.198043	0.198892	0.0307663	0.403699
BMP8A	171.013	-0.199741	0.268041	0.0307989	0.403915
SCN1A-AS1	572.007	-0.205925	0.174347	0.0308275	0.404079
TRIM26	3469.37	0.164748	0.10515	0.0308713	0.404442
RCSD1	113.596	-0.0826992	0.160939	0.0309019	0.404619
GABRA3	464.503	-0.172027	0.243926	0.0309171	0.404619
LINC01551	96.579	-0.108095	0.187569	0.0309891	0.405137
FKBP1A	5805.06	-0.210112	0.185969	0.0309799	0.405137
ENSG00000286913	13.7359	-0.0479473	0.135895	0.0310061	0.405148
ARHGEF33	307.743	-0.170513	0.264281	0.0310241	0.405172
PLXNB3	85.4302	-0.031608	0.129166	0.0310487	0.405282
JADE2	2639.84	-0.198997	0.157568	0.0311574	0.405954
UVRAG-DT	488.381	-0.201155	0.276287	0.0311429	0.405954
LINC01257	18.0923	-0.0688798	0.14897	0.031165	0.405954
DNASE1L2	80.9605	0.118418	0.197273	0.0311284	0.405954
WDR7	1027.26	-0.188899	0.143232	0.0312047	0.406261
IL23R	74.7625	-0.138861	0.22409	0.0312321	0.406406
CLDN10-AS1	109.047	-0.157564	0.253673	0.0312776	0.406577
GK	1002.52	-0.204371	0.260143	0.0312675	0.406577
PABPC4-AS1	77.9978	-0.0891468	0.166793	0.0313229	0.406743
ZIC1	189.957	-0.146219	0.229731	0.0313185	0.406743
EPHB2	866.143	0.194196	0.221502	0.0313834	0.407318
AGRN	1466.27	0.188328	0.240786	0.031467	0.407723
RGS16	51.4969	0.0392586	0.131686	0.0316742	0.407723
SILC1	388.225	-0.207516	0.232678	0.0315029	0.407723
DOCK10	452.961	-0.203312	0.256361	0.0316459	0.407723
CYB561D2.1	26.8605	0.0771733	0.155415	0.0315629	0.407723
CCDC80	1695.92	-0.141502	0.233063	0.0316253	0.407723
ENSG00000215068	363.728	-0.140645	0.232476	0.0314919	0.407723
ENPP5	199.437	0.20245	0.204651	0.0316057	0.407723
LONRF1	2601.58	0.173755	0.118093	0.0314451	0.407723
LINC00536	223.806	-0.198097	0.260716	0.0315125	0.407723
CALHM2	96.4777	0.0928175	0.170208	0.0316627	0.407723
RAD9B	203.496	-0.210359	0.209473	0.0316749	0.407723
ENSG00000267709	34.1734	-0.0958505	0.173004	0.0316028	0.407723
SHKBP1	1194.78	0.178492	0.123248	0.0315358	0.407723
KLK8	2455.93	0.205218	0.186353	0.0315278	0.407723
SLCO4A1	104.903	0.147278	0.233307	0.0315895	0.407723
ENSG00000273448	192.887	-0.197156	0.234146	0.0318023	0.407896
PIGO	960.529	0.179715	0.12907	0.0317714	0.407896
RASEF	76.0714	-0.114107	0.190256	0.0317171	0.407896
RESF1	6493.2	-0.193807	0.145043	0.031741	0.407896
TMEM107	792.589	0.199385	0.215236	0.0317463	0.407896
ENSG00000232294	70.8184	0.134046	0.21624	0.0317911	0.407896
GATA5	140.123	0.129048	0.211733	0.0317997	0.407896
PMVK	2232.45	0.193254	0.161711	0.0319741	0.408555
ENSG00000287738	92.4078	-0.17073	0.257466	0.0319789	0.408555
AOX1	80.0136	-0.122913	0.204648	0.0319135	0.408555
MGST1	9584.29	0.180628	0.128836	0.0319344	0.408555
TM2D3	1143.46	0.198929	0.166981	0.032033	0.408555
ENSG00000274767	93.2502	-0.156337	0.246563	0.0319906	0.408555
ENSG00000267423	18.9119	-0.0652935	0.146175	0.0320203	0.408555
APOE	25067.8	0.19513	0.163108	0.0320316	0.408555
RNF215	450.88	0.195939	0.203724	0.0320207	0.408555
KDELR3	303.208	0.199696	0.21527	0.0319316	0.408555
SHOX	223.308	-0.166273	0.260199	0.0319241	0.408555
ENSG00000284726	19.9296	-0.0602357	0.142588	0.0320676	0.408789
TMEM212	53.2476	-0.118039	0.196995	0.0322317	0.408801
TMEM178B	218.514	-0.201587	0.186048	0.0321877	0.408801
PHLDB1	1342.49	0.197849	0.225799	0.0321874	0.408801
CAMKK2	1039.5	0.185253	0.135895	0.0321424	0.408801
ENSG00000289217	29.0355	0.0857372	0.16292	0.0321775	0.408801
ENSG00000258908	12.329	-0.0503166	0.137277	0.0321474	0.408801
NRG4	439.01	-0.202158	0.177931	0.032214	0.408801
CMTM4	4333.97	0.193165	0.162705	0.0322238	0.408801
FAM171A2	250.831	0.171465	0.245364	0.0321615	0.408801
EMID1	705.623	0.129854	0.205723	0.03214	0.408801
ELP4	1839.05	0.181785	0.134795	0.0322543	0.408881
LINC02008	3941.1	0.201837	0.180234	0.0323423	0.409784
CD200R1L-AS1	107.928	0.171	0.244234	0.0323583	0.409784
NMT2	3345.72	0.206021	0.215756	0.0323898	0.409894
NOVA2	273.329	0.190384	0.237473	0.0323997	0.409894
CILP	15.1295	-0.053184	0.138653	0.0324586	0.410432
ZNHIT2	1014	0.195916	0.207916	0.0324782	0.410474
SYNGR3	967.256	0.176124	0.124471	0.0325831	0.411592
ENSG00000176868	24.0462	-0.0790531	0.157321	0.0327129	0.412399
CELF2-DT	88.518	-0.172519	0.25783	0.0327095	0.412399
MATK	850.921	0.181846	0.235681	0.0326835	0.412399
EIF3K	40163.3	-0.195733	0.16104	0.0326916	0.412399
MFAP3L	545.341	0.199037	0.197169	0.0327398	0.412531
RIPOR1	708.521	0.193664	0.162748	0.0328104	0.413214
MAP3K20-AS1	207.276	-0.193933	0.252495	0.0332455	0.413675
GRAMD1C	1360.62	0.177076	0.130284	0.0331037	0.413675
HOPX	372.771	0.200313	0.19153	0.0329434	0.413675
ENSG00000250764	284.987	0.171959	0.230806	0.0332044	0.413675
RIPOR2	426.949	-0.198642	0.252671	0.0332566	0.413675
GS1-24F4.2	97.6273	-0.0976721	0.175003	0.0331409	0.413675
ENTPD4-DT	48.172	0.056101	0.139914	0.0331712	0.413675
LINGO2	609.943	0.171215	0.229101	0.0331637	0.413675
C9orf116	299.005	0.19337	0.232772	0.0329733	0.413675
[truncated: 35,469 more rows]

## Sheet: Neoepiblast_vs_epiblast_cluster
gene	p_val	avg_log2FC	pct.1	pct.2	p_val_adj
FAM151A	0	-1.31091	0.294	0.703	0
MEG8	0	-0.914072	0.36	0.633	0
SERPINB9	0	-0.87359	0.243	0.62	0
HPGD	0	-0.806002	0.167	0.637	0
PYGB	0	-0.768165	0.426	0.745	0
BICD1	0	-0.753633	0.524	0.816	0
ARMT1	0	-0.729212	0.686	0.887	0
MEG3	0	-0.707422	0.391	0.664	0
HSPA1A	0	-0.685614	0.762	0.905	0
HSPA5	0	-0.679126	0.94	0.986	0
RAB15	0	-0.637566	0.544	0.826	0
ENSG00000289084	0	-0.625928	0.642	0.842	0
TCEA1	0	-0.614924	0.923	0.978	0
HSPA1B	0	-0.607589	0.744	0.897	0
CEBPZ	0	-0.575449	0.64	0.827	0
DNMT3B	0	-0.573935	0.931	0.982	0
PLPP1	0	-0.537553	0.472	0.74	0
SENP2	0	-0.517337	0.617	0.81	0
AK4	0	-0.498054	0.686	0.851	0
LYPLA1	0	-0.497048	0.911	0.968	0
JARID2	0	-0.487487	0.888	0.967	0
UPP1	0	-0.483014	0.925	0.964	0
FGFR1	0	-0.477569	0.364	0.666	0
HSPA8	0	-0.472758	0.979	0.993	0
TCP1	0	-0.464306	0.98	0.99	0
MRS2	0	-0.449065	0.905	0.963	0
TPM1	0	-0.445772	0.571	0.795	0
SFPQ	0	-0.439736	0.88	0.957	0
ST6GAL1	0	-0.433548	0.825	0.946	0
UBE2Q2	0	-0.424214	0.584	0.799	0
TRIM28	0	-0.422645	0.987	0.996	0
CALR	0	-0.415311	0.936	0.983	0
ENSG00000284294	0	-0.398663	0.157	0.474	0
NLRP2	0	-0.387259	0.995	0.998	0
MMP24	0	-0.382224	0.355	0.644	0
EIF2S3	0	-0.376867	0.928	0.97	0
PRDX1	0	-0.373266	1	0.999	0
IGF2R	0	-0.368565	0.51	0.76	0
PCBP2	0	-0.362831	0.977	0.993	0
F11R	0	-0.361959	0.941	0.978	0
EIF4G2	0	-0.355971	0.918	0.967	0
HMGA1	0	-0.339145	0.997	0.996	0
PCAT14	0	-0.307429	0.101	0.399	0
FCGBP	0	-0.304448	0.14	0.434	0
NDUFAF7	0	-0.298459	0.344	0.591	0
RPS7	0	0.260622	1	0.998	0
RPS19	0	0.27716	1	0.998	0
RPL21	0	0.280479	0.999	0.996	0
RPS27A	0	0.282453	0.999	0.996	0
RPS15A	0	0.282698	0.999	0.996	0
RPL27A	0	0.283006	1	0.998	0
RPL23A	0	0.2842	0.999	0.996	0
RPL13A	0	0.293645	1	0.999	0
TOMM7	0	0.29729	0.998	0.995	0
RPL18A	0	0.303899	0.998	0.995	0
RPL31	0	0.304654	0.999	0.996	0
JPT1	0	0.311748	0.999	0.999	0
RPL41	0	0.313435	0.999	0.997	0
SNU13	0	0.313871	0.997	0.992	0
RPS25	0	0.31578	1	0.999	0
RPL15	0	0.322044	1	0.997	0
FAU	0	0.32497	0.998	0.995	0
RPL34	0	0.325683	0.999	0.997	0
ATP5PO	0	0.326646	0.983	0.97	0
EIF2S2	0	0.336336	0.999	0.999	0
GCSH	0	0.342893	0.989	0.981	0
NDUFS5	0	0.346141	0.994	0.989	0
COX7C	0	0.359606	0.996	0.993	0
COX7B	0	0.363582	0.986	0.975	0
UQCR10	0	0.369233	0.977	0.965	0
SNRPE	0	0.370233	0.993	0.988	0
RPL36AL	0	0.375057	0.991	0.981	0
PSME2	0	0.376907	0.921	0.858	0
PFDN4	0	0.381137	0.978	0.953	0
CARHSP1	0	0.384867	0.981	0.964	0
NDUFA4	0	0.392313	0.993	0.982	0
GAS5	0	0.395418	1	0.999	0
RNF181	0	0.398361	0.948	0.902	0
FTH1	0	0.400994	1	0.997	0
NOP10	0	0.408204	0.984	0.968	0
RPS18	0	0.408283	1	0.998	0
ATP5MJ	0	0.410613	0.995	0.986	0
RPS14	0	0.411722	0.999	0.996	0
NEDD8	0	0.411843	0.979	0.957	0
PSMB3	0	0.414394	0.988	0.98	0
RPS27	0	0.414507	0.999	0.995	0
UQCR11	0	0.417422	0.988	0.977	0
SAP18	0	0.42069	0.994	0.986	0
ATP5IF1	0	0.420977	0.98	0.963	0
FTL	0	0.426328	0.999	0.996	0
COX5B	0	0.427714	0.994	0.987	0
NDUFA13	0	0.429359	0.996	0.992	0
STMN1	0	0.433578	0.995	0.987	0
PRR13	0	0.439684	0.992	0.983	0
PSMB6	0	0.440622	0.985	0.971	0
NDUFA6	0	0.445475	0.989	0.975	0
NDUFB10	0	0.44819	0.98	0.957	0
COX6C	0	0.46844	0.995	0.986	0
ECH1	0	0.474004	0.938	0.868	0
COX7A2	0	0.474911	0.992	0.987	0
SNRPD2	0	0.478809	0.998	0.994	0
SNRPG	0	0.493508	0.996	0.987	0
NDUFA12	0	0.495075	0.988	0.976	0
KHDC1L	0	0.499894	0.999	0.994	0
S100A11	0	0.502706	0.992	0.986	0
IFITM3	0	0.506256	0.997	0.991	0
ELOB	0	0.507052	0.991	0.984	0
RPS15	0	0.507533	0.999	0.997	0
PFDN2	0	0.508262	0.978	0.951	0
LGALS1	0	0.518743	0.941	0.884	0
ATP5PF	0	0.520288	0.993	0.984	0
POLR2I	0	0.520431	0.972	0.933	0
NDUFC2	0	0.521058	0.993	0.983	0
NDUFB8	0	0.543106	0.983	0.961	0
PRAP1	0	0.547269	0.788	0.624	0
ATP5MC1	0	0.547355	0.974	0.939	0
TXN	0	0.594795	0.995	0.99	0
COX6A1	0	0.622021	0.998	0.994	0
DPPA5	0	0.657014	1	0.995	0
CSH2	0	0.659794	0.744	0.284	0
IFITM1	0	0.667349	0.998	0.993	0
SERF2	0	0.701024	0.999	0.991	0
CRIP1	0	0.72019	0.996	0.989	0
EYS	0	0.816425	0.678	0.264	0
TRMT112	8.37e-307	0.404401	0.991	0.984	3.14e-302
WASL	2.02e-306	-0.333162	0.587	0.767	7.56e-302
SLC66A2	2.5e-306	-0.349673	0.532	0.75	9.36e-302
PTCD1	5.32e-305	0.353315	0.977	0.961	1.99e-300
MDK	5.49e-305	0.35121	0.99	0.982	2.06e-300
RPS13	5.55e-304	0.292655	0.999	0.996	2.08e-299
MRPL57	9.97e-304	0.362918	0.954	0.912	3.74e-299
ATP5MF	2.84e-303	0.363278	0.963	0.935	1.06e-298
RABAC1	3.17e-303	0.333886	0.963	0.93	1.19e-298
SRSF2	1.26e-299	-0.343191	0.936	0.975	4.71e-295
TMEM41B	1.2e-297	-0.35469	0.747	0.873	4.5e-293
RBX1	5.16e-296	0.357474	0.976	0.959	1.93e-291
ANAPC11	1.56e-295	0.336089	0.976	0.958	5.84e-291
SEMA6A	3.38e-295	-0.464037	0.53	0.719	1.27e-290
RPL10	6.14e-294	0.319035	0.999	0.997	2.3e-289
ATP6V1F	1.82e-292	0.343875	0.876	0.777	6.81e-288
HNRNPU	5.58e-292	-0.336782	0.968	0.987	2.09e-287
PTPRU	2.11e-291	-0.283755	0.222	0.472	7.9e-287
ATP6V1G1	3.64e-291	0.357687	0.989	0.972	1.36e-286
DCTN5	6.57e-291	-0.34644	0.617	0.783	2.46e-286
SUB1	1.67e-287	0.344753	0.993	0.985	6.27e-283
HNRNPD	5.29e-284	-0.296354	0.98	0.992	1.98e-279
DCXR	5.51e-284	0.371388	0.881	0.791	2.06e-279
RPS23	8.83e-282	0.26885	0.999	0.997	3.31e-277
NBPF11	2.48e-281	-0.335452	0.393	0.63	9.29e-277
PTAR1	6.93e-281	-0.354882	0.547	0.754	2.6e-276
PITPNC1	7.65e-281	-0.387238	0.825	0.934	2.87e-276
ZBTB8OS	1.25e-279	0.33629	0.986	0.971	4.69e-275
ENSG00000277196	1.86e-279	-0.335853	0.406	0.646	6.96e-275
RPS10	1.16e-277	0.278856	0.998	0.995	4.33e-273
NHP2	2.19e-277	0.337542	0.974	0.952	8.2e-273
RNF114	7.78e-276	0.329671	0.939	0.898	2.91e-271
KPNB1	1.56e-275	-0.329476	0.965	0.99	5.83e-271
SF3B6	5.02e-274	0.390996	0.984	0.968	1.88e-269
RPS10-NUDT3	2.85e-272	0.270871	0.999	0.996	1.07e-267
BMPR1A	4.46e-272	-0.348581	0.505	0.729	1.67e-267
PSD3	1.62e-271	-0.51125	0.404	0.617	6.07e-267
PSMB2	1.57e-269	0.317371	0.983	0.968	5.9e-265
LSM7	6.75e-269	0.341286	0.971	0.956	2.53e-264
LAMTOR5	1.42e-266	0.352431	0.963	0.938	5.34e-262
PPP1R14A	4.83e-266	0.334616	0.894	0.804	1.81e-261
MT1E	1.72e-265	0.46311	0.995	0.99	6.43e-261
OAZ1	2.64e-265	0.295118	0.998	0.993	9.91e-261
ITM2C	1.29e-264	-0.324703	0.589	0.755	4.82e-260
PRODH	1.15e-263	-0.318281	0.379	0.62	4.31e-259
SF1	5.34e-262	-0.322203	0.781	0.887	2e-257
NUTF2	5.16e-261	0.28929	0.993	0.984	1.93e-256
SLC25A16	4.82e-260	-0.347945	0.798	0.921	1.81e-255
ZNF875	5.39e-260	-0.290601	0.425	0.647	2.02e-255
CHMP2A	1.59e-259	0.324315	0.881	0.805	5.97e-255
SLIRP	1.62e-259	0.345682	0.998	0.995	6.07e-255
PDCD5	1.94e-259	0.323748	0.964	0.931	7.29e-255
ATP5MG	2.21e-258	0.310108	0.993	0.984	8.29e-254
ROMO1	1.93e-257	0.317777	0.987	0.981	7.22e-253
BARD1	5.94e-257	-0.286147	0.378	0.599	2.22e-252
SRP14	2.67e-256	0.309471	0.986	0.98	1e-251
MT-CYB	5.47e-256	-0.33302	0.984	0.992	2.05e-251
NRBP1	1.63e-255	-0.303214	0.746	0.849	6.12e-251
PRDX4	5.91e-255	-0.396266	0.854	0.914	2.22e-250
HSPE1	3.95e-252	0.330175	0.995	0.989	1.48e-247
BIRC6	1.32e-251	-0.391244	0.835	0.945	4.95e-247
CHCHD2	4.95e-250	0.286443	0.998	0.994	1.86e-245
NDUFB3	5.81e-250	0.333837	0.923	0.865	2.18e-245
CIAO2B	1.43e-249	0.423274	0.969	0.937	5.37e-245
ALPG	3.1e-247	-0.613342	0.893	0.954	1.16e-242
SSB	7.57e-245	0.321254	0.992	0.984	2.83e-240
HSPB1	1.37e-243	0.390042	0.985	0.968	5.14e-239
HSP90B1	8.73e-243	-0.335019	0.987	0.994	3.27e-238
RAF1	1.09e-242	-0.310121	0.805	0.91	4.1e-238
DYNLT1	3.28e-242	0.333935	0.889	0.8	1.23e-237
MALAT1	3.39e-242	0.474283	0.975	0.986	1.27e-237
HNRNPM	1.98e-241	-0.289198	0.957	0.979	7.4e-237
NOP58	3.16e-241	-0.286327	0.943	0.979	1.18e-236
EIF1AX	2.81e-240	-0.290975	0.959	0.977	1.05e-235
FGD4	1.15e-239	-0.405988	0.809	0.932	4.31e-235
ATRAID	1.3e-239	0.312214	0.924	0.876	4.89e-235
NDUFB4	4.16e-239	0.353332	0.942	0.89	1.56e-234
RPS17	7.13e-238	0.25985	1	0.996	2.67e-233
WDR83OS	1.32e-237	0.405817	0.961	0.943	4.93e-233
SUSD2	5.26e-237	-0.31183	0.426	0.636	1.97e-232
NSMAF	7.07e-237	-0.327509	0.75	0.88	2.65e-232
VSIG10	1.17e-235	-0.322845	0.82	0.919	4.39e-231
PTBP1	1.21e-235	-0.329421	0.865	0.947	4.55e-231
POLR3K	1.78e-235	0.321036	0.887	0.791	6.66e-231
NPC2	1.3e-234	0.31031	0.935	0.884	4.87e-230
CAPG	1.86e-234	0.290348	0.957	0.931	6.97e-230
MYL12A	2.19e-234	0.336591	0.968	0.949	8.21e-230
HLA-A	4.24e-234	0.318902	0.788	0.654	1.59e-229
KLHL18	1.51e-232	-0.305027	0.592	0.754	5.66e-228
PALM2AKAP2	4e-232	-0.288511	0.268	0.498	1.5e-227
NBPF12	5.12e-232	-0.274579	0.358	0.578	1.92e-227
DYNLL1	4.05e-231	0.427523	0.976	0.963	1.52e-226
ECPAS	1.11e-230	-0.321825	0.723	0.865	4.18e-226
CTNNB1	1.16e-230	-0.30177	0.626	0.807	4.36e-226
PET100	1.61e-229	0.328267	0.943	0.91	6.03e-225
MRPS18C	2.31e-229	0.340437	0.916	0.859	8.65e-225
APRT	3.25e-229	0.273507	0.937	0.903	1.22e-224
NFKB2	9.72e-229	-0.310259	0.553	0.75	3.64e-224
ILRUN	1.15e-228	-0.358253	0.863	0.946	4.31e-224
UBB	2.7e-227	0.377544	0.993	0.992	1.01e-222
SEM1	3.72e-227	0.311437	0.984	0.968	1.4e-222
TNNI3	4.83e-226	0.30123	0.8	0.675	1.81e-221
PHKA1	1.47e-224	-0.321544	0.584	0.744	5.52e-220
LY6E	1.26e-223	0.318996	0.94	0.901	4.71e-219
UQCRB	2.44e-223	0.262388	0.991	0.985	9.14e-219
LIN28A	2.51e-223	-0.311394	0.876	0.948	9.42e-219
SYCP3	1.7e-222	0.318075	0.892	0.801	6.35e-218
COX6B1	2.68e-222	0.272352	0.987	0.983	1e-217
CANX	3.8e-222	-0.286762	0.938	0.976	1.42e-217
FASN	7.18e-222	-0.341518	0.772	0.897	2.69e-217
H3-3A	1.37e-221	0.250651	0.995	0.99	5.11e-217
IFI30	1.67e-221	0.290828	0.706	0.547	6.26e-217
KHSRP	7.93e-221	-0.30402	0.902	0.967	2.97e-216
HNRNPH1	3.95e-220	-0.302102	0.931	0.975	1.48e-215
TCOF1	1.12e-219	-0.301931	0.9	0.953	4.19e-215
BANF1	1.82e-219	0.326565	0.975	0.962	6.8e-215
RPA3	2.07e-219	0.321812	0.915	0.856	7.76e-215
CSTB	3.05e-218	0.30562	0.956	0.923	1.14e-213
TMSB10	4.5e-218	0.263551	0.996	0.993	1.69e-213
PPDPF	7.81e-218	0.260821	0.977	0.966	2.93e-213
UQCRQ	5.84e-217	0.347276	0.971	0.957	2.19e-212
AKR1D1	5.88e-216	-0.323845	0.511	0.697	2.2e-211
SELENOW	2.01e-215	0.250347	0.991	0.985	7.52e-211
NDUFA3	2.03e-215	0.281202	0.968	0.951	7.6e-211
CHODL	2.63e-215	-0.378428	0.335	0.551	9.87e-211
NOC2L	3.21e-215	-0.313866	0.887	0.951	1.2e-210
MRPL2	4.32e-215	0.294852	0.811	0.696	1.62e-210
NOP56	1.26e-213	-0.274154	0.93	0.971	4.74e-209
P4HB	3.22e-213	-0.277394	0.931	0.974	1.21e-208
ZNF90	7.59e-213	-0.319476	0.909	0.963	2.84e-208
ALPP	9.69e-213	-0.329466	0.29	0.508	3.63e-208
POLR2L	1.62e-212	0.306799	0.97	0.95	6.07e-208
CXADR	1.76e-212	-0.300436	0.845	0.934	6.61e-208
ERH	1.15e-211	0.306398	0.986	0.974	4.29e-207
SORCS2	7.81e-211	-0.487899	0.482	0.674	2.93e-206
PDIA4	1.06e-209	-0.286761	0.927	0.975	3.97e-205
VCP	2.65e-209	-0.256054	0.935	0.972	9.94e-205
MT1X	1.43e-208	0.341181	0.996	0.99	5.36e-204
RBIS	2.24e-208	0.306685	0.943	0.901	8.41e-204
RPS27L	1.64e-207	0.35569	0.973	0.944	6.14e-203
ACSL3	1.8e-207	-0.308114	0.81	0.914	6.73e-203
ENSG00000285637	3.53e-207	-0.284956	0.397	0.592	1.32e-202
NDUFB7	5.69e-206	0.27404	0.986	0.977	2.13e-201
EIF4G1	6.86e-206	-0.275931	0.872	0.945	2.57e-201
RAC1	7.53e-206	-0.283898	0.941	0.979	2.82e-201
PRRC2B	1.79e-205	-0.344113	0.831	0.934	6.7e-201
PHEX	6.05e-204	-0.476007	0.121	0.313	2.27e-199
ARPC1B	1.18e-202	0.252236	0.987	0.979	4.4e-198
MRPL22	6.78e-202	0.290766	0.872	0.789	2.54e-197
NUDT1	1.67e-201	0.294861	0.941	0.897	6.28e-197
ATAD3B	2.33e-201	-0.287079	0.725	0.854	8.72e-197
FAM162A	3.02e-201	0.290189	0.916	0.855	1.13e-196
EIF3B	7.66e-201	-0.273039	0.897	0.965	2.87e-196
TRAPPC6A	1.68e-199	0.25527	0.633	0.457	6.29e-195
SNRPD1	1.51e-198	0.267629	0.996	0.991	5.66e-194
MRPS36	5.51e-198	0.297736	0.942	0.904	2.07e-193
MRPS23	1.64e-197	0.283876	0.973	0.952	6.14e-193
IL32	2.5e-197	0.371787	0.903	0.829	9.37e-193
CDCA7L	2.23e-196	-0.485238	0.539	0.666	8.37e-192
HNRNPL	4.5e-196	-0.276766	0.936	0.973	1.69e-191
RCC2	7.41e-196	-0.258167	0.956	0.984	2.78e-191
PPP1R14B	1.72e-194	-0.287327	0.812	0.9	6.46e-190
TIMM8B	2.76e-194	0.290388	0.946	0.905	1.04e-189
HNRNPAB	1.31e-193	-0.267244	0.934	0.969	4.9e-189
UBE2S	2.61e-193	-0.489266	0.816	0.906	9.78e-189
METTL5	4.95e-193	0.267413	0.905	0.849	1.86e-188
PDS5A	6.95e-193	-0.291016	0.778	0.891	2.61e-188
RALY	2.17e-192	-0.27552	0.803	0.901	8.12e-188
ENSG00000223598	2.96e-192	-0.305616	0.782	0.881	1.11e-187
DHX9	3.95e-191	-0.258373	0.859	0.929	1.48e-186
MAP4K3	8.28e-191	-0.294718	0.552	0.724	3.1e-186
COA4	1.04e-190	0.287574	0.948	0.905	3.89e-186
CYCS	4.17e-190	0.286386	0.989	0.98	1.56e-185
DNPH1	4.74e-190	0.280353	0.802	0.688	1.78e-185
SOD1	2.65e-189	0.251311	0.986	0.975	9.91e-185
HYOU1	5.17e-189	-0.269136	0.8	0.902	1.94e-184
MRPS12	6.37e-189	0.26485	0.961	0.935	2.39e-184
RBPMS	2.46e-188	-0.311133	0.779	0.897	9.2e-184
SPTSSA	3.01e-188	0.296579	0.93	0.881	1.13e-183
SSBP3	6.21e-188	-0.31168	0.531	0.709	2.33e-183
ATP5MK	8.93e-188	0.309986	0.988	0.984	3.35e-183
SNHG32	2.09e-187	0.252457	0.964	0.923	7.84e-183
XPO1	3.8e-187	-0.279931	0.911	0.969	1.42e-182
AFF1	3.88e-187	-0.292104	0.703	0.85	1.45e-182
POLR2F	9.27e-186	0.281655	0.97	0.949	3.47e-181
MRPS21	2.08e-185	0.266124	0.983	0.964	7.78e-181
TOMM6	1.08e-184	0.282165	0.982	0.962	4.06e-180
RIF1	1.62e-184	-0.283131	0.874	0.956	6.05e-180
PHB	2.61e-184	0.25032	0.98	0.969	9.78e-180
EIF5	4.3e-184	-0.265046	0.826	0.9	1.61e-179
FRAT2	3.19e-183	-0.320035	0.829	0.914	1.2e-178
STAG1	9.58e-182	-0.258387	0.507	0.687	3.59e-177
TMEM258	1.47e-181	0.279267	0.987	0.98	5.52e-177
ACOT13	8.74e-181	0.30869	0.842	0.748	3.27e-176
DHRSX	3.11e-180	-0.292729	0.641	0.759	1.17e-175
ENSG00000267383	3.83e-180	-0.281652	0.909	0.96	1.44e-175
NDUFS8	6.94e-180	0.276318	0.891	0.84	2.6e-175
UBL5	8.12e-180	0.312377	0.99	0.982	3.04e-175
GABRB3	1.4e-179	-0.280133	0.679	0.818	5.23e-175
HSBP1	3.1e-179	0.277765	0.946	0.918	1.16e-174
DNAJC7	3.76e-179	-0.252675	0.869	0.935	1.41e-174
HSPH1	9.11e-179	-0.271726	0.754	0.855	3.41e-174
PTBP2	4.23e-178	-0.289684	0.633	0.794	1.59e-173
KHDC3L	4.61e-178	0.261228	0.999	0.994	1.73e-173
COX17	5.25e-178	0.32074	0.916	0.855	1.97e-173
CHURC1	7.97e-178	0.267944	0.951	0.922	2.99e-173
EGLN3	1.17e-177	0.282355	0.95	0.92	4.38e-173
ARID1B	3.06e-177	-0.266382	0.584	0.755	1.15e-172
LRRC23	5.39e-176	-0.303943	0.679	0.802	2.02e-171
TRPC4AP	7.99e-176	-0.278994	0.748	0.874	2.99e-171
RBM47	1.74e-175	-0.322514	0.812	0.923	6.5e-171
CKS1B	1.83e-175	0.347412	0.984	0.971	6.85e-171
CELF1	6.98e-175	-0.277647	0.864	0.948	2.61e-170
TRAPPC5	1.41e-174	0.270144	0.891	0.824	5.28e-170
TRIM71	6.15e-174	-0.280883	0.88	0.951	2.3e-169
TJP1	7.98e-174	-0.259902	0.651	0.793	2.99e-169
NDUFA7	4.27e-173	0.295282	0.916	0.859	1.6e-168
GNG5	1.37e-172	0.320143	0.949	0.911	5.12e-168
BASP1	1.68e-172	-0.291775	0.768	0.886	6.3e-168
LSM3	3.56e-172	0.29821	0.942	0.897	1.33e-167
MSTO1	1.58e-171	-0.255278	0.539	0.701	5.93e-167
RPP21	2.01e-171	0.273019	0.892	0.822	7.51e-167
NUCB2	2.66e-171	-0.336331	0.909	0.96	9.96e-167
MT1G	1.81e-170	0.391445	0.998	0.994	6.79e-166
RNF38	2.05e-170	-0.276404	0.771	0.883	7.69e-166
PTMS	1.4e-169	-0.283396	0.747	0.862	5.26e-165
EXOSC8	1.65e-169	0.27744	0.88	0.809	6.2e-165
UFM1	8.81e-169	0.282055	0.931	0.892	3.3e-164
XPO5	1.23e-168	-0.297004	0.956	0.98	4.6e-164
EMC6	2.82e-168	0.266156	0.891	0.829	1.06e-163
SNRPN	4.88e-168	0.285986	0.993	0.988	1.83e-163
SLTM	8.22e-168	-0.259929	0.701	0.833	3.08e-163
HYPK	8.3e-168	0.289528	0.936	0.896	3.11e-163
FLAD1	5.36e-167	0.260128	0.897	0.839	2.01e-162
SEC61B	6.85e-167	0.261981	0.983	0.969	2.57e-162
UBAP2	2.27e-166	-0.330695	0.91	0.967	8.49e-162
PPM1B	3.18e-166	-0.298597	0.793	0.895	1.19e-161
NPM3	1.66e-165	0.255783	0.935	0.889	6.22e-161
SLC66A3	2.53e-165	0.260997	0.936	0.899	9.48e-161
JUND	1.4e-164	-0.302805	0.762	0.879	5.26e-160
GOLGA4	8.05e-164	-0.263393	0.839	0.923	3.02e-159
FNDC3B	9.88e-164	-0.271183	0.634	0.79	3.7e-159
JMJD1C	7.82e-163	-0.295494	0.552	0.723	2.93e-158
NDUFB6	5.25e-162	0.258389	0.938	0.898	1.97e-157
TJP2	7.93e-162	-0.262206	0.735	0.851	2.97e-157
MT1F	5.37e-161	0.313818	0.974	0.951	2.01e-156
SGK1	2.28e-160	-0.312729	0.673	0.809	8.54e-156
MT2A	3.08e-160	0.322383	0.991	0.984	1.15e-155
PARD3	1.65e-159	-0.266367	0.965	0.988	6.17e-155
RBM6	3.7e-159	-0.277841	0.808	0.907	1.39e-154
PLEKHA5	1.03e-158	-0.262197	0.527	0.691	3.87e-154
MYL12B	4.26e-157	0.25934	0.959	0.938	1.6e-152
TBCD	2.48e-156	-0.269014	0.83	0.918	9.28e-152
SLC2A3	3.16e-156	-0.341526	0.53	0.703	1.18e-151
TBL1XR1	3.89e-155	-0.252869	0.726	0.854	1.46e-150
ENSG00000288749	3.45e-154	0.253445	0.979	0.958	1.29e-149
AKAP12	4.23e-151	-0.291784	0.919	0.97	1.58e-146
CCDC167	4.44e-151	0.267596	0.837	0.745	1.66e-146
BCAT1	1.37e-150	-0.258249	0.704	0.82	5.12e-146
KANSL1	2.6e-150	-0.25796	0.583	0.747	9.73e-146
CD63	8.38e-150	0.25251	0.982	0.981	3.14e-145
CD70	1.6e-147	0.353686	0.873	0.798	5.99e-143
TMSB4X	2.21e-146	0.59183	0.989	0.98	8.29e-142
CASC15	3.76e-146	-0.309726	0.78	0.894	1.41e-141
IFITM2	6.03e-146	0.369184	0.751	0.635	2.26e-141
ABCA1	7.18e-146	-0.259213	0.717	0.845	2.69e-141
ACACA	1.34e-145	-0.275538	0.86	0.94	5.03e-141
LNCPRESS1	2.39e-144	0.275214	0.874	0.81	8.96e-140
SIPA1L3	4.27e-143	-0.262968	0.602	0.758	1.6e-138
MIDN	1.17e-142	-0.255608	0.732	0.87	4.38e-138
COL19A1	2.32e-141	-0.256743	0.282	0.456	8.69e-137
TIAM1	1.56e-140	-0.281357	0.762	0.884	5.83e-136
CBFA2T2	1.45e-139	-0.302188	0.928	0.978	5.42e-135
H2AX	2.35e-139	-0.255723	0.646	0.789	8.8e-135
SELENOK	1.4e-138	0.260631	0.914	0.858	5.23e-134
FKBP3	1.85e-138	0.256868	0.902	0.852	6.94e-134
VPS29	2.51e-137	0.251137	0.918	0.876	9.42e-133
MRPL18	3.91e-137	-0.272884	0.92	0.928	1.47e-132
FABP5	2.22e-136	0.487781	0.952	0.903	8.33e-132
KRT18	2.33e-136	-0.441079	0.421	0.594	8.74e-132
RERE	1.73e-135	-0.260424	0.833	0.931	6.47e-131
PPM1N	2.26e-135	0.253572	0.792	0.697	8.47e-131
SLC16A10	6.21e-135	-0.251405	0.732	0.848	2.33e-130
MT1H	5.71e-134	0.360001	0.994	0.985	2.14e-129
MRPL17	6.19e-129	0.252294	0.949	0.912	2.32e-124
LAMC1	4.34e-126	-0.268183	0.714	0.826	1.62e-121
GPX2	1.99e-125	-0.25127	0.41	0.571	7.47e-121
ODC1	2.91e-124	-0.256417	0.686	0.807	1.09e-119
RHOB	7.13e-124	-0.282877	0.56	0.696	2.67e-119
DDIT3	5.43e-123	0.277548	0.633	0.502	2.03e-118
OST4	7.03e-123	0.26575	0.959	0.938	2.63e-118
MRPL47	2.62e-122	0.272592	0.949	0.929	9.84e-118
MIF	2.14e-117	0.252865	0.998	0.997	8e-113
UTF1	3.12e-115	-0.26445	0.786	0.872	1.17e-110
RASSF3	7.26e-114	-0.254719	0.445	0.593	2.72e-109
DMD	7.35e-113	-0.284389	0.658	0.77	2.75e-108
MED13L	3.28e-112	-0.262766	0.732	0.858	1.23e-107
SPP1	1.51e-106	0.712652	0.561	0.436	5.67e-102
FAF1	5.73e-105	-0.258822	0.827	0.915	2.15e-100
KRT8	1.05e-98	-0.401715	0.362	0.512	3.94e-94
CD24	2.83e-89	-0.253581	0.42	0.545	1.06e-84
KLF6	8.15e-89	-0.254862	0.717	0.803	3.06e-84
UBE2C	1.86e-77	0.517152	0.92	0.897	6.96e-73
CCDC200	3.2e-50	-0.306434	0.624	0.709	1.2e-45
CKS2	4.41e-26	0.260208	0.916	0.899	1.65e-21
NEAT1	9.78e-15	-0.264348	0.648	0.714	3.66e-10
