# Supplementary material for: A human-specific regulatory mechanism revealed in a pre-implantation model
Source: Nature. 2025 Oct 1;647(8088):238–47. doi: 10.1038/s41586-025-09571-1 (PMC12589118; doi:10.1038/s41586-025-09571-1)
Supplement: Supplementary file 3 — Supplementary Tables 1–8. [file 41586_2025_9571_MOESM3_ESM.zip › 2024-03-06271B-s3/Fueyo_et_al_HERVK_Blastoids_Supplementary_Table_5.xlsx]

## Sheet: Summary_Figure_3A
LTR5Hs-regulated_genes_present_in_Boroviak_et_al_dataset	Gentree Branch	Does gene exist in the mouse genome?	Is the gene expressed in human and mouse epiblast?	Does the gene exist in the marmoset genome?	Is the gene expressed in human and marmoset epiblast?
LRRC41	0	TRUE	TRUE	TRUE	TRUE
FAM151A	Not in database	TRUE	TRUE	TRUE	TRUE
AK4	0	TRUE	TRUE	TRUE	FALSE
MSTO1	Not in database	TRUE	TRUE	TRUE	TRUE
SLC25A44	0	TRUE	TRUE	TRUE	TRUE
CNIH4	0	TRUE	TRUE	TRUE	TRUE
TMEM41B	0	TRUE	TRUE	TRUE	TRUE
ADM	1	TRUE	TRUE	TRUE	FALSE
GSTP1	3	TRUE	TRUE	TRUE	TRUE
UBE2Q2	0	TRUE	TRUE	TRUE	TRUE
NDUFAB1	0	TRUE	TRUE	TRUE	TRUE
DCTN5	0	TRUE	TRUE	TRUE	TRUE
TAF4B	1	TRUE	TRUE	TRUE	TRUE
PRDX1	0	TRUE	TRUE	TRUE	TRUE
TMEM64	0	TRUE	TRUE	TRUE	TRUE
NRBP1	0	TRUE	TRUE	TRUE	TRUE
CEBPZ	0	TRUE	TRUE	TRUE	TRUE
NDUFAF7	0	TRUE	TRUE	TRUE	TRUE
REEP1	1	TRUE	TRUE	TRUE	FALSE
BARD1	0	TRUE	TRUE	TRUE	TRUE
ITM2C	0	TRUE	TRUE	TRUE	TRUE
PYGB	Not in database	TRUE	TRUE	TRUE	TRUE
NIT2	1	TRUE	TRUE	TRUE	TRUE
PLSCR1	0	TRUE	TRUE	TRUE	TRUE
LIPH	1	TRUE	TRUE	TRUE	FALSE
SENP2	2	TRUE	TRUE	TRUE	TRUE
APELA	1	TRUE	TRUE	FALSE	FALSE
PLPP1	0	TRUE	TRUE	TRUE	FALSE
MRS2	0	TRUE	TRUE	TRUE	TRUE
TRIM38	5	TRUE	TRUE	TRUE	TRUE
AARS2	0	TRUE	TRUE	FALSE	FALSE
ARMT1	0	TRUE	TRUE	TRUE	FALSE
TCP1	0	TRUE	TRUE	TRUE	TRUE
MRPL18	0	TRUE	TRUE	TRUE	TRUE
PNLDC1	2	TRUE	TRUE	TRUE	TRUE
IGF2R	0	TRUE	TRUE	TRUE	TRUE
UPP1	0	TRUE	TRUE	TRUE	TRUE
SEC61G	0	TRUE	TRUE	TRUE	TRUE
WASL	0	TRUE	TRUE	TRUE	TRUE
TCEA1	0	TRUE	TRUE	TRUE	TRUE
LYPLA1	1	TRUE	TRUE	TRUE	TRUE
PTAR1	0	TRUE	TRUE	TRUE	TRUE
PRDX4	0	TRUE	TRUE	TRUE	TRUE
TMEM51	0	TRUE	FALSE	TRUE	TRUE
PTPRU	0	TRUE	FALSE	TRUE	FALSE
ACOT11	0	TRUE	FALSE	TRUE	TRUE
MROH7	3	TRUE	FALSE	TRUE	FALSE
LIX1L	0	TRUE	FALSE	TRUE	FALSE
ANKRD34A	0	TRUE	FALSE	TRUE	FALSE
TXNIP	0	TRUE	FALSE	TRUE	TRUE
CHD1L	Not in database	TRUE	FALSE	TRUE	TRUE
SEMA4A	1	TRUE	FALSE	TRUE	FALSE
ABCC2	0	TRUE	FALSE	TRUE	FALSE
NFKB2	0	TRUE	FALSE	TRUE	FALSE
AMPD3	0	TRUE	FALSE	TRUE	FALSE
BEST1	0	TRUE	FALSE	TRUE	FALSE
LRRC23	1	TRUE	FALSE	TRUE	FALSE
ENO2	2	TRUE	FALSE	TRUE	FALSE
TMTC1	0	TRUE	FALSE	FALSE	FALSE
BICD1	1	TRUE	FALSE	TRUE	TRUE
SLC4A8	0	TRUE	FALSE	TRUE	FALSE
RCBTB1	0	TRUE	FALSE	TRUE	TRUE
RAB15	0	TRUE	FALSE	TRUE	FALSE
DENND4A	0	TRUE	FALSE	TRUE	FALSE
DET1	0	TRUE	FALSE	TRUE	TRUE
FA2H	0	TRUE	FALSE	TRUE	TRUE
FAM20A	0	TRUE	FALSE	TRUE	FALSE
FN3K	1	TRUE	FALSE	TRUE	TRUE
HSBP1L1	1	TRUE	FALSE	TRUE	TRUE
C2CD4C	0	TRUE	FALSE	TRUE	FALSE
ZFP30	5	TRUE	FALSE	TRUE	FALSE
FCGBP	Not in database	TRUE	FALSE	TRUE	FALSE
PVR	Not in database	TRUE	FALSE	TRUE	FALSE
CEACAM19	5	TRUE	FALSE	TRUE	FALSE
TULP2	Not in database	TRUE	FALSE	TRUE	FALSE
IFT172	0	TRUE	FALSE	TRUE	FALSE
FNDC4	0	TRUE	FALSE	TRUE	FALSE
EIF2AK2	2	TRUE	FALSE	TRUE	TRUE
MMP24	0	TRUE	FALSE	TRUE	FALSE
CHODL	0	TRUE	FALSE	TRUE	FALSE
MX1	0	TRUE	FALSE	TRUE	FALSE
AIRE	Not in database	TRUE	FALSE	TRUE	FALSE
SUSD2	Not in database	TRUE	FALSE	FALSE	FALSE
CAND2	1	TRUE	FALSE	TRUE	FALSE
MOBP	6	TRUE	FALSE	TRUE	FALSE
KIF9	0	TRUE	FALSE	TRUE	FALSE
KLHL18	0	TRUE	FALSE	TRUE	TRUE
CACNA2D2	0	TRUE	FALSE	TRUE	FALSE
ZNF420	5	TRUE	FALSE	FALSE	FALSE
TRH	3	TRUE	FALSE	TRUE	TRUE
PROM1	0	TRUE	FALSE	TRUE	FALSE
NNT	0	TRUE	FALSE	TRUE	FALSE
SEMA6A	0	TRUE	FALSE	TRUE	FALSE
SERPINB9	0	TRUE	FALSE	TRUE	TRUE
TCTE1	0	TRUE	FALSE	TRUE	FALSE
IRAK1BP1	1	TRUE	FALSE	TRUE	FALSE
GJA10	Not in database	TRUE	FALSE	TRUE	FALSE
EPHA7	0	TRUE	FALSE	TRUE	FALSE
FAXC	0	TRUE	FALSE	TRUE	TRUE
TNFAIP3	2	TRUE	FALSE	TRUE	TRUE
C7orf57	1	TRUE	FALSE	TRUE	TRUE
HYAL4	0	TRUE	FALSE	TRUE	FALSE
NRBP2	0	TRUE	FALSE	TRUE	TRUE
CNTLN	0	TRUE	FALSE	TRUE	FALSE
SMIM10L2A	5	TRUE	FALSE	FALSE	FALSE
FGF13	0	TRUE	FALSE	TRUE	FALSE
SLITRK2	0	TRUE	FALSE	TRUE	FALSE
TMEM51-AS1	Not in database	FALSE	FALSE	FALSE	FALSE
FAAH2	0	FALSE	FALSE	TRUE	FALSE
NBPF12	10	FALSE	FALSE	FALSE	FALSE
NBPF11	Not in database	FALSE	FALSE	FALSE	FALSE
ITLN2	3	FALSE	FALSE	FALSE	FALSE
CR1L	8	FALSE	FALSE	TRUE	FALSE
ZNF695	6	FALSE	FALSE	FALSE	FALSE
C10orf95	5	FALSE	FALSE	FALSE	FALSE
SCGB1D2	7	FALSE	FALSE	TRUE	FALSE
ALG1L9P	Not in database	FALSE	FALSE	FALSE	FALSE
GALNT8	Not in database	FALSE	FALSE	TRUE	FALSE
LINC00937	Not in database	FALSE	FALSE	FALSE	FALSE
LINC01482	Not in database	FALSE	FALSE	FALSE	FALSE
ZNF676	8	FALSE	FALSE	FALSE	FALSE
ZNF729	9	FALSE	FALSE	FALSE	FALSE
ERVK-28	Not in database	FALSE	FALSE	FALSE	FALSE
ZNF568	5	FALSE	FALSE	TRUE	TRUE
ZNF577	Not in database	FALSE	FALSE	TRUE	TRUE
ZNF649	Not in database	FALSE	FALSE	FALSE	FALSE
ZNF613	4	FALSE	FALSE	TRUE	TRUE
ZNF350-AS1	Not in database	FALSE	FALSE	FALSE	FALSE
ZNF432	Not in database	FALSE	FALSE	FALSE	FALSE
ZNF528-AS1	Not in database	FALSE	FALSE	FALSE	FALSE
LINC01250	Not in database	FALSE	FALSE	FALSE	FALSE
PRODH	5	FALSE	FALSE	FALSE	FALSE
PCAT14	Not in database	FALSE	FALSE	FALSE	FALSE
MIF-AS1	Not in database	FALSE	FALSE	FALSE	FALSE
FGFBP2	2	FALSE	FALSE	TRUE	FALSE
TRIM61	Not in database	FALSE	FALSE	TRUE	TRUE
NNT-AS1	Not in database	FALSE	FALSE	FALSE	FALSE
MLN	2	FALSE	FALSE	TRUE	TRUE
GSTA3	Not in database	FALSE	FALSE	FALSE	FALSE
GSTA4	0	FALSE	FALSE	TRUE	TRUE
ZNF614	Not in database	FALSE	FALSE	TRUE	TRUE
ZNF696	4	FALSE	FALSE	TRUE	TRUE
PHKA2-AS1	Not in database	FALSE	FALSE	FALSE	FALSE
ZNF75D	5	FALSE	FALSE	TRUE	FALSE
				#N/A
				#N/A
				#N/A
				#N/A
				#N/A
				#N/A
				#N/A
				#N/A
				#N/A
				#N/A
				#N/A
				#N/A
				#N/A
				#N/A
				#N/A
				#N/A
				#N/A
				#N/A
				#N/A
				#N/A
				#N/A
				#N/A
				#N/A
				#N/A
				#N/A
				#N/A
				#N/A
				#N/A
				#N/A
				#N/A
				#N/A
				#N/A
				#N/A
				#N/A
				#N/A
				#N/A
				#N/A
				#N/A
				#N/A
				#N/A
				#N/A
				#N/A
				#N/A
				#N/A
				#N/A
				#N/A
				#N/A
				#N/A
				#N/A
				#N/A
				#N/A
				#N/A
				#N/A
				#N/A
				#N/A
				#N/A
				#N/A
				#N/A
				#N/A
				#N/A
				#N/A
				#N/A
				#N/A
				#N/A
				#N/A
				#N/A
				#N/A
				#N/A
				#N/A
				#N/A
				#N/A
				#N/A
				#N/A
				#N/A
				#N/A
				#N/A
				#N/A
				#N/A
				#N/A
				#N/A
				#N/A
				#N/A
				#N/A
				#N/A
				#N/A
				#N/A
				#N/A
				#N/A
				#N/A
				#N/A
				#N/A
				#N/A
				#N/A
				#N/A
				#N/A
				#N/A
				#N/A
				#N/A
				#N/A
				#N/A
				#N/A
				#N/A
				#N/A
				#N/A
				#N/A
				#N/A
				#N/A
				#N/A
				#N/A
				#N/A
				#N/A
				#N/A
				#N/A
				#N/A
				#N/A
				#N/A
				#N/A
				#N/A
				#N/A
				#N/A
				#N/A
				#N/A
				#N/A
				#N/A
				#N/A
				#N/A
				#N/A
				#N/A
				#N/A
				#N/A
				#N/A
				#N/A
				#N/A
				#N/A
				#N/A
				#N/A
				#N/A
				#N/A
				#N/A
				#N/A
				#N/A
				#N/A
				#N/A
				#N/A
				#N/A
				#N/A
				#N/A
				#N/A
				#N/A
				#N/A
				#N/A
				#N/A
				#N/A
				#N/A
				#N/A
				#N/A
				#N/A
				#N/A
				#N/A
				#N/A
				#N/A
				#N/A
				#N/A
				#N/A
				#N/A
				#N/A
				#N/A
				#N/A
				#N/A
				#N/A
				#N/A
				#N/A
				#N/A
				#N/A
				#N/A
				#N/A
				#N/A
				#N/A
				#N/A
				#N/A
				#N/A
				#N/A
				#N/A
				#N/A
				#N/A
				#N/A
				#N/A
				#N/A
				#N/A
				#N/A
				#N/A
				#N/A
				#N/A
				#N/A
				#N/A
				#N/A
				#N/A
				#N/A
				#N/A
				#N/A
				#N/A
				#N/A
				#N/A
				#N/A
				#N/A
				#N/A
				#N/A
				#N/A
				#N/A
				#N/A
				#N/A
				#N/A
				#N/A
				#N/A
				#N/A
				#N/A
				#N/A
				#N/A
				#N/A
				#N/A
				#N/A
				#N/A
				#N/A
				#N/A
				#N/A
				#N/A
				#N/A
				#N/A
				#N/A
				#N/A
				#N/A
				#N/A
				#N/A
				#N/A
				#N/A
				#N/A
				#N/A
				#N/A
				#N/A
				#N/A
				#N/A
				#N/A
				#N/A
				#N/A
				#N/A
				#N/A
				#N/A
				#N/A
				#N/A
				#N/A
				#N/A
				#N/A
				#N/A
				#N/A
				#N/A
				#N/A
				#N/A
				#N/A
				#N/A
				#N/A
				#N/A
				#N/A
				#N/A
				#N/A
				#N/A
				#N/A
				#N/A
				#N/A
				#N/A
				#N/A
				#N/A
				#N/A
				#N/A
				#N/A
				#N/A
				#N/A
				#N/A
				#N/A
				#N/A
				#N/A
				#N/A
				#N/A
				#N/A
				#N/A
				#N/A
				#N/A
				#N/A
				#N/A
				#N/A
				#N/A
				#N/A
				#N/A
				#N/A
				#N/A
				#N/A
				#N/A
				#N/A
				#N/A
				#N/A
				#N/A
				#N/A
				#N/A
				#N/A
				#N/A
				#N/A
				#N/A
				#N/A
				#N/A
				#N/A
				#N/A
				#N/A
				#N/A
				#N/A
				#N/A
				#N/A
				#N/A
				#N/A
				#N/A
				#N/A
				#N/A
				#N/A
				#N/A
				#N/A
				#N/A
				#N/A
				#N/A
				#N/A
				#N/A
				#N/A
				#N/A
				#N/A
				#N/A
				#N/A
				#N/A
				#N/A
				#N/A
				#N/A
				#N/A
				#N/A
				#N/A
				#N/A
				#N/A
				#N/A
				#N/A
				#N/A
				#N/A
				#N/A
				#N/A
				#N/A
				#N/A
				#N/A
				#N/A
				#N/A
				#N/A
				#N/A
				#N/A
				#N/A
				#N/A
				#N/A
				#N/A
				#N/A
				#N/A
				#N/A
				#N/A
				#N/A
				#N/A
				#N/A
				#N/A
				#N/A
				#N/A
				#N/A
				#N/A
				#N/A
				#N/A
				#N/A
				#N/A
				#N/A
				#N/A
				#N/A
				#N/A
				#N/A
				#N/A
				#N/A
				#N/A
				#N/A
				#N/A
				#N/A
				#N/A
				#N/A
				#N/A
				#N/A
				#N/A
				#N/A
				#N/A
				#N/A
				#N/A
				#N/A
				#N/A
				#N/A
				#N/A
				#N/A
				#N/A
				#N/A
				#N/A
				#N/A
				#N/A
				#N/A
				#N/A
				#N/A
				#N/A
				#N/A
				#N/A
				#N/A
				#N/A
				#N/A
				#N/A
				#N/A
				#N/A
				#N/A
				#N/A
				#N/A
				#N/A
				#N/A
				#N/A
				#N/A
				#N/A
				#N/A
				#N/A
				#N/A
				#N/A
				#N/A
				#N/A
				#N/A
				#N/A
				#N/A
				#N/A
				#N/A
				#N/A
				#N/A
				#N/A
				#N/A
				#N/A
				#N/A
				#N/A
				#N/A
				#N/A
				#N/A
				#N/A
				#N/A
				#N/A
				#N/A
				#N/A
				#N/A
				#N/A
				#N/A
				#N/A
				#N/A
				#N/A
				#N/A
				#N/A
				#N/A
				#N/A
				#N/A
				#N/A
				#N/A
				#N/A
				#N/A
				#N/A
				#N/A
				#N/A
				#N/A
				#N/A
				#N/A
				#N/A
				#N/A
				#N/A
				#N/A
				#N/A
				#N/A
				#N/A
				#N/A
				#N/A
				#N/A
				#N/A
				#N/A
				#N/A
				#N/A
				#N/A
				#N/A
				#N/A
				#N/A
				#N/A
				#N/A
				#N/A
				#N/A
				#N/A
				#N/A
				#N/A
				#N/A
				#N/A
				#N/A
				#N/A
				#N/A
				#N/A
				#N/A
				#N/A
				#N/A
				#N/A
				#N/A
				#N/A
				#N/A
				#N/A
				#N/A
				#N/A
				#N/A
				#N/A
				#N/A
				#N/A
				#N/A
				#N/A
				#N/A
				#N/A
				#N/A
				#N/A
				#N/A
				#N/A
				#N/A
				#N/A
				#N/A
				#N/A
				#N/A
				#N/A
				#N/A
				#N/A
				#N/A
				#N/A
				#N/A
				#N/A
				#N/A
				#N/A
				#N/A
				#N/A
				#N/A
				#N/A
				#N/A
				#N/A
				#N/A
				#N/A
				#N/A
				#N/A
				#N/A
				#N/A
				#N/A
				#N/A
				#N/A
				#N/A
				#N/A
				#N/A
				#N/A
				#N/A
				#N/A
				#N/A
				#N/A
				#N/A
				#N/A
				#N/A
				#N/A
				#N/A
				#N/A
				#N/A
				#N/A
				#N/A
				#N/A
				#N/A
				#N/A
				#N/A
				#N/A
				#N/A
				#N/A
				#N/A
				#N/A
				#N/A
				#N/A
				#N/A
				#N/A
				#N/A
				#N/A
				#N/A
				#N/A
				#N/A
				#N/A
				#N/A
				#N/A
				#N/A
				#N/A
				#N/A
				#N/A
				#N/A
				#N/A
				#N/A
				#N/A
				#N/A
				#N/A
				#N/A
				#N/A
				#N/A
				#N/A
				#N/A
				#N/A
				#N/A
				#N/A
				#N/A
				#N/A
				#N/A
				#N/A
				#N/A
				#N/A
				#N/A
				#N/A
				#N/A
				#N/A
				#N/A
				#N/A
				#N/A
				#N/A
				#N/A
				#N/A
				#N/A
				#N/A
				#N/A
				#N/A
				#N/A
				#N/A
				#N/A
				#N/A
				#N/A
				#N/A
				#N/A
				#N/A
				#N/A
				#N/A
				#N/A
				#N/A
				#N/A
				#N/A
				#N/A
				#N/A
				#N/A
				#N/A
				#N/A
				#N/A
				#N/A
				#N/A
				#N/A
				#N/A
				#N/A
				#N/A
				#N/A
				#N/A
				#N/A
				#N/A
				#N/A
				#N/A
				#N/A
				#N/A
				#N/A
				#N/A
				#N/A
				#N/A
				#N/A
				#N/A
				#N/A
				#N/A
				#N/A
				#N/A
				#N/A
				#N/A
				#N/A
				#N/A
				#N/A
				#N/A
				#N/A
				#N/A
				#N/A
				#N/A
				#N/A
				#N/A
				#N/A
				#N/A
				#N/A
				#N/A
				#N/A
				#N/A
				#N/A
				#N/A
				#N/A
				#N/A
				#N/A
				#N/A
				#N/A
				#N/A
				#N/A
				#N/A
				#N/A
				#N/A
				#N/A
				#N/A
				#N/A
				#N/A
				#N/A
				#N/A
				#N/A
				#N/A
				#N/A
				#N/A
				#N/A
				#N/A
				#N/A
				#N/A
				#N/A
				#N/A
				#N/A
				#N/A
				#N/A
				#N/A
				#N/A
				#N/A
				#N/A
				#N/A
				#N/A
				#N/A
				#N/A
				#N/A
				#N/A
				#N/A
				#N/A
				#N/A
				#N/A
				#N/A
				#N/A
				#N/A
				#N/A
				#N/A
				#N/A
				#N/A
				#N/A
				#N/A
				#N/A
				#N/A
				#N/A
				#N/A
				#N/A
				#N/A
				#N/A
				#N/A
				#N/A
				#N/A
				#N/A
				#N/A
				#N/A
				#N/A
				#N/A
				#N/A
				#N/A
				#N/A
				#N/A
				#N/A
				#N/A
				#N/A
				#N/A
				#N/A
				#N/A
				#N/A
				#N/A
				#N/A
				#N/A
				#N/A
				#N/A
				#N/A
				#N/A
				#N/A
				#N/A
				#N/A
				#N/A
				#N/A
				#N/A
				#N/A
				#N/A
				#N/A
				#N/A
				#N/A
				#N/A
				#N/A
				#N/A
				#N/A
				#N/A
				#N/A
				#N/A
				#N/A
				#N/A
				#N/A
				#N/A
				#N/A
				#N/A
				#N/A
				#N/A
				#N/A
				#N/A
				#N/A
				#N/A
				#N/A
				#N/A
				#N/A
				#N/A
				#N/A
				#N/A
				#N/A
				#N/A
				#N/A
				#N/A
				#N/A
				#N/A
				#N/A
				#N/A
				#N/A
				#N/A
				#N/A
				#N/A
				#N/A
				#N/A
				#N/A
				#N/A
				#N/A
				#N/A
				#N/A
				#N/A
				#N/A
				#N/A
				#N/A
				#N/A
				#N/A
				#N/A
				#N/A
				#N/A
				#N/A
				#N/A
				#N/A
				#N/A
				#N/A
				#N/A
				#N/A
				#N/A
				#N/A
				#N/A
				#N/A
				#N/A
				#N/A
				#N/A
				#N/A
				#N/A
				#N/A
				#N/A
				#N/A
				#N/A
				#N/A
				#N/A
				#N/A
				#N/A
				#N/A
				#N/A
				#N/A
				#N/A
				#N/A
				#N/A
				#N/A
				#N/A
				#N/A
				#N/A
				#N/A
				#N/A
				#N/A
				#N/A
				#N/A
				#N/A
				#N/A
				#N/A
				#N/A
				#N/A
				#N/A
				#N/A
				#N/A
				#N/A
				#N/A
				#N/A
				#N/A
				#N/A
				#N/A
				#N/A
				#N/A
				#N/A
				#N/A
				#N/A
				#N/A
				#N/A
				#N/A
				#N/A
				#N/A
				#N/A
				#N/A
				#N/A
				#N/A
				#N/A
				#N/A
				#N/A
				#N/A
				#N/A
				#N/A
				#N/A
				#N/A
				#N/A
				#N/A
				#N/A
				#N/A
				#N/A
				#N/A
				#N/A
				#N/A
				#N/A
				#N/A
				#N/A
				#N/A
				#N/A
				#N/A
				#N/A
				#N/A
				#N/A
				#N/A
				#N/A
				#N/A
				#N/A
				#N/A
				#N/A
				#N/A
				#N/A
				#N/A
				#N/A
				#N/A
				#N/A
				#N/A
				#N/A
				#N/A
				#N/A
				#N/A
				#N/A
				#N/A
				#N/A
				#N/A
				#N/A
				#N/A
				#N/A
				#N/A
				#N/A
				#N/A
				#N/A
				#N/A
				#N/A
				#N/A
				#N/A
				#N/A
				#N/A
				#N/A
				#N/A
				#N/A
				#N/A
				#N/A
				#N/A
				#N/A
				#N/A
				#N/A
				#N/A
				#N/A
				#N/A
				#N/A
				#N/A
				#N/A
				#N/A
				#N/A
				#N/A
				#N/A
				#N/A
				#N/A
				#N/A
				#N/A
				#N/A
				#N/A
				#N/A
				#N/A
				#N/A
				#N/A
				#N/A
				#N/A
				#N/A
				#N/A
				#N/A
				#N/A
				#N/A
				#N/A
				#N/A
				#N/A
				#N/A
				#N/A
				#N/A
				#N/A
				#N/A
				#N/A
				#N/A
				#N/A
				#N/A
				#N/A
				#N/A
				#N/A
				#N/A
				#N/A
				#N/A
				#N/A
				#N/A
				#N/A
				#N/A
				#N/A
				#N/A
				#N/A
				#N/A
				#N/A
				#N/A
				#N/A
				#N/A
				#N/A
				#N/A
				#N/A
				#N/A
				#N/A
				#N/A
				#N/A
				#N/A
				#N/A
				#N/A
				#N/A
				#N/A
				#N/A
				#N/A
				#N/A
				#N/A
				#N/A
				#N/A
				#N/A
				#N/A
				#N/A
				#N/A
				#N/A
				#N/A
				#N/A
				#N/A
				#N/A
				#N/A
				#N/A
				#N/A
				#N/A
				#N/A
				#N/A
				#N/A
				#N/A
				#N/A
				#N/A
				#N/A
				#N/A
				#N/A
				#N/A
				#N/A
				#N/A
				#N/A
				#N/A
				#N/A
				#N/A
				#N/A
				#N/A
				#N/A
				#N/A
				#N/A
				#N/A
				#N/A
				#N/A
				#N/A
				#N/A
				#N/A
				#N/A
				#N/A
				#N/A
				#N/A
				#N/A
				#N/A
				#N/A
				#N/A
				#N/A
				#N/A
				#N/A
				#N/A
				#N/A
				#N/A
				#N/A
				#N/A
				#N/A
				#N/A
				#N/A
				#N/A
				#N/A
				#N/A
				#N/A
				#N/A
				#N/A
				#N/A
				#N/A
				#N/A
				#N/A
				#N/A
				#N/A
				#N/A
				#N/A
				#N/A
				#N/A
				#N/A
				#N/A
				#N/A
				#N/A
				#N/A
				#N/A
				#N/A
				#N/A
				#N/A
				#N/A
				#N/A
				#N/A
				#N/A
				#N/A
				#N/A
				#N/A
				#N/A
				#N/A
				#N/A
				#N/A
				#N/A
				#N/A
				#N/A
				#N/A
				#N/A
				#N/A
				#N/A
				#N/A
				#N/A
				#N/A
				#N/A
				#N/A
				#N/A
				#N/A
				#N/A
				#N/A
				#N/A
				#N/A
				#N/A
				#N/A
				#N/A
				#N/A
				#N/A
				#N/A
				#N/A
				#N/A
				#N/A
				#N/A
				#N/A
				#N/A
				#N/A
				#N/A
				#N/A
				#N/A
				#N/A
				#N/A
				#N/A
				#N/A
				#N/A
				#N/A
				#N/A
				#N/A
				#N/A
				#N/A
				#N/A
				#N/A
				#N/A
				#N/A
				#N/A
				#N/A
				#N/A
				#N/A
				#N/A
				#N/A
				#N/A
				#N/A
				#N/A
				#N/A
				#N/A
				#N/A
				#N/A
				#N/A
				#N/A
				#N/A
				#N/A
				#N/A
				#N/A
				#N/A
				#N/A
				#N/A
				#N/A
				#N/A
				#N/A
				#N/A
				#N/A
				#N/A
				#N/A
				#N/A
				#N/A
				#N/A
				#N/A
				#N/A
				#N/A
				#N/A
				#N/A
				#N/A
				#N/A
				#N/A
				#N/A
				#N/A
				#N/A
				#N/A
				#N/A
				#N/A
				#N/A
				#N/A
				#N/A
				#N/A
				#N/A
				#N/A
				#N/A
				#N/A
				#N/A
				#N/A
				#N/A
				#N/A
				#N/A
				#N/A
				#N/A
				#N/A
				#N/A
				#N/A
				#N/A
				#N/A
				#N/A
				#N/A
				#N/A
				#N/A
				#N/A
				#N/A
				#N/A
				#N/A
				#N/A
				#N/A
				#N/A
				#N/A
				#N/A
				#N/A
				#N/A
				#N/A
				#N/A
				#N/A
				#N/A
				#N/A
				#N/A
				#N/A
				#N/A
				#N/A
				#N/A
				#N/A
				#N/A
				#N/A
				#N/A
				#N/A
				#N/A
				#N/A
				#N/A
				#N/A
				#N/A
				#N/A
				#N/A
				#N/A
				#N/A
				#N/A
				#N/A
				#N/A
				#N/A
				#N/A
				#N/A
				#N/A
				#N/A
				#N/A
				#N/A
				#N/A
				#N/A
				#N/A
				#N/A
				#N/A
				#N/A
				#N/A
				#N/A
				#N/A
				#N/A
				#N/A
				#N/A
				#N/A
				#N/A
				#N/A
				#N/A
				#N/A
				#N/A
				#N/A
				#N/A
				#N/A
				#N/A
				#N/A
				#N/A
				#N/A
				#N/A
				#N/A
				#N/A
				#N/A
				#N/A
				#N/A
				#N/A
				#N/A
				#N/A
				#N/A
				#N/A
				#N/A
				#N/A
				#N/A
				#N/A
				#N/A
				#N/A
				#N/A
				#N/A
				#N/A
				#N/A
				#N/A
				#N/A
				#N/A
				#N/A
				#N/A
				#N/A
				#N/A
				#N/A
				#N/A
				#N/A
				#N/A
				#N/A
				#N/A
				#N/A
				#N/A
				#N/A
				#N/A
				#N/A
				#N/A
				#N/A
				#N/A
				#N/A
				#N/A
				#N/A
				#N/A
				#N/A
				#N/A
				#N/A
				#N/A
				#N/A
				#N/A
				#N/A
				#N/A
				#N/A
				#N/A
				#N/A
				#N/A
				#N/A
				#N/A
				#N/A
				#N/A
				#N/A
				#N/A
				#N/A
				#N/A
				#N/A
				#N/A
				#N/A
				#N/A
				#N/A
				#N/A
				#N/A
				#N/A
				#N/A
				#N/A
				#N/A
				#N/A
				#N/A
				#N/A
				#N/A
				#N/A
				#N/A
				#N/A
				#N/A
				#N/A
				#N/A
				#N/A
				#N/A
				#N/A
				#N/A
				#N/A
				#N/A
				#N/A
				#N/A
				#N/A
				#N/A
				#N/A
				#N/A
				#N/A
				#N/A
				#N/A
				#N/A
				#N/A
				#N/A
				#N/A
				#N/A
				#N/A
				#N/A
				#N/A
				#N/A
				#N/A
				#N/A
				#N/A
				#N/A
				#N/A
				#N/A
				#N/A
				#N/A
				#N/A
				#N/A
				#N/A
				#N/A
				#N/A
				#N/A
				#N/A
				#N/A
				#N/A
				#N/A
				#N/A
				#N/A
				#N/A
				#N/A
				#N/A
				#N/A
				#N/A
				#N/A
				#N/A
				#N/A
				#N/A
				#N/A
				#N/A
				#N/A
				#N/A
				#N/A
				#N/A
				#N/A
				#N/A
				#N/A
				#N/A
				#N/A
				#N/A
				#N/A
				#N/A
				#N/A
				#N/A
				#N/A
				#N/A
				#N/A
				#N/A
				#N/A
				#N/A
				#N/A
				#N/A
				#N/A
				#N/A
				#N/A
				#N/A
				#N/A
				#N/A
				#N/A
				#N/A
				#N/A
				#N/A
				#N/A
				#N/A
				#N/A
				#N/A
				#N/A
				#N/A
				#N/A
				#N/A
				#N/A
				#N/A
				#N/A
				#N/A
				#N/A
				#N/A
				#N/A
				#N/A
				#N/A
				#N/A
				#N/A
				#N/A
				#N/A
				#N/A
				#N/A
				#N/A
				#N/A
				#N/A
				#N/A
				#N/A
				#N/A
				#N/A
				#N/A
				#N/A
				#N/A
				#N/A
				#N/A
				#N/A
				#N/A
				#N/A
				#N/A
				#N/A
				#N/A
				#N/A
				#N/A
				#N/A
				#N/A
				#N/A
				#N/A
				#N/A
				#N/A
				#N/A
				#N/A
				#N/A
				#N/A
				#N/A
				#N/A
				#N/A
				#N/A
				#N/A
				#N/A
				#N/A
				#N/A
				#N/A
				#N/A
				#N/A
				#N/A
				#N/A
				#N/A
				#N/A
				#N/A
				#N/A
				#N/A
				#N/A
				#N/A
				#N/A
				#N/A
				#N/A
				#N/A
				#N/A
				#N/A
				#N/A
				#N/A
				#N/A
				#N/A
				#N/A
				#N/A
				#N/A
				#N/A
				#N/A
				#N/A
				#N/A
				#N/A
				#N/A
				#N/A
				#N/A
				#N/A
				#N/A
				#N/A
				#N/A
				#N/A
				#N/A
				#N/A
				#N/A
				#N/A
				#N/A
				#N/A
				#N/A
				#N/A
				#N/A
				#N/A
				#N/A
				#N/A
				#N/A
				#N/A
				#N/A
				#N/A
				#N/A
				#N/A
				#N/A
				#N/A
				#N/A
				#N/A
				#N/A
				#N/A
				#N/A
				#N/A
				#N/A
				#N/A
				#N/A
				#N/A
				#N/A
				#N/A
				#N/A
				#N/A
				#N/A
				#N/A
				#N/A
				#N/A
				#N/A
				#N/A
				#N/A
				#N/A
				#N/A
				#N/A
				#N/A
				#N/A
				#N/A
				#N/A
				#N/A
				#N/A
				#N/A
				#N/A
				#N/A
				#N/A
				#N/A
				#N/A
				#N/A
				#N/A
				#N/A
				#N/A
				#N/A
				#N/A
				#N/A
				#N/A
				#N/A
				#N/A
				#N/A
				#N/A
				#N/A
				#N/A
				#N/A
				#N/A
				#N/A
				#N/A
				#N/A
				#N/A
				#N/A
				#N/A
				#N/A
				#N/A
				#N/A
				#N/A
				#N/A
				#N/A
				#N/A
				#N/A
				#N/A
				#N/A
				#N/A
				#N/A
				#N/A
				#N/A
				#N/A
				#N/A
				#N/A
				#N/A
				#N/A
				#N/A
				#N/A
				#N/A
				#N/A
				#N/A
				#N/A
				#N/A
				#N/A
				#N/A
				#N/A
				#N/A
				#N/A
				#N/A
				#N/A
				#N/A
				#N/A
				#N/A
				#N/A
				#N/A
				#N/A
				#N/A
				#N/A
				#N/A
				#N/A
				#N/A
				#N/A
				#N/A
				#N/A
				#N/A
				#N/A
				#N/A
				#N/A
				#N/A
				#N/A
				#N/A
				#N/A
				#N/A
				#N/A
				#N/A
				#N/A
				#N/A
				#N/A
				#N/A
				#N/A
				#N/A
				#N/A
				#N/A
				#N/A
				#N/A
				#N/A
				#N/A
				#N/A
				#N/A
				#N/A
				#N/A
				#N/A
				#N/A
				#N/A
				#N/A
				#N/A
				#N/A
				#N/A
				#N/A
				#N/A
				#N/A
				#N/A
				#N/A
				#N/A
				#N/A
				#N/A
				#N/A
				#N/A
				#N/A
				#N/A
				#N/A
				#N/A
				#N/A
				#N/A
				#N/A
				#N/A
				#N/A
				#N/A
				#N/A
				#N/A
				#N/A
				#N/A
				#N/A
				#N/A
				#N/A
				#N/A
				#N/A
				#N/A
				#N/A
				#N/A
				#N/A
				#N/A
				#N/A
				#N/A
				#N/A
				#N/A
				#N/A
				#N/A
				#N/A
				#N/A
				#N/A
				#N/A
				#N/A
				#N/A
				#N/A
				#N/A
				#N/A
				#N/A
				#N/A
				#N/A
				#N/A
				#N/A
				#N/A
				#N/A
				#N/A
				#N/A
				#N/A
				#N/A
				#N/A
				#N/A
				#N/A
				#N/A
				#N/A
				#N/A
				#N/A
				#N/A
				#N/A
				#N/A
				#N/A
				#N/A
				#N/A
				#N/A
				#N/A
				#N/A
				#N/A
				#N/A
				#N/A
				#N/A
				#N/A
				#N/A
				#N/A
				#N/A
				#N/A
				#N/A
[truncated: 55,530 more rows]

## Sheet: Present_in_Boroviak_etal
Present in Boroviak et al.
AARS2
ABCC2
ACOT11
ADM
AIRE
AK4
AMPD3
ANKRD34A
LIX1L
ARMT1
BARD1
BEST1
BICD1
C7orf57
CACNA2D2
CAND2
CEACAM19
CEBPZ
CFAP95
C10orf95
CHD1L
CHODL
CNIH4
CNTLN
DCTN5
DENND4A
DET1
EIF2AK2
ENO2
EPHA7
FA2H
FAM151A
FAM20A
FAXC
FGF13
FN3K
FNDC4
GSTP1
HSBP1L1
HYAL4
IFT172
IGF2R
IRAK1BP1
ITM2C
KIF9
C2CD4C
KLHL18
LIPH
LRRC23
LRRC41
LYPLA1
MOBP
MROH7
MRPL18
MRS2
MSTO1
MX1
NDUFAB1
NDUFAF7
NFKB2
NIT2
MMP24
NNT
NRBP1
NRBP2
PLAAT3
PLAAT5
PLPP1
PLSCR1
PNLDC1
PRDX1
PRDX4
PRODH
PROM1
PTAR1
PTPRU
PVR
PYGB
RAB15
RCBTB1
REEP1
SEC61G
SEMA4A
SEMA6A
TRIM38
SENP2
SERPINB9
SLC25A44
SLC4A8
SLC66A2
SLITRK2
SUSD2
TAF4B
TCEA1
TCP1
TCTE1
TMEM41B
TMEM51
TMEM64
WASL
TMTC1
TNFAIP3
TRH
TRIM61
TULP2
TXNIP
UBE2Q2
UPP1
ZFP30
SMIM10L2A
ZNF420
ZNF695
