# Supplementary material for: A human-specific regulatory mechanism revealed in a pre-implantation model
Source: Nature. 2025 Oct 1;647(8088):238–47. doi: 10.1038/s41586-025-09571-1 (PMC12589118; doi:10.1038/s41586-025-09571-1)
Supplement: Supplementary file 3 — Supplementary Tables 1–8. [file 41586_2025_9571_MOESM3_ESM.zip › 2024-03-06271B-s3/Fueyo_et_al_HERVK_Blastoids_Supplementary_Table_6.xlsx]

## Sheet: ZNF729-HA_peaks
chr	start	end
chr1	826886	828079
chr1	904457	904985
chr1	905445	905705
chr1	910284	910690
chr1	912364	913275
chr1	913993	914455
chr1	914751	915097
chr1	915448	915813
chr1	921046	921440
chr1	923669	924024
chr1	925450	926089
chr1	930076	930273
chr1	940767	941044
chr1	941553	943311
chr1	943835	944140
chr1	960458	960663
chr1	996302	996581
chr1	998273	998673
chr1	998865	999356
chr1	999695	1002033
chr1	1020187	1020714
chr1	1026554	1026755
chr1	1033820	1034753
chr1	1040109	1040434
chr1	1078383	1078691
chr1	1080041	1080958
chr1	1089060	1089286
chr1	1106531	1107017
chr1	1112387	1112814
chr1	1113139	1113846
chr1	1116075	1116852
chr1	1124608	1125363
chr1	1148192	1148884
chr1	1173864	1174196
chr1	1175768	1176144
chr1	1191687	1192067
chr1	1194730	1194992
chr1	1200981	1201376
chr1	1201634	1202185
chr1	1218479	1218790
chr1	1231839	1232073
chr1	1232595	1233441
chr1	1236826	1237355
chr1	1249101	1249575
chr1	1265281	1265472
chr1	1270809	1271028
chr1	1272078	1272615
chr1	1273725	1274620
chr1	1276657	1276888
chr1	1288397	1288678
chr1	1291219	1291836
chr1	1299579	1299772
chr1	1308796	1309778
chr1	1315366	1315564
chr1	1327408	1327651
chr1	1353697	1354103
chr1	1355029	1356182
chr1	1356731	1356970
chr1	1357922	1358135
chr1	1358863	1359175
chr1	1359451	1360064
chr1	1374712	1375674
chr1	1378536	1378929
chr1	1382333	1382719
chr1	1384008	1384493
chr1	1385434	1385683
chr1	1398851	1399362
chr1	1407185	1407681
chr1	1407929	1408582
chr1	1418062	1418356
chr1	1418992	1419356
chr1	1419835	1420058
chr1	1420302	1420608
chr1	1424177	1424409
chr1	1425694	1426359
chr1	1427070	1427971
chr1	1428168	1428573
chr1	1430418	1431023
chr1	1433125	1433931
chr1	1434280	1434740
chr1	1437984	1438407
chr1	1440990	1441301
chr1	1444978	1445208
chr1	1468316	1468961
chr1	1469793	1470399
chr1	1470617	1471194
chr1	1471453	1471836
chr1	1473444	1474006
chr1	1475360	1475925
chr1	1476410	1476985
chr1	1477254	1477669
chr1	1478409	1479013
chr1	1484934	1485877
chr1	1492560	1492930
chr1	1494804	1495070
chr1	1496436	1496769
chr1	1505233	1505621
chr1	1511612	1511991
chr1	1554533	1555005
chr1	1558487	1559910
chr1	1560125	1560408
chr1	1560724	1561028
chr1	1561232	1562157
chr1	1562622	1562991
chr1	1572382	1572600
chr1	1580110	1581038
chr1	1587033	1587261
chr1	1587701	1588012
chr1	1599207	1599440
chr1	1614236	1615747
chr1	1619689	1619912
chr1	1628663	1628858
chr1	1629938	1630897
chr1	1631164	1631532
chr1	1632735	1633706
chr1	1644648	1646058
chr1	1659028	1659326
chr1	1659761	1660029
chr1	1677508	1677884
chr1	1686752	1687260
chr1	1690944	1691735
chr1	1692193	1692844
chr1	1700001	1701653
chr1	1712061	1712632
chr1	1724012	1725783
chr1	1730589	1730888
chr1	1744294	1744528
chr1	1745584	1746244
chr1	1746454	1747031
chr1	1758951	1759178
chr1	1770618	1770830
chr1	1778563	1779324
chr1	1779826	1780770
chr1	1782149	1782720
chr1	1849819	1850038
chr1	1874870	1875090
chr1	1891272	1891798
chr1	1894571	1894816
chr1	1908452	1909058
chr1	1918684	1919393
chr1	1928822	1929095
chr1	1954806	1955462
chr1	1986443	1986670
chr1	1987135	1987330
chr1	1988932	1989537
chr1	2003751	2004025
chr1	2038505	2038738
chr1	2051153	2051376
chr1	2086408	2086870
chr1	2130525	2130844
chr1	2198957	2199273
chr1	2204548	2204816
chr1	2226400	2227101
chr1	2228996	2229442
chr1	2240079	2240437
chr1	2275257	2275602
chr1	2306310	2306840
chr1	2331692	2332122
chr1	2391755	2392019
chr1	2406396	2406745
chr1	2419026	2419276
chr1	2546398	2546828
chr1	2552207	2552566
chr1	2566118	2566586
chr1	2575843	2576131
chr1	2586956	2587198
chr1	2628948	2629445
chr1	2636702	2637175
chr1	2639308	2639508
chr1	2642248	2642449
chr1	2642810	2643154
chr1	2653722	2654175
chr1	2655157	2655472
chr1	2663517	2663745
chr1	2664743	2665075
chr1	2666228	2666422
chr1	2669376	2669741
chr1	2670761	2671197
chr1	2671898	2672190
chr1	2674512	2674732
chr1	2679937	2680258
chr1	2684019	2684235
chr1	2689999	2690190
chr1	2758547	2758783
chr1	2774086	2774282
chr1	2788750	2790654
chr1	2805726	2806140
chr1	2807530	2807993
chr1	2832655	2832933
chr1	3012646	3012932
chr1	3063180	3063893
chr1	3068347	3068621
chr1	3069847	3070093
chr1	3070556	3070893
chr1	3162890	3163280
chr1	3186198	3186403
chr1	3247596	3248055
chr1	3250207	3250597
chr1	3266499	3266735
chr1	3267713	3267942
chr1	3391751	3391974
chr1	3393512	3394299
chr1	3420849	3421070
chr1	3434883	3435176
chr1	3454643	3455020
chr1	3548035	3548240
chr1	3583371	3583611
chr1	3611064	3611431
chr1	3640284	3640739
chr1	3651020	3651312
chr1	3652448	3652665
chr1	3688375	3689138
chr1	3694465	3694836
chr1	3705248	3705525
chr1	3763062	3763358
chr1	3775800	3775998
chr1	3777495	3777989
chr1	3793189	3794530
chr1	3856857	3857053
chr1	3869538	3870150
chr1	3910115	3910398
chr1	3910926	3911406
chr1	3994119	3994328
chr1	4175835	4176137
chr1	4176800	4177160
chr1	4177820	4178852
chr1	4216090	4216324
chr1	4636836	4637265
chr1	4637844	4638198
chr1	4784714	4785043
chr1	4933087	4934063
chr1	4960453	4961340
chr1	5010054	5010391
chr1	5044788	5045741
chr1	5051565	5052339
chr1	5052553	5053141
chr1	5053923	5054336
chr1	5113275	5113467
chr1	5114773	5115628
chr1	5115970	5116987
chr1	5117214	5117423
chr1	5118215	5118771
chr1	5119610	5120059
chr1	5135636	5135970
chr1	5153530	5153731
chr1	5267622	5267939
chr1	5519845	5520420
chr1	5521927	5522183
chr1	5525857	5526148
chr1	5526394	5526706
chr1	5667968	5668327
chr1	5863706	5864006
chr1	5880881	5881478
chr1	5944202	5944404
chr1	5991511	5991741
chr1	5992564	5993166
chr1	6126730	6126964
chr1	6179122	6179387
chr1	6180700	6181435
chr1	6183425	6184243
chr1	6184613	6184815
chr1	6185759	6185956
chr1	6192182	6192458
chr1	6199009	6199699
chr1	6209045	6209560
chr1	6236241	6236713
chr1	6242091	6242391
chr1	6245163	6245554
chr1	6246189	6246382
chr1	6248885	6249233
chr1	6261388	6261735
chr1	6276035	6276937
chr1	6304480	6306213
chr1	6363205	6363511
chr1	6364881	6365232
chr1	6385460	6386268
chr1	6387993	6388285
chr1	6392926	6394159
chr1	6395760	6396092
chr1	6414379	6414988
chr1	6419448	6419870
chr1	6420296	6420749
chr1	6424024	6425277
chr1	6454199	6454678
chr1	6454961	6456085
chr1	6470592	6470786
chr1	6471238	6471565
chr1	6475330	6475816
chr1	6490508	6490743
chr1	6554211	6554608
chr1	6602400	6603240
chr1	6603453	6603765
chr1	6612754	6613608
chr1	6614727	6614972
chr1	6625135	6625679
chr1	6690444	6690960
chr1	6692969	6693205
chr1	6701499	6701793
chr1	6707868	6708219
chr1	6714609	6714894
chr1	6715267	6715475
chr1	6715727	6716351
chr1	6758216	6758929
chr1	6770685	6771177
chr1	6784228	6784563
chr1	6866965	6867175
chr1	6869076	6869346
chr1	6963504	6963723
chr1	6978923	6979581
chr1	7069912	7070345
chr1	7117513	7117739
chr1	7344121	7344371
chr1	7344587	7344928
chr1	7536188	7536556
chr1	7600592	7602031
chr1	7680155	7680665
chr1	7771249	7771522
chr1	7827066	7827546
chr1	7894464	7894815
chr1	7913172	7913416
chr1	7931850	7932209
chr1	7942324	7942705
chr1	7952075	7952657
chr1	7953193	7953439
chr1	7953944	7954219
chr1	7961261	7961500
chr1	8025778	8026779
chr1	8217253	8217842
chr1	8238800	8239281
chr1	8276562	8276809
chr1	8408076	8408311
chr1	8423955	8424287
chr1	8443259	8443654
chr1	8443898	8444235
chr1	8485537	8486119
chr1	8500500	8500879
chr1	8789601	8790049
chr1	8800592	8800935
chr1	8816935	8817685
chr1	8824354	8825008
chr1	8862637	8863012
chr1	8874314	8874575
chr1	8877036	8879078
chr1	8912413	8912816
chr1	8939320	8939770
chr1	9010759	9011183
chr1	9031268	9031484
chr1	9071728	9072336
chr1	9084647	9085159
chr1	9087406	9087740
chr1	9093869	9094192
chr1	9182267	9182858
chr1	9198680	9199008
chr1	9201641	9202069
chr1	9215033	9215584
chr1	9234803	9235030
chr1	9293416	9293772
chr1	9385331	9385744
chr1	9428085	9428991
chr1	9443915	9444488
chr1	9472995	9473474
chr1	9511431	9511708
chr1	9520389	9521112
chr1	9526163	9526707
chr1	9527066	9527391
chr1	9539504	9539846
chr1	9541031	9541290
chr1	9559702	9560112
chr1	9626963	9627312
chr1	9651768	9652503
chr1	9689798	9690339
chr1	9718489	9719433
chr1	9755471	9755690
chr1	9774743	9775272
chr1	9823077	9823528
chr1	9823781	9824017
chr1	9835921	9836170
chr1	9850663	9850978
chr1	9943199	9943635
chr1	9997525	9997965
chr1	10028440	10029733
chr1	10209796	10210344
chr1	10385155	10385549
chr1	10398469	10399485
chr1	10417754	10418095
chr1	10423845	10424086
chr1	10425105	10425316
chr1	10425539	10425972
chr1	10426229	10427253
chr1	10427596	10428287
chr1	10430347	10430615
chr1	10430903	10431165
chr1	10471774	10472711
chr1	10474915	10475684
chr1	10530486	10530735
chr1	10639312	10639738
chr1	10649328	10649788
chr1	10650866	10651118
chr1	10835818	10836034
chr1	10900805	10901206
chr1	11010810	11011002
chr1	11011225	11012277
chr1	11012627	11013216
chr1	11050716	11051025
chr1	11059454	11059863
chr1	11060306	11060500
chr1	11241560	11241798
chr1	11249539	11250223
chr1	11262350	11262557
chr1	11262777	11262989
chr1	11273171	11273697
chr1	11280602	11280943
chr1	11305163	11306948
chr1	11331672	11332192
chr1	11334425	11334623
chr1	11339715	11340265
chr1	11341741	11342035
chr1	11342990	11343336
chr1	11356018	11356220
chr1	11362536	11363002
chr1	11478909	11480114
chr1	11594076	11595010
chr1	11650598	11650852
chr1	11655269	11655593
chr1	11663701	11664438
chr1	11690633	11691781
chr1	11735906	11736167
chr1	11736443	11736875
chr1	11785056	11785784
chr1	11786915	11787757
chr1	11803004	11803535
chr1	11979626	11979884
chr1	12002062	12002384
chr1	12018982	12019242
chr1	12042610	12043611
chr1	12062765	12063390
chr1	12078435	12078685
chr1	12082263	12082519
chr1	12144811	12145286
chr1	12146896	12147179
chr1	12191401	12191805
chr1	12222737	12223026
chr1	12230133	12230354
chr1	12563228	12563512
chr1	12594946	12595538
chr1	12612012	12612289
chr1	12616312	12616520
chr1	12617090	12617309
chr1	12619046	12619406
chr1	12710957	12712541
chr1	12713762	12714596
chr1	12715095	12715336
chr1	12715577	12716078
chr1	12873528	12874187
chr1	12902314	12902911
chr1	12903609	12903897
chr1	12905386	12905608
chr1	12936102	12936319
chr1	12952232	12952440
chr1	13236247	13236691
chr1	13240115	13240786
chr1	13241918	13243711
chr1	13245412	13245749
chr1	13246073	13246750
chr1	13249022	13249590
chr1	13298225	13299438
chr1	13327498	13328677
chr1	13329406	13329643
chr1	13330378	13330775
chr1	13368272	13368803
chr1	13393030	13393355
chr1	13394240	13395672
chr1	13433852	13434071
chr1	13439180	13439516
chr1	13513253	13513538
chr1	13514010	13514224
chr1	13561511	13562275
chr1	13564175	13564866
chr1	13565659	13565904
chr1	13567015	13567458
chr1	13568440	13568853
chr1	13571388	13571618
chr1	13575387	13575630
chr1	13583004	13584591
chr1	13585487	13585767
chr1	13657298	13658968
chr1	13749613	13750039
chr1	13892732	13893353
chr1	13996052	13996268
chr1	14360767	14361059
chr1	14373433	14373935
chr1	14387850	14388180
chr1	14403922	14404259
chr1	14420384	14421118
chr1	14503927	14505042
chr1	14598072	14599226
chr1	14599433	14599725
chr1	14726518	14726798
chr1	14733021	14733970
chr1	14753772	14754122
chr1	14759544	14760764
chr1	14761012	14761509
chr1	14763815	14764300
chr1	14871240	14871432
chr1	14876225	14876666
chr1	14907873	14908091
chr1	14910243	14910555
chr1	14914209	14914461
chr1	14915510	14915721
chr1	14924661	14924987
chr1	14988158	14988400
chr1	15135285	15136223
chr1	15152596	15154360
chr1	15170254	15170986
chr1	15272480	15272675
chr1	15287606	15288004
chr1	15306391	15306628
chr1	15358813	15359077
chr1	15379390	15379840
chr1	15384388	15384975
chr1	15414003	15414214
chr1	15416193	15416476
chr1	15524059	15524274
chr1	15526873	15527097
chr1	15584605	15585283
chr1	15604043	15604317
chr1	15735012	15735383
chr1	15758150	15759778
chr1	15832236	15832644
chr1	15834486	15835895
chr1	15836280	15837176
chr1	15837458	15837656
chr1	15848521	15848774
chr1	15849388	15849633
chr1	15949777	15950285
chr1	15975473	15976185
chr1	16012973	16013216
chr1	16017530	16017810
chr1	16154776	16156114
chr1	16167535	16167789
chr1	16206807	16207278
chr1	16226587	16226858
chr1	16227139	16227367
chr1	16227821	16228077
chr1	16352567	16352893
chr1	16366960	16367694
chr1	16440749	16441316
chr1	16499448	16499753
chr1	16532690	16532980
chr1	16534679	16536090
chr1	16545701	16546100
chr1	16613070	16614015
chr1	16644542	16645063
chr1	16647329	16647524
chr1	16647828	16648138
chr1	16673216	16673658
chr1	16680457	16680684
chr1	16692565	16694019
chr1	16707782	16708255
chr1	16725020	16725446
chr1	16727233	16727754
chr1	16733737	16734017
chr1	16758991	16759287
chr1	16764202	16764569
chr1	16765506	16766394
chr1	16766688	16767056
chr1	16859727	16860031
chr1	16861846	16862498
chr1	16868272	16868479
chr1	16868860	16869254
chr1	16874669	16874970
chr1	16875215	16875417
chr1	16888828	16889924
chr1	16905098	16905910
chr1	16910122	16910591
chr1	16913584	16913871
chr1	16914233	16914535
chr1	16921567	16922055
chr1	16929717	16930056
chr1	16932497	16932829
chr1	16938601	16939298
chr1	16939752	16939981
chr1	16971434	16971630
chr1	17011371	17011808
chr1	17097813	17098023
chr1	17098719	17099054
chr1	17119699	17120087
chr1	17130760	17131290
chr1	17149045	17150363
chr1	17151378	17152917
chr1	17155338	17155534
chr1	17166945	17167183
chr1	17190407	17190617
chr1	17304850	17305128
chr1	17340376	17340627
chr1	17369642	17369897
chr1	17370516	17370914
chr1	17371157	17371423
chr1	17404159	17404496
chr1	17405822	17406427
chr1	17436165	17436524
chr1	17438462	17438835
chr1	17465609	17466104
chr1	17468798	17469180
chr1	17469966	17470248
chr1	17540383	17540719
chr1	17668903	17669152
chr1	17671660	17672077
chr1	17725223	17726185
chr1	17726398	17726600
chr1	17729806	17730140
chr1	17768708	17768922
chr1	18409282	18409554
chr1	18410386	18410775
chr1	18603150	18603703
chr1	18631221	18631559
chr1	18643621	18644118
chr1	18645351	18646010
chr1	18820619	18821029
chr1	18902311	18902507
chr1	18902883	18903171
chr1	19210022	19210454
chr1	19251478	19252151
chr1	19261448	19261819
chr1	19274192	19274392
chr1	19288329	19288812
chr1	19332995	19333265
chr1	19338354	19338577
chr1	19395837	19396082
chr1	19442675	19442917
chr1	19453803	19454046
chr1	19485785	19486251
chr1	19597320	19597529
chr1	19800745	19801025
chr1	19819203	19819662
chr1	19877284	19877606
chr1	19882200	19882877
chr1	19954703	19954911
chr1	19955247	19956742
chr1	19957353	19958329
chr1	19984367	19984911
chr1	19990029	19990581
chr1	20185046	20185378
chr1	20185828	20186365
chr1	20343275	20343467
chr1	20366940	20367398
chr1	20483767	20484846
chr1	20485600	20487598
chr1	20523973	20524193
chr1	20552471	20553426
chr1	20588455	20589467
chr1	20611790	20611990
chr1	20625328	20626247
chr1	20626713	20626970
chr1	20627172	20627526
chr1	20627738	20628010
chr1	20629192	20629444
chr1	20632362	20632861
chr1	20633309	20634018
chr1	20634325	20634769
chr1	20645617	20645933
chr1	20650909	20651255
chr1	20661169	20661369
chr1	20681637	20681855
chr1	20696515	20697190
chr1	20727940	20728237
chr1	20728456	20728748
chr1	20786263	20786696
chr1	20786908	20787176
chr1	20814794	20815696
chr1	20815971	20816268
chr1	20819978	20820516
chr1	21023369	21024812
chr1	21035853	21036226
chr1	21052555	21053523
chr1	21053754	21054449
chr1	21289602	21289954
chr1	21345101	21345551
chr1	21387123	21387625
chr1	21388807	21389665
chr1	21390781	21391171
chr1	21397892	21398277
chr1	21404912	21405634
chr1	21428602	21428935
chr1	21436660	21437690
chr1	21490788	21491091
chr1	21502161	21502385
chr1	21502582	21503414
chr1	21508995	21509209
chr1	21509805	21510266
chr1	21594638	21595433
chr1	21628739	21629446
chr1	21669151	21669432
chr1	21782677	21783158
chr1	21783380	21784033
chr1	21784650	21784911
chr1	21794878	21795268
chr1	21814277	21814773
chr1	21982212	21982453
chr1	22024802	22025349
chr1	22025551	22025819
chr1	22052762	22053519
chr1	22142217	22142535
chr1	22451504	22452455
chr1	22563874	22564140
chr1	22567830	22568302
chr1	22629112	22630649
chr1	22634643	22634983
chr1	22707866	22708370
chr1	22845665	22846292
chr1	22953066	22953438
chr1	22953720	22954085
chr1	23000284	23000583
chr1	23005945	23006767
chr1	23019252	23020117
chr1	23023767	23024075
chr1	23167371	23168038
chr1	23168347	23168804
chr1	23177613	23178122
chr1	23216925	23217804
chr1	23224694	23225259
chr1	23248698	23249127
chr1	23257013	23257767
chr1	23258141	23258538
chr1	23263334	23264073
chr1	23368539	23369518
chr1	23371012	23371382
chr1	23423750	23423948
chr1	23424499	23424706
chr1	23483309	23484197
chr1	23503270	23504709
chr1	23554585	23555460
chr1	23559118	23559331
chr1	23688024	23689770
chr1	23691827	23692376
chr1	23695583	23695822
chr1	23702053	23702257
chr1	23703261	23703520
chr1	23743021	23744142
chr1	23766972	23767238
chr1	23778444	23778738
chr1	23799940	23800762
chr1	23852430	23854033
chr1	23868032	23868252
chr1	23868507	23868893
chr1	23953761	23953966
chr1	23959058	23960238
chr1	23979885	23980434
chr1	23986189	23987841
chr1	23988616	23988837
chr1	23989762	23990081
chr1	23990344	23990586
chr1	23990866	23991088
chr1	23991454	23991792
chr1	23992500	23993842
chr1	23994419	23995090
chr1	24003148	24003548
chr1	24053157	24053352
chr1	24112609	24112822
chr1	24116396	24116690
chr1	24140441	24140670
chr1	24150384	24150660
chr1	24187100	24187293
chr1	24187698	24187938
chr1	24321691	24322525
chr1	24500012	24500453
chr1	24502398	24503333
chr1	24632405	24632812
chr1	24642036	24642918
chr1	24643333	24643592
chr1	24688678	24689035
chr1	24704607	24704837
chr1	24720756	24721019
chr1	24721328	24721778
chr1	24726587	24726877
chr1	24742552	24743023
chr1	24743898	24744187
chr1	24745412	24745746
chr1	24747015	24747438
chr1	24798526	24799565
chr1	24800397	24800698
chr1	24832699	24833780
chr1	24834072	24834832
chr1	24848018	24848860
chr1	24876453	24876660
chr1	24879123	24879445
chr1	24892331	24892595
chr1	24909494	24910070
chr1	24930395	24930806
chr1	24931077	24931329
chr1	25233455	25233710
chr1	25239757	25240175
chr1	25246486	25248023
chr1	25259502	25259781
chr1	25264204	25264667
chr1	25266844	25267419
chr1	25334583	25334934
chr1	25337074	25337435
chr1	25338213	25338678
chr1	25431503	25431715
chr1	25506579	25507042
chr1	25519268	25519576
chr1	25524856	25525107
chr1	25536909	25537269
chr1	25543959	25544182
chr1	25565259	25565456
chr1	25568367	25568712
chr1	25573243	25573650
chr1	25586351	25587402
chr1	25592735	25592961
chr1	25602086	25602596
chr1	25603234	25603916
chr1	25604185	25604911
chr1	25616978	25617173
chr1	25617746	25618179
chr1	25631792	25632151
chr1	25636159	25636490
chr1	25744282	25744514
chr1	25773481	25773999
chr1	25780682	25780979
chr1	25782613	25783110
chr1	25820243	25820996
chr1	25858986	25859681
chr1	25875149	25876458
chr1	25905693	25906670
chr1	25918852	25919272
chr1	25922562	25923419
chr1	26035132	26035417
chr1	26035655	26035877
chr1	26045561	26046476
chr1	26094684	26095073
chr1	26110779	26111477
chr1	26111979	26112215
chr1	26161550	26162027
chr1	26164561	26165168
chr1	26169620	26170332
chr1	26200751	26201402
chr1	26222404	26222966
chr1	26225618	26225962
chr1	26234287	26234531
chr1	26279755	26280402
chr1	26385552	26386165
chr1	26395943	26397099
chr1	26412608	26412815
chr1	26470969	26472974
chr1	26473215	26473441
chr1	26500107	26501127
chr1	26524301	26524521
chr1	26529813	26530161
chr1	26595359	26597495
chr1	26620564	26621754
chr1	26622829	26623187
chr1	26692587	26692789
chr1	26695258	26696229
chr1	26696463	26698153
chr1	26787409	26787696
chr1	26816536	26816732
chr1	26817186	26817978
chr1	26818253	26818460
chr1	26863109	26863338
chr1	26864442	26865339
chr1	26889765	26890188
chr1	26900400	26900638
chr1	26921774	26922239
chr1	26925751	26926208
chr1	26959698	26960214
chr1	26992934	26994047
chr1	26994549	26995061
chr1	26997347	26998247
chr1	26998556	26998773
chr1	26999282	26999967
chr1	27001535	27002477
chr1	27002990	27003254
chr1	27003623	27004145
chr1	27004454	27005024
chr1	27006218	27006495
chr1	27006716	27006910
chr1	27007155	27007552
chr1	27010046	27010515
chr1	27010934	27011587
chr1	27012319	27012893
chr1	27031424	27031921
chr1	27038319	27038573
chr1	27049883	27050355
chr1	27051934	27052413
chr1	27058050	27058660
chr1	27058890	27059637
chr1	27062309	27062504
chr1	27063723	27064346
chr1	27070511	27070801
chr1	27078315	27078632
chr1	27082675	27083602
chr1	27145089	27145386
chr1	27154550	27155219
chr1	27161443	27161691
chr1	27176416	27176612
chr1	27181952	27182149
chr1	27187668	27187865
chr1	27189428	27189944
chr1	27192611	27192847
chr1	27220838	27221140
chr1	27234807	27235163
chr1	27287475	27288006
chr1	27288375	27289020
chr1	27289237	27290061
chr1	27307344	27307811
chr1	27321976	27322399
chr1	27349175	27350333
chr1	27350555	27351654
chr1	27366681	27367408
chr1	27382961	27383170
chr1	27403329	27403645
chr1	27498969	27499186
chr1	27499975	27500493
chr1	27517377	27517983
chr1	27528002	27528523
chr1	27568629	27569099
chr1	27574911	27575507
chr1	27603938	27604170
chr1	27615498	27615773
chr1	27680372	27680750
chr1	27686337	27687371
chr1	27689963	27690314
chr1	27725993	27726625
chr1	27773465	27773717
chr1	27829178	27830859
chr1	27852241	27852847
chr1	27854292	27855076
chr1	27914365	27915055
chr1	27959369	27959865
chr1	27960065	27960397
chr1	28059745	28059946
chr1	28088687	28089309
chr1	28163020	28164234
chr1	28236161	28236369
chr1	28259472	28259862
chr1	28260204	28260791
chr1	28296731	28297011
chr1	28329035	28329283
chr1	28357195	28357573
chr1	28369613	28370289
chr1	28517803	28518486
chr1	28518718	28518938
chr1	28520734	28521021
chr1	28521540	28522316
chr1	28542096	28542632
chr1	28543614	28544083
chr1	28585956	28586364
chr1	28592579	28592843
chr1	28642723	28643091
chr1	28722231	28722501
chr1	28736594	28736814
chr1	28737125	28737602
chr1	28811791	28812756
chr1	28887189	28887815
chr1	28888177	28888479
chr1	28914501	28915232
chr1	29121873	29123424
chr1	29124137	29124640
chr1	29124925	29125548
chr1	29131112	29131614
chr1	29148716	29149061
chr1	29181482	29181941
chr1	29236551	29237034
chr1	29238203	29238711
chr1	29239197	29239748
chr1	29240976	29241292
chr1	29271711	29271932
chr1	29332025	29333051
chr1	29335415	29335904
chr1	29338057	29338817
chr1	29349226	29349428
chr1	29350318	29350513
chr1	29354604	29354797
chr1	29356182	29356829
chr1	29362144	29362402
chr1	29364523	29365177
chr1	29369284	29369925
chr1	29379541	29379831
chr1	29467896	29468245
chr1	29478299	29478909
chr1	29500737	29501624
chr1	29503674	29503882
chr1	29648113	29648397
chr1	29649470	29649722
chr1	29866277	29866681
chr1	29962934	29963284
chr1	29963964	29964244
chr1	30065263	30065549
chr1	30120920	30121268
chr1	30123782	30124101
chr1	30151934	30152415
chr1	30203908	30204537
chr1	30208771	30209155
chr1	30209646	30209889
chr1	30211689	30212020
chr1	30213764	30213981
chr1	30314549	30315580
chr1	30346554	30346884
chr1	30379980	30380561
chr1	30684990	30685350
chr1	30718972	30719176
chr1	30748566	30748911
chr1	31010744	31011069
chr1	31065478	31066276
chr1	31110892	31111523
chr1	31121658	31122594
chr1	31154658	31154865
chr1	31155253	31155457
chr1	31175651	31177603
chr1	31181594	31181873
chr1	31214781	31215060
chr1	31239778	31240054
chr1	31372060	31373925
chr1	31431796	31432108
chr1	31703959	31704174
chr1	31704764	31704966
chr1	31939678	31940015
chr1	31944440	31945026
chr1	32008454	32009034
chr1	32013232	32013593
chr1	32013970	32014394
chr1	32062554	32062827
chr1	32107843	32108559
chr1	32179555	32179834
chr1	32180376	32180613
chr1	32205476	32205726
chr1	32208864	32209123
chr1	32240466	32241487
chr1	32248307	32248600
chr1	32274811	32275813
chr1	32292158	32292638
chr1	32331873	32332645
chr1	32334975	32335645
chr1	32336012	32336302
chr1	32361335	32362402
chr1	32394045	32394458
chr1	32394696	32395012
chr1	32426857	32427320
chr1	32433132	32433447
chr1	32437956	32438392
chr1	32442710	32442935
chr1	32444115	32444491
chr1	32458878	32459114
chr1	32464879	32465573
chr1	32470899	32471447
chr1	32500339	32501125
chr1	32642338	32642550
chr1	32645066	32645265
chr1	32647129	32647976
chr1	32648526	32648914
chr1	32701574	32701794
chr1	32702309	32702553
chr1	32702812	32703517
chr1	32741398	32741639
chr1	32742176	32742692
chr1	32754390	32755345
chr1	32772553	32772956
chr1	32773309	32774583
chr1	32803804	32805133
chr1	32817180	32817400
chr1	32817660	32818453
chr1	32870428	32870682
chr1	32886434	32886707
chr1	32893161	32893921
chr1	32963544	32964373
chr1	32964625	32964901
chr1	32972811	32973855
chr1	32974432	32975932
chr1	32992377	32992614
chr1	33028347	33028628
chr1	33050792	33052400
chr1	33052606	33053411
chr1	33064110	33064624
chr1	33065163	33065456
chr1	33082129	33082403
chr1	33137978	33138303
chr1	33181113	33181679
chr1	33306670	33307489
chr1	33308114	33310242
chr1	33472628	33472834
chr1	33508669	33510209
chr1	34070072	34070599
chr1	34081524	34083129
chr1	34092524	34093358
chr1	34164142	34165329
chr1	34188503	34189142
chr1	34214429	34214662
chr1	34571484	34571921
chr1	34572119	34572551
chr1	34630889	34631791
chr1	34634079	34634351
chr1	34739513	34739794
chr1	34755165	34755837
chr1	34781659	34782147
chr1	34857830	34858048
chr1	34859567	34859863
chr1	34865928	34866429
chr1	34885375	34886404
chr1	34929529	34930606
chr1	34967550	34968275
chr1	34975191	34975464
chr1	34984893	34985504
chr1	35031482	35031701
chr1	35079248	35079629
chr1	35120743	35121405
chr1	35174087	35174467
chr1	35174681	35175059
chr1	35192105	35193007
chr1	35253247	35253684
chr1	35268817	35269143
chr1	35530989	35531281
chr1	35557088	35558024
chr1	35558317	35558542
chr1	35573082	35573631
chr1	35577156	35578066
chr1	35641299	35641872
chr1	35699152	35699418
chr1	35699663	35699972
chr1	35701804	35703263
chr1	35706818	35708374
chr1	35718602	35718979
chr1	35769169	35770291
chr1	35804356	35804731
chr1	35805107	35805321
chr1	35807514	35807724
chr1	35880193	35880522
chr1	35883052	35884007
chr1	35886047	35886306
chr1	35887134	35887526
chr1	35930227	35931665
chr1	36088806	36089253
chr1	36155481	36155781
chr1	36156318	36157395
chr1	36178136	36179391
chr1	36187749	36188306
chr1	36224257	36224828
chr1	36243213	36243811
chr1	36305559	36306902
chr1	36319201	36319582
chr1	36320754	36321582
chr1	36322376	36323903
chr1	36341806	36342220
chr1	36385749	36386000
chr1	36397560	36398147
chr1	36401372	36401858
chr1	36441092	36441297
chr1	36463716	36464427
chr1	36855270	36855461
chr1	37033281	37033625
chr1	37034397	37035088
chr1	37051318	37052057
chr1	37079683	37080573
chr1	37081417	37082023
chr1	37208089	37208633
chr1	37213348	37213745
chr1	37267028	37267418
chr1	37274450	37275228
chr1	37391819	37392029
chr1	37451902	37452158
chr1	37514397	37515365
chr1	37518064	37518704
chr1	37553973	37554232
chr1	37605279	37605577
chr1	37633151	37633373
chr1	37752808	37753562
chr1	37793461	37793993
chr1	37794491	37795007
chr1	37795395	37795613
chr1	37807702	37808131
chr1	37859898	37860288
chr1	37895461	37896534
chr1	37896786	37897730
chr1	37899728	37899941
chr1	37907945	37908892
chr1	37911522	37911784
chr1	37912015	37912212
chr1	37931531	37931747
chr1	37995916	37996341
chr1	38004886	38005395
chr1	38012147	38012478
chr1	38028542	38028805
chr1	38045485	38045957
chr1	38047179	38048024
chr1	38063843	38064210
chr1	38073608	38074057
chr1	38097364	38097690
chr1	38113116	38113717
chr1	38123256	38123461
chr1	38133984	38134635
chr1	38154077	38154374
chr1	38247081	38247380
chr1	38248464	38248844
chr1	38254171	38254572
chr1	38361781	38362000
chr1	38370658	38371278
chr1	38375101	38375325
chr1	38476186	38476799
chr1	38558204	38559247
chr1	38578220	38578808
chr1	38646665	38648424
chr1	38728270	38728563
chr1	38804227	38804702
chr1	38816985	38818863
chr1	38859359	38859624
chr1	38872928	38873253
chr1	38947421	38947826
chr1	38991382	38991849
chr1	38992326	38992775
chr1	39074016	39074220
chr1	39102497	39102736
chr1	39104973	39106497
chr1	39234774	39235395
chr1	39408993	39409619
chr1	39490684	39491293
chr1	39514802	39515119
chr1	39557424	39557983
chr1	39576608	39576850
chr1	39609406	39610519
chr1	39630264	39630516
chr1	39632488	39633362
chr1	39639336	39639979
chr1	39671618	39671813
chr1	39691101	39691390
chr1	39691875	39692173
chr1	39789413	39789733
chr1	39803860	39804317
chr1	39807434	39809156
chr1	39868990	39870457
chr1	39883344	39884016
chr1	39893021	39893403
chr1	39900959	39901236
chr1	39912513	39914248
chr1	39980593	39980827
chr1	39998954	40000831
chr1	40038392	40038587
chr1	40039802	40040051
chr1	40040769	40041156
chr1	40131658	40131854
chr1	40161325	40161770
chr1	40257535	40258449
chr1	40373937	40374159
chr1	40449638	40450186
chr1	40477159	40477533
chr1	40508328	40509263
chr1	40571294	40571499
chr1	40572583	40572848
chr1	40691664	40692140
chr1	40782563	40782837
chr1	40783485	40783793
chr1	40784341	40784536
chr1	40806852	40807446
chr1	40823036	40823287
chr1	40862078	40862314
chr1	40893939	40894314
chr1	40979056	40979585
chr1	41162475	41162980
chr1	41176471	41177089
chr1	41203639	41203869
chr1	41241603	41242102
chr1	41361504	41362045
chr1	41370491	41371212
chr1	41381640	41381949
chr1	41407091	41407446
chr1	41435463	41436317
chr1	41516420	41516624
chr1	41913001	41913319
chr1	41917458	41918504
chr1	41919802	41920169
chr1	42035250	42035513
chr1	42167722	42167960
chr1	42169893	42170165
chr1	42335182	42335584
chr1	42381015	42381213
chr1	42456383	42457095
chr1	42740278	42740549
chr1	42750775	42752431
chr1	42766466	42766937
chr1	42767291	42767661
chr1	42816655	42817307
chr1	42846570	42846880
chr1	42886901	42887109
chr1	42887389	42888634
chr1	42924505	42925102
chr1	42957823	42958121
chr1	42998711	42998914
chr1	43007113	43007882
chr1	43008629	43009094
chr1	43055810	43056091
chr1	43058644	43059126
chr1	43068137	43068660
chr1	43086296	43086551
chr1	43119726	43120265
chr1	43263306	43263622
chr1	43287156	43287611
chr1	43348659	43349040
chr1	43357946	43359165
chr1	43363653	43363907
chr1	43366086	43366849
chr1	43367232	43368668
chr1	43389886	43390098
chr1	43453164	43454086
chr1	43494128	43494473
chr1	43501276	43502993
chr1	43532236	43532562
chr1	43550304	43550554
chr1	43558003	43558951
chr1	43640364	43641255
chr1	43649423	43649643
chr1	43659295	43659535
chr1	43706148	43706387
chr1	43841484	43841788
chr1	43904728	43905141
chr1	43934279	43934523
chr1	43936597	43936813
chr1	43946409	43946820
chr1	43969703	43970100
chr1	43974424	43974828
chr1	43991202	43992469
chr1	43995099	43995649
chr1	44029699	44031350
chr1	44103608	44104086
chr1	44104309	44104622
chr1	44118357	44119148
chr1	44213250	44213570
chr1	44327922	44328168
chr1	44354768	44355298
chr1	44405220	44406364
chr1	44407459	44408000
chr1	44408752	44409009
chr1	44417431	44418129
chr1	44512008	44512802
chr1	44542914	44543366
chr1	44584303	44584542
chr1	44602473	44603074
chr1	44631332	44633018
chr1	44730676	44731256
chr1	44738148	44738743
chr1	44775621	44776178
chr1	44776502	44776810
chr1	44779369	44781095
chr1	44786138	44786404
chr1	44800599	44801070
chr1	44801538	44801793
chr1	44806287	44806479
chr1	44813053	44813673
chr1	44814831	44815090
chr1	44819263	44819991
chr1	44875738	44876440
chr1	44876647	44877132
chr1	44987285	44987666
chr1	45077245	45077845
chr1	45079449	45079923
chr1	45081165	45082291
chr1	45084890	45085287
chr1	45106133	45106805
chr1	45114713	45116129
chr1	45162377	45162792
chr1	45180598	45180856
chr1	45191061	45191371
chr1	45205574	45206393
chr1	45223301	45223831
chr1	45224304	45224889
chr1	45247491	45248363
chr1	45258056	45258644
chr1	45284957	45285475
chr1	45303828	45304773
chr1	45315765	45316805
chr1	45317132	45317495
chr1	45326723	45328277
chr1	45328755	45329946
chr1	45490696	45491154
chr1	45496429	45496628
chr1	45512531	45513037
chr1	45513600	45515000
chr1	45519538	45519813
chr1	45520385	45520898
chr1	45522447	45522910
chr1	45528174	45528570
chr1	45537056	45537461
chr1	45549254	45549524
chr1	45577527	45577957
chr1	45584038	45584920
chr1	45619768	45619966
chr1	45622739	45622932
chr1	45686764	45687222
chr1	45723885	45724891
chr1	45725130	45726087
chr1	45739909	45740214
chr1	45749614	45751071
chr1	45764928	45765319
chr1	45803674	45804360
chr1	45921964	45922191
chr1	45922487	45922808
chr1	46024950	46025185
chr1	46043708	46044037
chr1	46057744	46058539
chr1	46124583	46124774
chr1	46132176	46133590
chr1	46203090	46203631
chr1	46205883	46206079
chr1	46206402	46206621
chr1	46240104	46240857
chr1	46241414	46242078
chr1	46242318	46242844
chr1	46245725	46246123
chr1	46283943	46284263
chr1	46285933	46286354
chr1	46303189	46303396
chr1	46303674	46303865
chr1	46305079	46305372
chr1	46305919	46306113
chr1	46308500	46308805
chr1	46310437	46311011
chr1	46311364	46311871
chr1	46313393	46313748
chr1	46316836	46318385
chr1	46318842	46319113
chr1	46319841	46321066
chr1	46321670	46322366
chr1	46323853	46324068
chr1	46324914	46325831
chr1	46329765	46330487
chr1	46330999	46331288
chr1	46333730	46334364
chr1	46339820	46340942
chr1	46391052	46391326
chr1	46393194	46394770
chr1	46446919	46447163
chr1	46447969	46448997
chr1	46456710	46457033
chr1	46466579	46467507
chr1	46469893	46470250
chr1	46490129	46490512
chr1	46526843	46527218
chr1	46533415	46533623
chr1	46543607	46544542
chr1	46558099	46558841
chr1	46718641	46719122
chr1	46728839	46729040
chr1	46947597	46947790
chr1	47023698	47024068
chr1	47108036	47108336
chr1	47179229	47179786
chr1	47211942	47212569
chr1	47313227	47313425
chr1	47313826	47314126
chr1	47314752	47315104
chr1	47318520	47318821
chr1	47333972	47334646
chr1	47416986	47417559
chr1	47433816	47434752
chr1	47437291	47438258
chr1	47438722	47439024
chr1	47444632	47445190
chr1	47533199	47533970
chr1	47542198	47542872
chr1	47564533	47565013
chr1	47709514	47710177
chr1	47724990	47725334
chr1	47848919	47849116
chr1	47897252	47897581
chr1	47898137	47898562
chr1	47984098	47984802
chr1	47996347	47997035
chr1	47997548	47997893
chr1	48005581	48005879
chr1	48025030	48025344
chr1	48150385	48150994
chr1	48191665	48192770
chr1	48284833	48285316
chr1	48288590	48289170
chr1	48291491	48291779
chr1	48383557	48384348
chr1	48442269	48442500
chr1	48442755	48443369
chr1	48443802	48444167
chr1	48470658	48471098
chr1	48471627	48472130
chr1	48475444	48475752
chr1	48478615	48480206
chr1	48498561	48499147
chr1	48526322	48526559
chr1	48645730	48646278
chr1	48695075	48695379
chr1	49006304	49006853
chr1	49935075	49935266
chr1	50047912	50048149
chr1	50048381	50048664
chr1	50333237	50333698
chr1	50380957	50381559
chr1	50416438	50417235
chr1	50418808	50419045
chr1	50419364	50419657
chr1	50420443	50421708
chr1	50422493	50423653
chr1	50826826	50827579
chr1	50952012	50952859
chr1	50953058	50953320
chr1	50959618	50959836
chr1	50960077	50960414
chr1	50968176	50968657
chr1	50969380	50969883
chr1	50973757	50974280
chr1	50977593	50977798
chr1	50978180	50978460
chr1	51220656	51221339
chr1	51236089	51237101
chr1	51518536	51518871
chr1	51604276	51604496
chr1	51711826	51712356
chr1	51846502	51846776
chr1	51847261	51847967
chr1	51878324	51878769
chr1	51990430	51990688
chr1	52006377	52007044
chr1	52019668	52019986
chr1	52032980	52033262
chr1	52055297	52055756
chr1	52056251	52056620
chr1	52095558	52095943
chr1	52141748	52142852
chr1	52148091	52148452
chr1	52175419	52175629
chr1	52176004	52177298
chr1	52179748	52180456
chr1	52180707	52182719
chr1	52184735	52185215
chr1	52186032	52186317
chr1	52223751	52223943
chr1	52225224	52225582
chr1	52368464	52368868
chr1	52404059	52404405
chr1	52552764	52553056
chr1	52553407	52553834
chr1	52602764	52602978
chr1	52632897	52633629
chr1	52697688	52698350
chr1	52726517	52726798
chr1	52742682	52743187
chr1	52832247	52832553
chr1	52833742	52834486
chr1	52835399	52835936
chr1	52836194	52836493
chr1	52839908	52840321
chr1	52849703	52849979
chr1	52859164	52859556
chr1	52862249	52862514
chr1	52869276	52870775
chr1	52904370	52905850
chr1	52907844	52908086
chr1	52921108	52921918
chr1	52927192	52928063
chr1	53062415	53063491
chr1	53196844	53197224
chr1	53205474	53206497
chr1	53220445	53220816
chr1	53276981	53277279
chr1	53313907	53314112
chr1	53326466	53327965
chr1	53328293	53328891
chr1	53365890	53366105
chr1	53425065	53425407
chr1	53434483	53435064
chr1	53438667	53439817
chr1	53459444	53459995
chr1	53470168	53470686
chr1	53567637	53568010
chr1	53739378	53739618
chr1	53838342	53838687
chr1	54004073	54004739
chr1	54015995	54016555
chr1	54053482	54053818
chr1	54162957	54163460
chr1	54165292	54165667
chr1	54221873	54222117
chr1	54232462	54234531
chr1	54323392	54323675
chr1	54350584	54350913
chr1	54405481	54405740
chr1	54405959	54406237
chr1	54406562	54406889
chr1	54411693	54412068
chr1	54474147	54474847
chr1	54489160	54489480
chr1	54490414	54491268
chr1	54491717	54491941
chr1	54541894	54542996
chr1	54561252	54561981
chr1	54562736	54563217
chr1	54564753	54565301
chr1	54622607	54622827
chr1	54623314	54623755
chr1	54631026	54631227
chr1	54635724	54636507
chr1	54636738	54636994
chr1	54637411	54637916
chr1	54638120	54638895
chr1	54671256	54671564
chr1	54781364	54781601
chr1	54800662	54801820
chr1	54886638	54888122
chr1	55010554	55010981
chr1	55011402	55011593
chr1	55021925	55024551
chr1	55024752	55025393
chr1	55026172	55026882
chr1	55030093	55030295
chr1	55030967	55031315
chr1	55031730	55032022
chr1	55039217	55040324
chr1	55215038	55215668
chr1	55620338	55620561
chr1	56089840	56090228
chr1	56435729	56435923
chr1	56453363	56453676
chr1	56477282	56477571
chr1	56506300	56506566
chr1	56516409	56516690
chr1	56577161	56577388
chr1	56578283	56578603
chr1	56578816	56579724
chr1	56644696	56645923
chr1	57422202	57423280
chr1	57423562	57425147
chr1	57524434	57524741
chr1	57530870	57531514
chr1	57536523	57536986
chr1	57551871	57552071
chr1	57600446	57600654
chr1	57743476	57743686
chr1	57743915	57744143
chr1	57841569	57841764
chr1	57995952	57996258
chr1	57997489	57997694
chr1	57999667	58000016
chr1	58006736	58006998
chr1	58030927	58031149
chr1	58031358	58031952
chr1	58131785	58132495
chr1	58249721	58250716
chr1	58378541	58378810
chr1	58396817	58397098
chr1	58565745	58566081
chr1	58576404	58577664
chr1	58605513	58605734
chr1	58605972	58606214
chr1	58606633	58607152
chr1	58623313	58623558
chr1	58704634	58704853
chr1	58706270	58706571
chr1	58782211	58784110
chr1	58784358	58785283
chr1	58816324	58816527
chr1	58903571	58904376
chr1	58982759	58982950
chr1	59063473	59063745
chr1	59072609	59073132
chr1	59533410	59533609
chr1	59653301	59653620
chr1	60367584	60367889
chr1	60490071	60490606
chr1	61043254	61043664
chr1	61050187	61050452
chr1	61083131	61083580
chr1	61477397	61477637
chr1	61483787	61484252
chr1	61641681	61641972
chr1	61742323	61742630
chr1	61743070	61743316
chr1	61873602	61874163
chr1	61895700	61895940
chr1	62191421	62191664
chr1	62192077	62192286
chr1	62194768	62196809
chr1	62198219	62199045
chr1	62211798	62212262
chr1	62212464	62213759
chr1	62304785	62305086
chr1	62308016	62308429
chr1	62318188	62319455
chr1	62325231	62325938
chr1	62327064	62327380
chr1	62337237	62337918
chr1	62347921	62348281
chr1	62435224	62435614
chr1	62435807	62436297
chr1	62437028	62437702
chr1	62669747	62670408
chr1	62687645	62688849
chr1	62783279	62783592
chr1	63295865	63296165
chr1	63305143	63305381
chr1	63316933	63317845
chr1	63319523	63320158
chr1	63322175	63323143
chr1	63329974	63330503
chr1	63367703	63367961
chr1	63469851	63470064
chr1	63472358	63473488
chr1	63474097	63474884
chr1	63523099	63523601
chr1	63574188	63574853
chr1	63593114	63594154
chr1	63611381	63611580
chr1	63773944	63774326
chr1	63774674	63775163
chr1	63831160	63831685
chr1	63891297	63891731
chr1	64170345	64170550
chr1	64201591	64202412
chr1	64350063	64350381
chr1	64353260	64353527
chr1	64354634	64355764
chr1	64357033	64357767
chr1	64414309	64414774
chr1	64415508	64416254
chr1	64469942	64470891
chr1	64471370	64471633
chr1	64505378	64506070
chr1	64610806	64611280
chr1	64744944	64745172
chr1	64745401	64745813
chr1	64759325	64759534
chr1	64965586	64966488
chr1	65002518	65003018
chr1	65066099	65066320
chr1	65066996	65067294
chr1	65067810	65068370
chr1	65121694	65122061
chr1	65137281	65138196
chr1	65139956	65140389
chr1	65140708	65141020
chr1	65145443	65145667
chr1	65192914	65193235
chr1	65202126	65202379
chr1	65217137	65217330
chr1	65254637	65254836
chr1	65309268	65310286
chr1	65420630	65421064
chr1	65467403	65467850
chr1	65550455	65550848
chr1	65563924	65564465
chr1	65792887	65793224
chr1	66424780	66425619
chr1	66425923	66426404
chr1	66752408	66752657
chr1	66930223	66930632
chr1	67053363	67054550
chr1	67084029	67084485
chr1	67430099	67430429
chr1	67430739	67431182
chr1	67513164	67513393
chr1	67513673	67514088
chr1	67515442	67515901
chr1	67516116	67516309
chr1	67518414	67518648
chr1	67520807	67521005
chr1	67685204	67686599
chr1	67832888	67833697
chr1	68051443	68052093
chr1	68386215	68386821
chr1	68392211	68392522
chr1	68496782	68497331
chr1	68817909	68818177
chr1	68881214	68881769
chr1	68923614	68923916
chr1	69120049	69120308
chr1	69474976	69475726
chr1	69567919	69568232
chr1	70205576	70205843
chr1	70221243	70221916
chr1	70354838	70355135
chr1	70367631	70369346
chr1	70369543	70369741
chr1	70371308	70371607
chr1	70374412	70374673
chr1	70411212	70411454
chr1	70459728	70461600
chr1	70462360	70463382
chr1	71054129	71054592
chr1	71393419	71394014
chr1	71513751	71514385
chr1	71888291	71889140
chr1	72035091	72035309
chr1	72282787	72283100
chr1	72898857	72899556
chr1	72981926	72982374
chr1	72982783	72985446
chr1	72992797	72993083
chr1	73061750	73062133
chr1	73105019	73105315
chr1	73448079	73448464
chr1	74522253	74522502
chr1	74726071	74726312
chr1	74732148	74732481
chr1	74732718	74733555
chr1	74862174	74862425
chr1	74877230	74877580
chr1	74884889	74885114
chr1	74972171	74972369
chr1	75074619	75075348
chr1	75092073	75092458
chr1	75112124	75112773
chr1	75125724	75126059
chr1	75130334	75130532
chr1	75131019	75131252
chr1	75134470	75135242
chr1	75136388	75137108
chr1	75374151	75374685
chr1	75375838	75376868
chr1	75377205	75377914
chr1	75382430	75383446
chr1	75614862	75615780
chr1	75616295	75616721
chr1	75677870	75678227
chr1	75724315	75724899
chr1	75861670	75861904
chr1	75869476	75869690
chr1	76111460	76113280
chr1	76250376	76250633
chr1	76447479	76448161
chr1	76867812	76869081
chr1	77005075	77005308
chr1	77222456	77222788
chr1	77281661	77283170
chr1	77531726	77532357
chr1	77682931	77683886
chr1	77759304	77759721
chr1	77779622	77780014
chr1	77869058	77871325
chr1	77888279	77889238
chr1	77978683	77978928
chr1	77982551	77983834
chr1	78045824	78046669
chr1	78214079	78214892
chr1	78294249	78294479
chr1	78490921	78491171
chr1	78511468	78511700
chr1	78850402	78850631
chr1	79270225	79270481
chr1	79516707	79516902
chr1	79679944	79680202
chr1	79693030	79693345
chr1	79694871	79695488
chr1	79696181	79696588
chr1	79698747	79700330
chr1	79700555	79702047
chr1	79796928	79797154
chr1	79912137	79912632
chr1	80137762	80138473
chr1	80231063	80231531
chr1	80944113	80944820
chr1	81245333	81245631
chr1	81245971	81246354
chr1	81246802	81247268
chr1	81247661	81247870
chr1	81250770	81251086
chr1	81504726	81505144
chr1	81801349	81801803
chr1	82072078	82072308
chr1	82077480	82077725
chr1	82776675	82777448
chr1	83167807	83168328
chr1	83251708	83251949
chr1	83860653	83860947
chr1	83998862	83999075
chr1	84056872	84057064
chr1	84057324	84057616
chr1	84078326	84078521
chr1	84270969	84271431
chr1	84287389	84287847
chr1	84298364	84299420
chr1	84479169	84479505
chr1	84506353	84506849
chr1	84573925	84574489
chr1	84620346	84621069
chr1	84689934	84690924
chr1	84892724	84893203
chr1	85048009	85048756
chr1	85200533	85202005
chr1	85276239	85276526
chr1	85464770	85465074
chr1	85576739	85577548
chr1	85580678	85581596
chr1	85642198	85642602
chr1	85708109	85708319
chr1	85748596	85748807
chr1	85927132	85927790
chr1	86156616	86157027
chr1	86215166	86215975
chr1	86216296	86217265
chr1	86395770	86396183
chr1	86684284	86684704
chr1	86704613	86705452
chr1	86755855	86756111
chr1	86808737	86809147
chr1	86814233	86814490
chr1	86817310	86817702
chr1	86872741	86872945
chr1	86898801	86899125
chr1	86899343	86900699
chr1	86912967	86913219
chr1	86913875	86914166
chr1	86914651	86915424
chr1	86924407	86924830
chr1	86963974	86964711
chr1	87100003	87100969
chr1	87131970	87132720
chr1	87226509	87226766
chr1	87327169	87327392
chr1	87328582	87329455
chr1	87330367	87330790
chr1	87331353	87332222
chr1	87335063	87335728
chr1	87444447	87445213
chr1	87450915	87451142
chr1	87576776	87577259
chr1	88035638	88036384
chr1	88036843	88037147
chr1	88341944	88342413
chr1	88466908	88467537
chr1	88684298	88684962
chr1	88776592	88776804
chr1	88891311	88891557
chr1	88892962	88893209
chr1	88992390	88992637
chr1	89067183	89067719
chr1	89080162	89080516
chr1	89128015	89128379
chr1	89524549	89525301
chr1	89632617	89633679
chr1	89786877	89787309
chr1	89797326	89797522
chr1	89798086	89798510
chr1	89799482	89799766
chr1	89820835	89821946
chr1	89843352	89844205
chr1	89929270	89930043
chr1	89935310	89935538
chr1	89993642	89994130
chr1	89995179	89995406
chr1	90062815	90063232
chr1	90167144	90167479
chr1	90225369	90225567
chr1	90580236	90580449
chr1	90706702	90707628
chr1	90710784	90711263
chr1	90718258	90718682
chr1	90719396	90719873
chr1	90724867	90725108
chr1	90725357	90725550
chr1	90729655	90729973
chr1	90761871	90762301
chr1	90835484	90836334
chr1	90850999	90851746
chr1	90861880	90862119
chr1	90891202	90892434
chr1	90893459	90894019
chr1	90926951	90927264
chr1	90997697	90997988
chr1	91021352	91022255
chr1	91287018	91287289
chr1	91289031	91289340
chr1	91404542	91404859
chr1	91501253	91501618
chr1	91885587	91886361
chr1	91906158	91906392
chr1	91916025	91916261
chr1	91917115	91917689
chr1	91941583	91942282
chr1	91944210	91944623
chr1	91949381	91949676
chr1	92025586	92026598
chr1	92029974	92030400
chr1	92080513	92080985
chr1	92217814	92218082
chr1	92298624	92299381
chr1	92441502	92441850
chr1	92480168	92481502
chr1	92482425	92482721
chr1	92484014	92484730
chr1	92485662	92485913
chr1	92784604	92785136
chr1	92785384	92785700
chr1	92832068	92832331
chr1	92961589	92962169
chr1	93078908	93079419
chr1	93170434	93170676
chr1	93243206	93243607
chr1	93262669	93262896
chr1	93278055	93278293
chr1	93288313	93288625
chr1	93296078	93297183
chr1	93330321	93330516
chr1	93345539	93346268
chr1	93407393	93407894
chr1	93408379	93408600
chr1	93434095	93434668
[truncated: 44,399 more rows]

## Sheet: ZNF729-HA_peaks_dTAG
chr	start	end
chr1	10012	10384
chr1	1400068	1400540
chr1	1400818	1401974
chr1	1409473	1410638
chr1	1498433	1499074
chr1	1513304	1513665
chr1	1575172	1575419
chr1	1626437	1626772
chr1	2526116	2526353
chr1	2664200	2664444
chr1	2672772	2673072
chr1	2676179	2676418
chr1	2678748	2679308
chr1	2697446	2697805
chr1	2756794	2757029
chr1	3900509	3900954
chr1	6205700	6205973
chr1	8502735	8503032
chr1	8911425	8911763
chr1	9477267	9477621
chr1	11052053	11052276
chr1	11053273	11053505
chr1	11681409	11681739
chr1	11908110	11908866
chr1	11909585	11909960
chr1	12019653	12019918
chr1	12084032	12084379
chr1	16513657	16514375
chr1	16666456	16666931
chr1	16678077	16678362
chr1	16740507	16740946
chr1	16872554	16873249
chr1	16895944	16896666
chr1	19850568	19850854
chr1	20816931	20817173
chr1	21184190	21184487
chr1	21190762	21191140
chr1	23357551	23357889
chr1	23555953	23556189
chr1	23913599	23913850
chr1	23935340	23935619
chr1	23936011	23936333
chr1	24031814	24032277
chr1	25587885	25588173
chr1	26802997	26803434
chr1	27064925	27065480
chr1	28506383	28506811
chr1	28507043	28508109
chr1	28508412	28509224
chr1	28509459	28512434
chr1	28513969	28514512
chr1	28514936	28516214
chr1	28541684	28541962
chr1	28577291	28578407
chr1	28581670	28581914
chr1	28648617	28649055
chr1	29359377	29359631
chr1	32060928	32061261
chr1	36325801	36326177
chr1	37989853	37990133
chr1	39001577	39001821
chr1	39233887	39234152
chr1	39710715	39711008
chr1	39711984	39712352
chr1	43706922	43707340
chr1	44721390	44721964
chr1	45498016	45498302
chr1	45500009	45500323
chr1	45507702	45509247
chr1	45521163	45522008
chr1	46314522	46314843
chr1	46316002	46316229
chr1	47129997	47130369
chr1	48381793	48382361
chr1	50382152	50382435
chr1	52843049	52843332
chr1	54223937	54224164
chr1	54609322	54609827
chr1	54639956	54640210
chr1	55027757	55028065
chr1	64200819	64201147
chr1	64343549	64343800
chr1	64508606	64508829
chr1	65148398	65148702
chr1	65149290	65149753
chr1	75797023	75797519
chr1	77979380	77979709
chr1	84058058	84058275
chr1	91387260	91387494
chr1	91961309	91961703
chr1	93180571	93180790
chr1	93277057	93277389
chr1	93847364	93847787
chr1	98205313	98205551
chr1	99823649	99823879
chr1	106306699	106306947
chr1	108676043	108676550
chr1	112173888	112174132
chr1	112898976	112899232
chr1	120844032	120844405
chr1	120850570	120851026
chr1	121016737	121016981
chr1	121767544	121767776
chr1	121774819	121775514
chr1	121860470	121860735
chr1	122263451	122263679
chr1	122338218	122338506
chr1	122524522	122525073
chr1	122527108	122527523
chr1	122553707	122553998
chr1	122571324	122571574
chr1	122577345	122577585
chr1	122644763	122645169
chr1	122653009	122653354
chr1	122661532	122661831
chr1	122667221	122667729
chr1	122669954	122670251
chr1	122683181	122683549
chr1	122705679	122705896
chr1	122722486	122722807
chr1	122741515	122741800
chr1	122773196	122773550
chr1	122806125	122806433
chr1	122820449	122820702
chr1	122825857	122826172
chr1	122850158	122850460
chr1	122888946	122889527
chr1	122890049	122890397
chr1	122925563	122925887
chr1	123016200	123016487
chr1	123049301	123049617
chr1	123104986	123105212
chr1	123185799	123186104
chr1	123213309	123213640
chr1	123234702	123234992
chr1	123262396	123262701
chr1	123271591	123271837
chr1	123311416	123311704
chr1	123334557	123334870
chr1	123394989	123395207
chr1	123416318	123416590
chr1	123535571	123535923
chr1	123550693	123550917
chr1	123608023	123608402
chr1	123618647	123618891
chr1	123674546	123674844
chr1	123679163	123679504
chr1	123718968	123719313
chr1	123778444	123778666
chr1	123811333	123811618
chr1	123821247	123821592
chr1	123856529	123856866
chr1	123864516	123865065
chr1	123872603	123872913
chr1	123883621	123883877
chr1	123962166	123962497
chr1	123979923	123980250
chr1	124017487	124017836
chr1	124054546	124054885
chr1	124055755	124056032
chr1	124084379	124084606
chr1	124098549	124098862
chr1	124161675	124161899
chr1	124168179	124168409
chr1	124196022	124196254
chr1	124226782	124227026
chr1	124228424	124228744
chr1	124268019	124268305
chr1	124283357	124283636
chr1	124306406	124306749
chr1	124391627	124391868
chr1	124438023	124438454
chr1	124439739	124440013
chr1	124450259	124450541
chr1	124464038	124464288
chr1	124499106	124499326
chr1	124519605	124519834
chr1	124531333	124531558
chr1	124545715	124545955
chr1	124572233	124572547
chr1	124581338	124581629
chr1	124603548	124603881
chr1	124623118	124623503
chr1	124648532	124648917
chr1	124659532	124660125
chr1	124671028	124671292
chr1	124673093	124673324
chr1	124681629	124681906
chr1	124712653	124712890
chr1	124722168	124722463
chr1	124727270	124727678
chr1	124730724	124730971
chr1	124774903	124775193
chr1	125179728	125180496
chr1	125182338	125182657
chr1	143202524	143202794
chr1	143214307	143214807
chr1	143232898	143233282
chr1	143254490	143254945
chr1	143262117	143262399
chr1	143262644	143262892
chr1	143703676	143704025
chr1	143728962	143729564
chr1	143803937	143804187
chr1	144412564	144413052
chr1	144546072	144546630
chr1	144551599	144551904
chr1	144555858	144556355
chr1	144560227	144560885
chr1	144822484	144822741
chr1	145157083	145157324
chr1	145160979	145161392
chr1	145281077	145281533
chr1	145414999	145415690
chr1	145465467	145465823
chr1	145764310	145764632
chr1	146035519	146035939
chr1	146036947	146037322
chr1	146039279	146039604
chr1	146051750	146052260
chr1	146376800	146377582
chr1	146381237	146381790
chr1	146387379	146387926
chr1	146409773	146410541
chr1	147948747	147949349
chr1	147950080	147950545
chr1	148038563	148038970
chr1	148263488	148264158
chr1	148264813	148265116
chr1	148334249	148334631
chr1	148345173	148345467
chr1	148522622	148523107
chr1	149162588	149162888
chr1	149607883	149608316
chr1	149708481	149708816
chr1	149811963	149812263
chr1	149812817	149813678
chr1	149832688	149833192
chr1	149840509	149841168
chr1	149842280	149842769
chr1	149851085	149852202
chr1	149852537	149853705
chr1	149860272	149861292
chr1	149885850	149886588
chr1	149886893	149887672
chr1	150781271	150782232
chr1	151601087	151601618
chr1	151763226	151763572
chr1	152291777	152292120
chr1	153516641	153517006
chr1	153608755	153609087
chr1	153671147	153671542
chr1	153958480	153958762
chr1	154558759	154558982
chr1	155262158	155262615
chr1	155626927	155627432
chr1	156212983	156213279
chr1	156592033	156592409
chr1	160652506	160652793
chr1	160982007	160982492
chr1	161029914	161030336
chr1	161083577	161083861
chr1	161086528	161086759
chr1	161316080	161316500
chr1	161399443	161399947
chr1	161440804	161441099
chr1	161442921	161443378
chr1	161447023	161447352
chr1	161448136	161448567
chr1	161449073	161449455
chr1	161450441	161450997
chr1	161451799	161452117
chr1	161454042	161454948
chr1	161455375	161455819
chr1	161457927	161458248
chr1	161461944	161462178
chr1	161462747	161463331
chr1	161463723	161464242
chr1	161465307	161465703
chr1	161469042	161469794
chr1	161470239	161470473
chr1	161471374	161472135
chr1	161523777	161524048
chr1	161530225	161530502
chr1	161531031	161531338
chr1	167714562	167714934
chr1	167715389	167715658
chr1	167771110	167771366
chr1	173860828	173863400
chr1	173866939	173867683
chr1	179882613	179882880
chr1	180922227	180922547
chr1	199913323	199913793
chr1	203307750	203307989
chr1	204506370	204507235
chr1	212608693	212609086
chr1	219545884	219546103
chr1	227763912	227764144
chr1	228609178	228609487
chr1	228610112	228610486
chr1	228612299	228612718
chr1	228613820	228614272
chr1	228614554	228614970
chr1	228616836	228617176
chr1	228619087	228619445
chr1	228621047	228621604
chr1	228622402	228622655
chr1	228623510	228623838
chr1	228625495	228626120
chr1	228629967	228630574
chr1	228631449	228631843
chr1	228632402	228633141
chr1	228633976	228634397
chr1	228634739	228635305
chr1	228636707	228637293
chr1	228638799	228639549
chr1	228645836	228646255
chr1	234495470	234495704
chr1	235504899	235505225
chr1	236713759	236714082
chr1	239628810	239629084
chr1	244835394	244835778
chr1	244838640	244838916
chr1	245672961	245673450
chr1	247016078	247016295
chr1	248408285	248408694
chr1	248873693	248874582
chr1	248945841	248946131
chr10	10012	10372
chr10	3139456	3139720
chr10	12518832	12519147
chr10	14959989	14960320
chr10	31970738	31971381
chr10	34427238	34427614
chr10	40436404	40436729
chr10	40485589	40485850
chr10	40545615	40545861
chr10	40556562	40556881
chr10	40595477	40595709
chr10	40596380	40596686
chr10	40816918	40817285
chr10	40848211	40848604
chr10	40880580	40880836
chr10	40980981	40981279
chr10	43384902	43385177
chr10	43396605	43397280
chr10	43464567	43464902
chr10	45727099	45727329
chr10	46786153	46786412
chr10	50067670	50068023
chr10	50624887	50625118
chr10	67764397	67764744
chr10	68476741	68477175
chr10	68526643	68527112
chr10	68527679	68527956
chr10	70559975	70560263
chr10	73246948	73247400
chr10	78043383	78043770
chr10	78044235	78044795
chr10	86770693	86770957
chr10	90295283	90295591
chr10	90300383	90300724
chr10	90301837	90302502
chr10	93970989	93971416
chr10	96129907	96130183
chr10	96309906	96310185
chr10	96940424	96940702
chr10	97337204	97337544
chr10	97338902	97339217
chr10	97841371	97841649
chr10	100276997	100277635
chr10	100278247	100278684
chr10	100562195	100562448
chr10	102152169	102152435
chr10	102392695	102393161
chr10	102405099	102405740
chr10	102432467	102432691
chr10	102451283	102451616
chr10	103367842	103368117
chr10	109913392	109913675
chr10	110168937	110169337
chr10	110475800	110476130
chr10	112914183	112914412
chr10	112915564	112915886
chr10	112938677	112939034
chr10	119542820	119543123
chr10	119559520	119559788
chr10	119722450	119722945
chr10	123150759	123151019
chr10	127000715	127000953
chr10	133231364	133231881
chr10	133238093	133238317
chr10	133353139	133353554
chr10	133687139	133687859
chr10	133688224	133688819
chr10	133753602	133753858
chr10	133763376	133763776
chr11	189659	190048
chr11	311319	311613
chr11	519649	520186
chr11	534546	534830
chr11	1389160	1389446
chr11	1749640	1749927
chr11	2400154	2400850
chr11	8977600	8977864
chr11	16403080	16403413
chr11	16923870	16924231
chr11	34104837	34105260
chr11	34707546	34707764
chr11	36594260	36594617
chr11	46584991	46585249
chr11	47176711	47177083
chr11	51387702	51388061
chr11	51577258	51577488
chr11	57646933	57647493
chr11	57741339	57741786
chr11	59076415	59076647
chr11	59550262	59551237
chr11	59556346	59556689
chr11	59560216	59560535
chr11	61828699	61828940
chr11	62646266	62646548
chr11	62665964	62666880
chr11	62667202	62667491
chr11	62667789	62668040
chr11	62787110	62787639
chr11	62841217	62841837
chr11	62850492	62852166
chr11	62853761	62854018
chr11	62854257	62854481
chr11	62855176	62855841
chr11	62881002	62881265
chr11	62889943	62890374
chr11	63927667	63927894
chr11	64185429	64185668
chr11	65096018	65096255
chr11	65452227	65452450
chr11	65485363	65485630
chr11	65500435	65500705
chr11	66348039	66348290
chr11	66360144	66360547
chr11	66638655	66638921
chr11	67030796	67031142
chr11	67222205	67222459
chr11	67391651	67392030
chr11	68459813	68460372
chr11	68540629	68540855
chr11	68861184	68861497
chr11	68861759	68862289
chr11	71767189	71767638
chr11	71928408	71928687
chr11	72103233	72103554
chr11	72164884	72165108
chr11	75338809	75339070
chr11	75409296	75409544
chr11	75878478	75878700
chr11	76235392	76236049
chr11	83286013	83286299
chr11	88330020	88330276
chr11	93728865	93729259
chr11	101704025	101704290
chr11	107787795	107788030
chr11	110173957	110174234
chr11	111603243	111603754
chr11	113884160	113884604
chr11	117250713	117250972
chr11	118436043	118436469
chr11	118991993	118992350
chr11	118997303	118997560
chr11	119015826	119016368
chr11	119058716	119059023
chr11	119101809	119102318
chr11	125146439	125146741
chr12	10035	10350
chr12	31168	31542
chr12	4018555	4018849
chr12	4025140	4026413
chr12	4031537	4031889
chr12	4721501	4721829
chr12	6189872	6190385
chr12	6190853	6191232
chr12	6852192	6852675
chr12	6869747	6870081
chr12	6870630	6872169
chr12	6927547	6927801
chr12	6937589	6937941
chr12	6943843	6944160
chr12	7038732	7039072
chr12	7789458	7789679
chr12	7794846	7795172
chr12	7958555	7958877
chr12	7959785	7960064
chr12	8626162	8626631
chr12	12566581	12566818
chr12	15912149	15912374
chr12	19234172	19234410
chr12	19340639	19340860
chr12	26784515	26784766
chr12	32562567	32562868
chr12	35098576	35099063
chr12	35126877	35127158
chr12	35644523	35645105
chr12	35687254	35687553
chr12	35703836	35704140
chr12	36307994	36308352
chr12	37237320	37238077
chr12	42240208	42240586
chr12	42484241	42484685
chr12	48970927	48971171
chr12	49265259	49265524
chr12	49437278	49437594
chr12	52925618	52925872
chr12	53175100	53175505
chr12	53727467	53727693
chr12	54287536	54288173
chr12	54288817	54289288
chr12	54388136	54388839
chr12	55750758	55751026
chr12	56042192	56042452
chr12	56117834	56118445
chr12	56190209	56190468
chr12	56234275	56234493
chr12	56400974	56401218
chr12	56782795	56783094
chr12	57236219	57236536
chr12	57494646	57494892
chr12	58327694	58327974
chr12	62602730	62602980
chr12	64670814	64671219
chr12	79635961	79636727
chr12	80307055	80307310
chr12	84805432	84805735
chr12	85469333	85469688
chr12	93074571	93074841
chr12	96035903	96036207
chr12	98503363	98503661
chr12	98504122	98504398
chr12	110469231	110469477
chr12	112404128	112404440
chr12	114779195	114779464
chr12	117113267	117113495
chr12	118062727	118062964
chr12	118106474	118106714
chr12	120194487	120194864
chr12	120200776	120201018
chr12	120291590	120291926
chr12	120292867	120293116
chr12	121202968	121203284
chr12	121794451	121794832
chr12	122063552	122063895
chr12	122526626	122526890
chr12	122751333	122751653
chr12	122872130	122872460
chr12	124913883	124914930
chr12	124921609	124921931
chr12	124927214	124928041
chr12	124939449	124940454
chr12	131577032	131577299
chr12	131710726	131711137
chr12	132241469	132241738
chr12	132621063	132621495
chr12	133080204	133080814
chr12	133264945	133265302
chr13	16123186	16123461
chr13	16140571	16140791
chr13	16246399	16246622
chr13	16323417	16323699
chr13	16337575	16337888
chr13	16437923	16438277
chr13	16445661	16446013
chr13	16462913	16463213
chr13	16485750	16486124
chr13	16494047	16494409
chr13	16513588	16513810
chr13	16514509	16515287
chr13	16539826	16540145
chr13	16558076	16558501
chr13	16560961	16561372
chr13	16570614	16570985
chr13	16573433	16573659
chr13	16654839	16655294
chr13	16658310	16658539
chr13	16666420	16666677
chr13	16727278	16727620
chr13	16757005	16757753
chr13	16764111	16764632
chr13	16766325	16766660
chr13	16793254	16793567
chr13	16810540	16810761
chr13	16822507	16822888
chr13	16826473	16826813
chr13	16843870	16844147
chr13	16848758	16849127
chr13	16875747	16876067
chr13	16883946	16884235
chr13	16889669	16889891
chr13	16897568	16897820
chr13	16904929	16905294
chr13	16926449	16926793
chr13	16932839	16933158
chr13	16947971	16948238
chr13	16958185	16958412
chr13	16972289	16972584
chr13	16987433	16987990
chr13	17027396	17027721
chr13	17061483	17062036
chr13	17072780	17073108
chr13	17114010	17114578
chr13	17143170	17143532
chr13	17147309	17147631
chr13	17151406	17151739
chr13	17177667	17177897
chr13	17194241	17194515
chr13	17217508	17218190
chr13	17231362	17231594
chr13	17235239	17235511
chr13	17243493	17243787
chr13	17253935	17254211
chr13	17265048	17265385
chr13	17304780	17305605
chr13	17339808	17340263
chr13	17374076	17374456
chr13	17376603	17377087
chr13	17402186	17402778
chr13	17408612	17409284
chr13	17413136	17414004
chr13	17479696	17479991
chr13	17529929	17530293
chr13	17538069	17538469
chr13	17561465	17561714
chr13	17582626	17582956
chr13	17584449	17584849
chr13	17594756	17595112
chr13	17605160	17605581
chr13	17607840	17608257
chr13	17656661	17656979
chr13	17662459	17662748
chr13	17676274	17676527
chr13	17678757	17678984
chr13	17691542	17692184
chr13	17701391	17701787
chr13	17704453	17704834
chr13	17708181	17708425
chr13	17722493	17722949
chr13	17738704	17739075
chr13	17749592	17749835
chr13	17769806	17770331
chr13	17779498	17779786
chr13	17795425	17795755
chr13	17824833	17825091
chr13	17852447	17853031
chr13	17874326	17874546
chr13	17883135	17883438
chr13	17885386	17885648
chr13	17902280	17902520
chr13	17903811	17904238
chr13	17909728	17910184
chr13	17911749	17912177
chr13	17915508	17915751
chr13	17927317	17927538
chr13	17928416	17928643
chr13	17940048	17940446
chr13	17950339	17950558
chr13	17981218	17981535
chr13	18007266	18007573
chr13	18015005	18015232
chr13	18031160	18031620
chr13	18042034	18042271
chr13	18211801	18212212
chr13	19633408	19633648
chr13	30673863	30674166
chr13	40680696	40681021
chr13	40956107	40956422
chr13	44435596	44435827
chr13	44917653	44918173
chr13	45332729	45333112
chr13	45464849	45465069
chr13	48001849	48002228
chr13	51170024	51170420
chr13	51170793	51171090
chr13	51172031	51172321
chr13	71685061	71685386
chr13	78658280	78658797
chr13	95003124	95003359
chr13	97227401	97227640
chr13	99686840	99687217
chr13	102774022	102774258
chr13	106560718	106562233
chr13	107783553	107783802
chr13	111051921	111052583
chr13	112588175	112588394
chr13	113296768	113297240
chr14	20309925	20310180
chr14	20343115	20343382
chr14	20610037	20610339
chr14	20613283	20614001
chr14	20642895	20643128
chr14	20681617	20682017
chr14	20683820	20684298
chr14	21188754	21189229
chr14	22638113	22638485
chr14	22822173	22822585
chr14	22929596	22929890
chr14	23034835	23035237
chr14	23294310	23294735
chr14	24215803	24216025
chr14	34546579	34547546
chr14	34555801	34556532
chr14	38190696	38190941
chr14	38202450	38202923
chr14	38203184	38203446
chr14	38203703	38204041
chr14	43827067	43827285
chr14	46322101	46322340
chr14	49634191	49634565
chr14	55411646	55411939
chr14	55454396	55454637
chr14	55455860	55456555
chr14	58239763	58240094
chr14	63523201	63523690
chr14	64894272	64894541
chr14	69334068	69334292
chr14	69398211	69398562
chr14	73027138	73027395
chr14	73183358	73183617
chr14	75176515	75176815
chr14	75867308	75867568
chr14	75964882	75965141
chr14	77033075	77033320
chr14	77457596	77457843
chr14	81324339	81324562
chr14	90383351	90383771
chr14	95534216	95534453
chr14	100285547	100285887
chr14	100291110	100291509
chr14	100301448	100301909
chr14	100304066	100304903
chr14	100369333	100369726
chr14	100375859	100376213
chr14	102077294	102077607
chr14	102172023	102172289
chr14	102316944	102317232
chr14	102411302	102411535
chr14	102616734	102617771
chr14	102618204	102619067
chr14	103345553	103345783
chr14	105230479	105230736
chr14	105233723	105233999
chr14_GL000225v1_random	11924	12187
chr14_GL000225v1_random	13627	14069
chr14_GL000225v1_random	17018	17304
chr14_GL000225v1_random	46585	46884
chr14_GL000225v1_random	51823	52218
chr14_GL000225v1_random	66207	66577
chr14_GL000225v1_random	67294	67597
chr14_GL000225v1_random	70479	71225
chr14_GL000225v1_random	90925	91270
chr14_GL000225v1_random	112378	112946
chr14_GL000225v1_random	125602	125995
chr14_GL000225v1_random	134794	135034
chr15	19043303	19043550
chr15	20100766	20101182
chr15	20551368	20551645
chr15	21111937	21112156
chr15	25758526	25758953
chr15	26082029	26082421
chr15	35084451	35085263
chr15	38642968	38643248
chr15	39894630	39895072
chr15	40593714	40594051
chr15	40694509	40694996
chr15	41402400	41402706
chr15	43780411	43780653
chr15	45198573	45198815
chr15	45200287	45200624
chr15	45201058	45201382
chr15	47133766	47134045
chr15	52286501	52286772
chr15	58771582	58771877
chr15	58865135	58865387
chr15	59534815	59535034
chr15	60367818	60368202
chr15	63048710	63049094
chr15	63099005	63099376
chr15	63503539	63503837
chr15	64382960	64383301
chr15	65295987	65296502
chr15	65304700	65305071
chr15	65517355	65517579
chr15	65868906	65869383
chr15	66497583	66497991
chr15	72375909	72376137
chr15	72806504	72806899
chr15	74100051	74100357
chr15	74760079	74760658
chr15	74956988	74957362
chr15	75903845	75904126
chr15	77960527	77960790
chr15	78860461	78860868
chr15	82535756	82536064
chr15	83821319	83821622
chr15	84476176	84476592
chr15	84477770	84478044
chr15	88636349	88636695
chr15	89334961	89335423
chr15	92914140	92914542
chr15	93331634	93331866
chr15	100558501	100558854
chr16	636378	636959
chr16	681712	682352
chr16	683545	684083
chr16	800896	801575
chr16	1117468	1117714
chr16	1778729	1779338
chr16	1827098	1827322
chr16	1960568	1961891
chr16	2149779	2151946
chr16	2153505	2153799
chr16	2210976	2211359
chr16	2238632	2238973
chr16	2239817	2240328
chr16	2399485	2399710
chr16	2531573	2531993
chr16	2603444	2603793
chr16	3008409	3008633
chr16	3064721	3065217
chr16	3070647	3071051
chr16	3150596	3150992
chr16	3182630	3182910
chr16	3189565	3189799
chr16	3191479	3192137
chr16	3553248	3553502
chr16	4337927	4338227
chr16	5033815	5034086
chr16	8732292	8732577
chr16	14285843	14286305
chr16	19854203	19854617
chr16	19883352	19883645
chr16	20901556	20901799
chr16	22195566	22195926
chr16	22296991	22297636
chr16	22298346	22298618
chr16	23599923	23600243
chr16	23865808	23866122
chr16	27315757	27315991
chr16	28374120	28375292
chr16	28735209	28735474
chr16	28740050	28740323
chr16	28740771	28741089
chr16	29520095	29520365
chr16	29805103	29805869
chr16	29811760	29812221
chr16	30445530	30445832
chr16	30534878	30535140
chr16	30677782	30678577
chr16	30680326	30680649
chr16	30922496	30923443
chr16	30948799	30949193
chr16	31180223	31180505
chr16	32116562	32116794
chr16	34595452	34595713
chr16	34610361	34610617
chr16	34725612	34726046
chr16	38266345	38266793
chr16	38276170	38276454
chr16	38280031	38280339
chr16	46398576	46398978
chr16	46400113	46400874
chr16	47864716	47865242
chr16	53625813	53626032
chr16	54341843	54342129
chr16	57299802	57300736
chr16	65225254	65225519
chr16	65233143	65233712
chr16	67430801	67431087
chr16	67872894	67873124
chr16	68448607	68448912
chr16	68763564	68763787
chr16	69949354	69949574
chr16	70052494	70052819
chr16	70439186	70439459
chr16	70577121	70577384
chr16	71426403	71426865
chr16	73032643	73032972
chr16	74799561	74800130
chr16	87383940	87384217
chr16	87950872	87951161
chr16	88803072	88803483
chr16	88808222	88808696
chr16	88808923	88810121
chr16	89315079	89315370
chr16	89564931	89566145
chr16	89720189	89720566
chr16_KI270728v1_random	1792185	1792463
chr17	134160	134589
chr17	218088	218417
chr17	269475	269787
chr17	1309624	1309921
chr17	1324174	1324452
chr17	1738836	1739523
chr17	3563772	3564009
chr17	3755385	3755671
chr17	4536155	4536459
chr17	4944640	4945057
chr17	5143421	5143638
chr17	7219970	7222018
chr17	7234271	7234689
chr17	7259264	7259511
chr17	7315347	7315662
chr17	7484384	7484659
chr17	7573358	7573602
chr17	7579630	7579930
chr17	8118996	8119419
chr17	8119647	8120484
chr17	8125607	8125925
chr17	8138747	8139031
chr17	8173020	8173584
chr17	8186761	8188066
chr17	8220775	8221013
chr17	8221375	8221817
chr17	8222141	8222468
chr17	8222714	8223057
chr17	8226138	8227157
chr17	8376291	8376873
chr17	15866897	15867223
chr17	16311521	16311810
chr17	16439596	16440370
chr17	16443182	16444548
chr17	16446198	16446450
chr17	16835394	16835819
chr17	17724741	17725088
chr17	17837889	17838224
chr17	17911714	17911943
chr17	19062016	19062804
chr17	19063527	19064048
chr17	19112126	19112547
chr17	19187944	19188481
chr17	19189773	19190263
chr17	19215109	19215370
chr17	19476259	19476545
chr17	19505239	19505463
chr17	19508045	19508335
chr17	21214127	21214380
chr17	26603777	26604123
chr17	26619498	26620118
chr17	26880949	26881572
chr17	26882265	26883044
chr17	26883283	26883621
chr17	26883952	26884339
chr17	26884752	26884984
chr17	26885282	26885571
chr17	28599056	28599320
chr17	28724794	28725691
chr17	28728133	28728437
chr17	28952288	28952508
chr17	31549931	31550438
chr17	32342106	32342360
chr17	36388534	36388836
chr17	36601468	36601880
chr17	37089919	37090158
chr17	38867505	38867805
chr17	38869210	38869463
chr17	38870973	38871340
chr17	38930209	38930540
chr17	39153465	39153917
chr17	39154321	39154730
chr17	39200344	39200586
chr17	39338114	39338469
chr17	41692237	41692624
chr17	41793791	41794019
chr17	41969292	41969586
chr17	42671019	42671240
chr17	42883732	42884038
chr17	43013614	43013854
chr17	43233718	43234044
chr17	43239584	43240091
chr17	43240803	43241457
chr17	43245586	43246002
chr17	43246513	43246731
chr17	43251524	43252104
chr17	43266530	43266901
chr17	43271261	43271652
chr17	43272799	43273228
chr17	43277703	43278322
chr17	43283680	43284434
chr17	43289840	43290547
chr17	43292336	43292593
chr17	43296130	43296692
chr17	43299660	43300671
chr17	43359544	43359888
chr17	43360978	43361443
chr17	43367859	43368103
chr17	44014827	44015120
chr17	44239181	44239408
chr17	45148390	45148675
chr17	46772030	46772900
chr17	47512662	47512910
chr17	49192165	49192864
chr17	49788335	49788612
chr17	58631567	58631807
chr17	58658930	58659291
chr17	58679291	58679733
chr17	59289973	59290690
chr17	59332285	59332512
chr17	59500435	59500818
chr17	59619859	59620118
chr17	64145959	64147778
chr17	64496891	64497230
chr17	68019722	68020052
chr17	71828334	71828641
chr17	73902947	73903177
chr17	74211088	74211426
chr17	75033820	75034614
chr17	75035009	75035266
chr17	75784563	75785338
chr17	76567072	76567319
chr17	76567978	76568274
chr17	76568612	76568997
chr17	78353268	78353615
chr17	78466013	78466345
chr17	81509324	81509574
chr17	81512213	81512680
chr17	81537377	81537693
chr17	81861081	81861461
chr17	81867193	81869150
chr17	81869561	81869819
chr17	81870288	81870660
chr17	81871417	81871693
chr17	82103791	82104235
chr17	82174305	82174868
chr17	82494243	82494962
chr17_GL000205v2_random	62961	63307
chr17_GL000205v2_random	86695	89778
chr18	96812	97058
chr18	107954	108529
chr18	108760	109177
chr18	110248	110719
chr18	12336010	12336247
chr18	15477283	15477567
chr18	15493008	15493484
chr18	15532465	15532758
chr18	17300922	17301219
chr18	17506262	17506486
chr18	20561983	20562297
chr18	21386990	21387243
chr18	21600169	21600464
chr18	37351917	37352180
chr18	37490013	37490328
chr18	37577131	37577463
chr18	45403512	45403777
chr18	47022936	47023203
chr18	49487077	49487627
chr18	50287784	50288168
chr18	54130648	54130966
chr18	54607445	54607730
chr18	58850440	58851087
chr18	59044274	59044522
chr18	65906741	65906972
chr18	73326238	73326491
chr18	75712373	75712690
chr18	76823448	76823718
chr18	79073383	79073693
chr18	80262932	80263170
chr19	246893	247118
chr19	507364	507607
chr19	584510	585023
chr19	1383185	1383958
chr19	1473655	1473899
chr19	2052124	2052391
chr19	2249790	2250478
chr19	3185427	3185677
chr19	3357648	3358024
chr19	3971245	3971522
chr19	4390780	4391029
chr19	4723886	4724276
chr19	4724532	4724865
chr19	4791388	4791826
chr19	5554555	5555081
chr19	5555966	5556244
chr19	5680455	5680849
chr19	5690940	5691236
chr19	5691464	5692413
chr19	5693222	5693702
chr19	6361642	6361921
chr19	6752437	6753166
chr19	8307583	8307982
chr19	8324284	8324547
chr19	8744828	8745074
chr19	8771092	8771439
chr19	10113292	10115736
chr19	11203227	11203468
chr19	11402292	11402608
chr19	12050799	12051059
chr19	12141066	12141313
chr19	12681677	12681981
chr19	12723532	12723866
chr19	12919207	12919772
chr19	12945677	12945932
chr19	13133130	13133353
chr19	13185899	13186202
chr19	16325261	16325486
chr19	17865410	17865673
chr19	17865903	17866146
chr19	17917670	17917939
chr19	17932600	17933148
chr19	18291898	18292148
chr19	19628746	19629012
chr19	20151705	20152389
chr19	20156734	20157109
chr19	20168956	20169401
chr19	20175483	20175951
chr19	20219943	20220372
chr19	20952229	20953051
chr19	21551185	21551517
chr19	21708241	21708570
chr19	21835511	21836089
chr19	23649632	23650110
chr19	33176952	33177263
chr19	36247421	36247724
chr19	36271776	36272285
chr19	36274117	36274335
chr19	36274690	36275021
chr19	36276111	36276352
chr19	36278081	36278417
chr19	36280735	36282271
chr19	36282902	36283548
chr19	36285762	36286408
chr19	36287740	36288413
chr19	36288725	36288992
chr19	36289357	36289834
chr19	36293409	36294177
chr19	36294823	36295088
chr19	36296037	36296255
chr19	36297673	36297910
chr19	36301054	36301293
chr19	36303471	36304026
chr19	36304930	36305319
chr19	36305568	36306850
chr19	36307705	36308134
chr19	36490829	36491140
chr19	36491772	36492254
chr19	37217928	37218155
chr19	37269882	37270130
chr19	37274459	37274844
chr19	37275317	37275728
chr19	37280954	37281605
chr19	37282132	37282359
chr19	37284961	37285184
chr19	37289545	37289915
chr19	37291341	37291837
chr19	37292503	37293084
chr19	37293351	37294228
chr19	37294485	37295129
chr19	37295531	37295962
chr19	37296338	37296592
chr19	37299780	37300034
chr19	37300444	37300898
chr19	37302201	37302455
chr19	37302805	37303373
chr19	37334596	37334916
chr19	37530168	37530602
chr19	37866262	37866529
chr19	38363531	38363934
chr19	38638616	38638999
chr19	38639290	38639673
chr19	38932484	38932828
chr19	39959414	39959650
chr19	40647442	40647854
chr19	41872391	41872695
chr19	41959088	41959508
chr19	42242700	42243220
chr19	44594272	44594848
chr19	44904737	44905035
chr19	45402442	45402743
chr19	46802290	46802566
chr19	47010495	47010769
chr19	47048216	47048468
chr19	47112381	47112627
chr19	47227540	47227958
chr19	47484128	47484356
chr19	47882852	47883087
chr19	48614180	48615039
chr19	48735148	48735404
chr19	48811078	48811362
chr19	48812098	48812342
chr19	48889710	48890325
chr19	48965426	48966225
chr19	49487676	49488250
chr19	49492445	49493701
chr19	49855150	49857415
chr19	50794480	50796061
chr19	50799510	50799848
chr19	51108165	51108549
chr19	51887788	51888115
chr19	51908210	51908637
chr19	53186402	53186670
chr19	53444579	53445460
chr19	53666416	53666651
chr19	53782729	53782975
chr19	53787845	53788620
chr19	53789216	53792790
chr19	54208435	54209729
chr19	54917676	54917900
chr19	54919115	54920846
chr19	54943945	54944230
chr19	54946286	54946553
chr19	54950653	54950996
chr19	55004897	55005207
chr19	55056311	55056604
chr19	55390604	55390864
chr19	55640851	55641900
chr19	55643448	55643771
chr19	57867027	57867444
chr19	57867945	57868284
chr19	57868727	57868972
chr19	58038219	58038893
chr19	58059940	58060348
chr19	58387109	58387358
chr19	58395125	58396161
chr19	58404842	58405098
chr19	58473982	58474252
chr19	58475940	58476625
chr19	58551675	58552109
chr19	58554297	58555187
chr19	58562451	58562800
chr1_KI270713v1_random	21593	22112
chr2	127367	127594
chr2	636882	637112
chr2	1222764	1223227
chr2	3097598	3098526
chr2	3102597	3102888
chr2	11759240	11759520
chr2	25154798	25155152
chr2	27050632	27051424
chr2	27377912	27378142
chr2	27380245	27380540
chr2	27539291	27539546
chr2	27556852	27557261
chr2	27771544	27771784
chr2	32446865	32447100
chr2	32916286	32916636
chr2	36599850	36600289
chr2	37225833	37226069
chr2	38278000	38278290
chr2	38403084	38404301
chr2	38499990	38500261
chr2	38743192	38743482
chr2	38750911	38751330
chr2	39321267	39321783
chr2	42810383	42810841
chr2	43226934	43227258
chr2	47176289	47176569
chr2	55279436	55280559
chr2	55651445	55651694
chr2	60422038	60422263
chr2	60422993	60423442
chr2	63054299	63054533
chr2	65130148	65130374
chr2	65275175	65275580
chr2	65432352	65432578
chr2	70089497	70089821
chr2	70248922	70249159
chr2	73981380	73981691
chr2	74198675	74199155
chr2	74472545	74472800
chr2	74482658	74483139
chr2	74795189	74795469
chr2	85572466	85572694
chr2	85964244	85964462
chr2	88691312	88691597
chr2	91508587	91509057
chr2	91764132	91764456
chr2	92235719	92236118
chr2	92236340	92236650
chr2	92368095	92368346
chr2	92411491	92411898
chr2	92516709	92516943
chr2	92618486	92618803
chr2	93286149	93286521
chr2	104873908	104874135
chr2	105251771	105252083
chr2	113584181	113584424
chr2	113594789	113595136
chr2	121530891	121531307
chr2	128417607	128418230
chr2	131515411	131515684
chr2	156400684	156401344
chr2	170149702	170150052
chr2	174033032	174033300
chr2	175108813	175109075
chr2	179319049	179319301
chr2	187557467	187557747
chr2	197499729	197500151
chr2	199955572	199955818
chr2	200682706	200683068
chr2	201139204	201139938
chr2	206256672	206257081
chr2	206803404	206803641
chr2	206810788	206811056
chr2	207166479	207166819
chr2	207710766	207711085
chr2	207767922	207768255
chr2	207811021	207811359
chr2	215245924	215246157
chr2	216227072	216227520
chr2	231576594	231577480
chr2	231709789	231710070
chr2	231714165	231715647
chr2	232411452	232412034
chr2	232423280	232423761
chr2	241508603	241508830
chr20	300366	300723
chr20	4033444	4034282
chr20	5969603	5969859
chr20	10394423	10394819
chr20	10435055	10435327
chr20	11799427	11799649
chr20	17939227	17939751
chr20	18009677	18010220
chr20	25252802	25253116
chr20	25298959	25299861
chr20	25300109	25300536
chr20	25312951	25313387
chr20	25460741	25460997
chr20	26470144	26470612
chr20	26474800	26475020
chr20	26483083	26483417
chr20	26523193	26523567
chr20	26541685	26542266
chr20	26650315	26650592
chr20	26792001	26792241
chr20	27030112	27030389
chr20	27356314	27356636
chr20	27427285	27427519
chr20	27739594	27739884
chr20	27785533	27785852
chr20	27794033	27794257
chr20	27928018	27928386
chr20	27943356	27943640
chr20	28417873	28418095
chr20	28495471	28496006
chr20	28498432	28498711
chr20	29355014	29355236
chr20	29445084	29445874
chr20	29497379	29497918
chr20	29884222	29884647
chr20	31426666	31427181
chr20	31428091	31428316
chr20	31469484	31469714
chr20	32122624	32122947
chr20	32358187	32358410
chr20	32359220	32359576
chr20	32541679	32541943
chr20	33115851	33116111
chr20	33460580	33460878
chr20	33479907	33480341
chr20	33701066	33701433
chr20	33766867	33767120
chr20	33811050	33811288
chr20	34984094	34984442
chr20	35262274	35262962
chr20	35275859	35276163
chr20	35701421	35701672
chr20	35742182	35742404
chr20	36044782	36045014
chr20	37012539	37013095
chr20	43465297	43465596
chr20	44617914	44618221
chr20	45547061	45547371
chr20	45890887	45891535
chr20	45911219	45911456
chr20	47319327	47319732
chr20	49278616	49279119
chr20	49282847	49283469
chr20	49283955	49284175
chr20	49289297	49289796
chr20	49290386	49291106
chr20	50931345	50931988
chr20	52104005	52104501
chr20	53854537	53854775
chr20	56925213	56925460
chr20	62408951	62409203
chr20	63334979	63335258
chr20	63696400	63697253
chr20	63807906	63808245
chr20	63956049	63956689
chr21	5017192	5018396
chr21	5602707	5603882
chr21	5709795	5710307
chr21	6216647	6219049
chr21	6369261	6372727
chr21	6445683	6446238
chr21	7097164	7099014
chr21	7141944	7142482
chr21	7324354	7324601
chr21	7479655	7480975
chr21	7614058	7614776
chr21	7657603	7658725
chr21	7658986	7659564
chr21	7952360	7952586
chr21	8032018	8032280
chr21	8107872	8108346
chr21	8194104	8194534
chr21	8196055	8196416
chr21	8202398	8202937
chr21	8203476	8204099
chr21	8204753	8206129
chr21	8206362	8206719
chr21	8207070	8208029
chr21	8209568	8211480
chr21	8212348	8213299
chr21	8213797	8214459
chr21	8215185	8215943
chr21	8216413	8216793
chr21	8217479	8221097
chr21	8221635	8221998
chr21	8222676	8223424
chr21	8223645	8228107
chr21	8229438	8230843
chr21	8231610	8232343
chr21	8234198	8234743
chr21	8235065	8237390
chr21	8237910	8239123
chr21	8239873	8240687
chr21	8241004	8241312
chr21	8241918	8247531
chr21	8248133	8248601
chr21	8248952	8249307
chr21	8249717	8250323
chr21	8250594	8250925
chr21	8251285	8252065
chr21	8253994	8254232
chr21	8254459	8255221
chr21	8256633	8257151
chr21	8258230	8258483
chr21	8259037	8260951
chr21	8376991	8377380
chr21	8385682	8385985
chr21	8386586	8387057
chr21	8387805	8389786
chr21	8390113	8391068
chr21	8392591	8394515
chr21	8395379	8396304
chr21	8396839	8397516
chr21	8398183	8399835
chr21	8400488	8401696
chr21	8402485	8402960
chr21	8403756	8404064
chr21	8404542	8405010
chr21	8405420	8406409
chr21	8406646	8411280
chr21	8411881	8412218
chr21	8413389	8413809
chr21	8414190	8415657
chr21	8417103	8420761
chr21	8421126	8421987
chr21	8423111	8423512
chr21	8424176	8424409
chr21	8424951	8430581
chr21	8432181	8433331
chr21	8434050	8434808
chr21	8435229	8435555
chr21	8437032	8438754
chr21	8439761	8440453
chr21	8441144	8441726
chr21	8442359	8444090
chr21	8444717	8447145
chr21	8447952	8448320
chr21	8448773	8449260
chr21	8449878	8450579
chr21	8450845	8455520
chr21	8456876	8457379
chr21	8457925	8458381
chr21	8458773	8460359
chr21	8461651	8464114
chr21	8465363	8466797
chr21	8467723	8468204
chr21	8468486	8469113
chr21	8469433	8469781
chr21	8470322	8471955
chr21	8987146	8987430
chr21	8988189	8988718
chr21	8989976	8990298
chr21	9057282	9057549
chr21	9078193	9078420
chr21	10368563	10368807
chr21	10390032	10390351
chr21	10465562	10466050
chr21	14281208	14281585
chr21	17454484	17455035
chr21	25734895	25735162
chr21	26947048	26947373
chr21	34335936	34336157
chr21	34864116	34864355
chr21	41715855	41716156
chr21	42924720	42925130
chr21	43053326	43053616
chr21	43054338	43054725
chr21	44245199	44246272
chr21	44262987	44263673
chr21	44328567	44328916
chr21	44330027	44330724
chr21	44931803	44932052
chr21	45632874	45634299
chr21	45785703	45785967
chr22	11341604	11342045
chr22	11618006	11618778
chr22	12175667	12175905
chr22	12176135	12176465
chr22	12559275	12559597
chr22	16652446	16652758
chr22	17493455	17493715
chr22	17876834	17877374
chr22	18348117	18348728
chr22	18909204	18909585
chr22	18910062	18910421
chr22	18911014	18911245
chr22	18938828	18939271
chr22	18947237	18947631
chr22	18948189	18950075
chr22	18950367	18950618
chr22	19174839	19175194
chr22	19175587	19175873
chr22	20507445	20507924
chr22	23540167	23540611
chr22	23547912	23549052
chr22	23766883	23767130
chr22	23855494	23856228
chr22	29040442	29040796
chr22	29552015	29552286
chr22	29942576	29942830
chr22	36506302	36506577
chr22	39310337	39311867
chr22	39319819	39320233
chr22	39510667	39511107
chr22	39523260	39523482
chr22	40370689	40371015
chr22	40651847	40652146
chr22	41446421	41446749
chr22	42508708	42509501
chr22	42570550	42570831
chr22	42615258	42615554
chr22	42740483	42740805
chr22	42749999	42750761
chr22	44710775	44711167
chr22	44940143	44940383
chr22	50525363	50525582
chr22	50807914	50808447
chr22_KI270733v1_random	24334	24989
chr22_KI270733v1_random	110223	110491
chr22_KI270733v1_random	120076	120421
chr22_KI270733v1_random	120894	124599
chr22_KI270733v1_random	125857	128060
chr22_KI270733v1_random	130070	130775
chr22_KI270733v1_random	131391	133143
chr22_KI270733v1_random	133801	136913
chr22_KI270733v1_random	137252	137593
chr22_KI270733v1_random	138228	140321
chr22_KI270733v1_random	140636	142007
chr22_KI270733v1_random	142557	145229
chr22_KI270733v1_random	145505	146198
chr22_KI270733v1_random	147396	148041
chr22_KI270733v1_random	148347	149298
chr22_KI270733v1_random	149621	149932
chr22_KI270733v1_random	150426	150718
chr22_KI270733v1_random	151286	153169
chr22_KI270733v1_random	153551	153970
chr22_KI270733v1_random	155200	156213
chr22_KI270733v1_random	157150	157453
chr22_KI270733v1_random	158496	159192
chr22_KI270733v1_random	159411	160583
chr22_KI270733v1_random	160980	162524
chr22_KI270733v1_random	163220	163931
chr22_KI270733v1_random	164358	164715
chr22_KI270733v1_random	164950	165303
chr22_KI270733v1_random	166292	167437
chr22_KI270733v1_random	168044	169685
chr22_KI270733v1_random	171038	173187
chr22_KI270733v1_random	175126	175846
chr22_KI270733v1_random	176455	178231
chr22_KI270733v1_random	178854	179730
chr22_KI270734v1_random	134874	136903
chr22_KI270734v1_random	137447	137733
chr22_KI270734v1_random	160486	160734
chr3	10264	10682
chr3	5113948	5114215
chr3	9846732	9847059
chr3	15062757	15063014
chr3	17742213	17742484
chr3	32780654	32781691
chr3	39228080	39228323
chr3	39383438	39383688
chr3	39415360	39416455
chr3	39418490	39418763
chr3	41306724	41307073
chr3	42631760	42631996
chr3	45688790	45689151
chr3	46495230	46495489
chr3	48271918	48272426
chr3	49018163	49018814
chr3	49029149	49029439
chr3	49685929	49686171
chr3	49719197	49719679
chr3	50292336	50292618
chr3	51607200	51607458
chr3	52153733	52154057
chr3	57755871	57756462
chr3	71929098	71929534
chr3	75669077	75669378
chr3	91245861	91246147
chr3	91989930	91990219
chr3	92673775	92674022
chr3	93149196	93149457
chr3	101679701	101680116
chr3	101700156	101700429
chr3	101701945	101705086
chr3	109200060	109200332
chr3	109324439	109324755
chr3	116105435	116105784
chr3	119677027	119677266
chr3	120093946	120094398
chr3	123585211	123585516
chr3	124749535	124750116
chr3	124757063	124757580
chr3	124887491	124887799
chr3	127411839	127412130
chr3	128698910	128699162
chr3	136724299	136724547
chr3	143086154	143086454
chr3	150819525	150819866
chr3	157159698	157160180
chr3	169772087	169772351
chr3	183609439	183609697
chr3	184335856	184336324
chr3	186789770	186791092
chr3	186874295	186874896
chr3	186884481	186885329
chr3	186886641	186887312
chr3	186894523	186896011
chr3	187170971	187171218
chr3	187185140	187185797
chr3	194003435	194003731
chr3	195069590	195069926
chr3	195634580	195634829
chr3	195772423	195772760
chr3	195928070	195928363
chr3	196568258	196568489
chr3	196944367	196944801
chr3	197654033	197654335
chr3_GL000221v1_random	134921	135138
chr3_GL000221v1_random	138235	138465
chr4	11862	12317
chr4	473806	474142
chr4	678205	678438
chr4	687629	687846
chr4	765943	766163
chr4	791549	792779
chr4	793035	793854
chr4	794217	795990
chr4	1582308	1582575
chr4	1839489	1839795
chr4	1843440	1843673
chr4	1859089	1859366
chr4	2009006	2009258
chr4	2430026	2430532
chr4	3532945	3533221
chr4	4037691	4038236
chr4	6904994	6905211
chr4	15792033	15792369
chr4	23372241	23372465
chr4	38155084	38155351
chr4	48186325	48186713
chr4	49513203	49513882
chr4	49514242	49514537
chr4	49578525	49578769
chr4	50385411	50385632
chr4	50458727	50458968
chr4	50713615	50713847
chr4	51131304	51131546
chr4	51132005	51132296
chr4	54230433	54230661
chr4	57173268	57173900
chr4	66359308	66359569
chr4	83184630	83184912
chr4	84378985	84379229
chr4	99946974	99947201
chr4	102827394	102827797
chr4	108410016	108410527
chr4	112645257	112646277
chr4	118280293	118281373
chr4	119342749	119342980
chr4	119454548	119454870
chr4	150954411	150954669
chr4	159383529	159383870
chr4	164905811	164906354
chr4	174294205	174294526
chr4	183098057	183098325
chr4	187658304	187658751
chr4	189235065	189235436
chr4	189307614	189308042
chr4	189722240	189722619
chr4	190049649	190050037
chr4	190071196	190071485
chr4	190077681	190078110
chr4	190081046	190081328
chr4	190082281	190082639
chr4	190083525	190083809
chr4	190089979	190090283
chr4	190120292	190120532
chr4	190122771	190123072
chr4	190177446	190177761
chr4	190178312	190178842
chr4	190179376	190179923
chr4	190203308	190203704
chr4_GL000008v2_random	3024	3411
chr5	10013	11775
chr5	553450	553884
chr5	784089	784363
chr5	1801274	1801544
chr5	16930733	16930993
chr5	17527489	17527708
chr5	36417681	36417991
chr5	40801227	40801696
chr5	40835004	40835246
chr5	42981963	42982291
chr5	43522431	43522896
chr5	43577882	43578404
chr5	47010857	47011096
chr5	49599628	49600650
chr5	49609902	49610446
chr5	49613037	49613479
chr5	49615425	49615739
chr5	49622454	49622827
chr5	49623811	49624178
chr5	49630805	49631134
chr5	49633323	49633637
chr5	49643676	49644162
chr5	49793254	49793563
chr5	49840875	49841195
chr5	49904321	49904565
chr5	49976054	49976280
chr5	50015512	50015772
chr5	50037327	50037648
chr5	50120583	50120806
chr5	69514588	69514875
chr5	70210119	70210373
chr5	77848004	77848306
chr5	88092299	88092565
chr5	88615874	88616121
chr5	105219181	105219515
chr5	112954019	112954256
chr5	115930273	115930499
chr5	118964697	118964962
chr5	119366947	119367218
chr5	120706813	120707184
chr5	132293807	132294037
chr5	133968302	133968570
chr5	134483331	134483591
chr5	135399953	135400297
chr5	135403533	135403828
chr5	138552458	138552831
chr5	140671942	140672272
chr5	140711155	140711375
chr5	140718788	140719282
chr5	147855804	147856292
chr5	147856925	147857461
chr5	147867519	147867954
chr5	147872765	147873686
chr5	153036868	153037154
chr5	159263319	159263668
chr5	166074340	166074569
chr5	173314360	173314584
chr5	177446076	177446474
chr5	177455732	177456086
chr5	177772412	177772704
chr5	177930326	177930615
chr5	178212230	178212555
chr5	178729228	178729450
chr5	179514642	179515267
chr5	179623155	179624189
chr5	179657647	179657924
chr5	181097122	181097626
chr5	181101790	181102149
chr5	181187665	181187978
chr5	181188235	181189060
chr5	181191489	181191908
chr5	181206685	181207047
chr5	181207492	181208098
chr5	181221781	181222559
chr5	181280949	181281213
chr5	181281531	181281854
chr6	4787008	4787291
chr6	15461154	15461373
chr6	19312284	19312812
chr6	19940793	19941025
chr6	24400291	24400826
chr6	26016802	26017137
chr6	26017372	26017821
chr6	26020459	26021251
chr6	26026746	26027257
chr6	26031352	26032059
chr6	26055461	26056393
chr6	26103957	26104345
chr6	26122954	26123192
chr6	26156363	26157814
chr6	26158195	26158549
chr6	26204738	26205100
chr6	26215869	26216097
chr6	26216990	26217544
chr6	26225447	26226068
chr6	26233703	26234972
chr6	26240351	26241130
chr6	26250303	26250526
chr6	26270517	26270787
chr6	26271087	26271370
chr6	26286372	26286699
chr6	26312563	26313187
chr6	26327522	26327785
chr6	26328023	26328289
chr6	26330214	26330441
chr6	26521108	26521398
chr6	26532752	26533063
chr6	26537437	26538125
chr6	26553391	26553704
chr6	26571612	26571968
chr6	27133184	27133673
chr6	27147748	27148074
chr6	27230342	27230703
chr6	27295359	27295577
chr6	27297897	27298157
chr6	27332790	27333049
chr6	27334847	27335113
chr6	27478723	27479034
chr6	27545665	27545988
chr6	27592491	27592975
chr6	27602349	27602688
chr6	27631416	27631652
chr6	27650813	27651100
chr6	27672184	27672441
chr6	27684337	27684872
chr6	27688141	27688510
chr6	27743935	27744165
chr6	27753316	27753567
chr6	27767908	27768253
chr6	27770730	27770999
chr6	27823990	27824924
chr6	27830751	27831659
chr6	27837501	27838285
chr6	27866161	27867524
chr6	27871348	27872084
chr6	27873089	27873810
chr6	27890387	27890790
chr6	27892377	27892646
chr6	27902424	27903104
chr6	28212983	28213214
chr6	28474384	28474674
chr6	28542938	28543158
chr6	28589320	28589825
chr6	28648127	28648391
chr6	28658147	28658389
chr6	28673784	28674046
chr6	28729137	28729382
chr6	28795842	28796150
chr6	28838347	28838577
chr6	28863521	28863906
chr6	28896145	28896423
chr6	28940937	28941730
chr6	28950909	28951279
chr6	28953110	28953438
chr6	28982089	28982420
chr6	30614567	30615054
chr6	30615830	30616319
chr6	30726046	30726378
chr6	30907952	30908229
chr6	30992697	30993299
chr6	31453863	31454151
chr6	32972217	32972767
chr6	33277069	33277828
chr6	33571051	33571438
chr6	34006249	34006494
chr6	34246468	34246954
chr6	34247491	34247821
chr6	34719755	34720299
chr6	35468459	35468774
chr6	35473171	35473533
chr6	35473971	35474333
chr6	41787463	41787751
chr6	42404620	42405071
chr6	42890509	42890802
chr6	43580219	43580444
chr6	44255332	44255606
chr6	44297347	44297901
chr6	44298142	44298410
chr6	51981419	51981728
chr6	52655116	52655340
chr6	52995594	52995982
chr6	56825175	56825410
chr6	58933540	58933774
chr6	59570438	59570765
chr6	73349327	73349662
chr6	73513703	73514631
chr6	73515572	73516216
chr6	73520159	73521007
chr6	73601898	73602155
chr6	88381767	88382477
chr6	99394295	99394589
chr6	99425241	99425644
chr6	99429488	99430015
chr6	105853307	105853591
chr6	112508713	112509015
chr6	114010602	114010865
chr6	125387831	125388106
chr6	125780129	125780389
chr6	131143882	131144204
chr6	132819371	132819725
chr6	137844793	137845096
chr6	144216385	144216843
chr6	148336846	148337072
chr6	150777135	150777356
chr6	154687736	154688210
chr6	154733629	154734103
chr6	158819565	158819811
chr6	159762042	159762261
chr6	159777455	159777775
chr6	166972758	166972990
chr7	726421	726704
chr7	778837	779167
chr7	1145573	1146153
chr7	1147494	1147796
chr7	1576554	1576844
chr7	2450269	2450493
chr7	4744823	4745063
chr7	5529008	5529239
chr7	5634590	5634811
chr7	6762458	6762757
chr7	8890954	8891201
chr7	22854597	22855911
chr7	22859091	22859961
chr7	23710116	23710426
chr7	24401561	24401912
chr7	25047522	25047811
chr7	26186285	26186616
chr7	26187030	26188007
chr7	32941210	32941474
chr7	39978523	39978813
chr7	44490573	44490901
chr7	44797070	44797375
chr7	47626271	47626559
chr7	48089319	48089751
chr7	48109810	48110138
chr7	54667118	54667440
chr7	54675604	54676021
chr7	56370532	56370916
chr7	56371456	56372133
chr7	56372513	56372993
chr7	56373539	56373772
chr7	56882368	56882613
chr7	58033183	58033545
chr7	58797764	58797989
chr7	58818542	58818777
chr7	58844940	58845207
chr7	59501912	59502137
chr7	59734602	59734926
chr7	59791996	59792215
chr7	60522186	60522407
chr7	63926224	63926538
chr7	64037157	64037543
chr7	65243145	65243443
chr7	65260223	65260513
chr7	65260740	65261055
chr7	65764210	65764559
chr7	69597316	69597631
chr7	74657209	74657649
chr7	76626979	76627403
chr7	78398598	78398844
chr7	83459663	83460098
chr7	83465054	83465392
chr7	83468377	83468677
chr7	93232213	93232473
chr7	96143579	96143946
chr7	99393297	99393650
chr7	99393965	99394357
chr7	99397829	99398208
chr7	100889988	100890384
chr7	101092049	101092877
chr7	101294252	101294540
chr7	101878059	101878347
chr7	102396473	102396804
chr7	111610743	111611098
chr7	115226565	115226790
chr7	121938577	121938801
chr7	123285354	123285618
chr7	128783358	128783739
chr7	129475596	129476076
chr7	129771916	129772212
chr7	129776465	129776788
chr7	131896221	131896439
chr7	133177980	133178240
chr7	139340582	139340904
[truncated: 301 more rows]

## Sheet: TRIM28-peaks-ZNF729FH-DMSO
chr	start	end
chr1	9999	10463
chr1	154440	154655
chr1	180770	180995
chr1	181734	182007
chr1	512917	513376
chr1	699612	699869
chr1	754779	754995
chr1	1013219	1013445
chr1	1106582	1106810
chr1	1113368	1113594
chr1	1148366	1148691
chr1	1191771	1192006
chr1	1194675	1195141
chr1	1276654	1277009
chr1	1334966	1335176
chr1	1359464	1359953
chr1	1375197	1375455
chr1	1382343	1382753
chr1	1427105	1427318
chr1	1470799	1470999
chr1	1644929	1645144
chr1	1679018	1679245
chr1	1691048	1691244
chr1	1692282	1692467
chr1	1712051	1712375
chr1	1744307	1744522
chr1	1836131	1836556
chr1	1874825	1875040
chr1	1973821	1974048
chr1	2064590	2064792
chr1	2277378	2277650
chr1	2423383	2423642
chr1	2566230	2566484
chr1	2646921	2647127
chr1	2832318	2832548
chr1	3007389	3007752
chr1	3191657	3191867
chr1	3807255	3807530
chr1	3869887	3870079
chr1	4258174	4258360
chr1	4381574	4381763
chr1	5046061	5046280
chr1	5118505	5118729
chr1	5153460	5153738
chr1	5155561	5155759
chr1	5863642	5864048
chr1	5937511	5937729
chr1	6190926	6191176
chr1	6200031	6200255
chr1	6206057	6206324
chr1	6304500	6304712
chr1	6305834	6306091
chr1	6385820	6386156
chr1	6714407	6714812
chr1	6715745	6716066
chr1	6845904	6846096
chr1	6979313	6979713
chr1	6980057	6980382
chr1	6982395	6982671
chr1	7046355	7046551
chr1	7069827	7070039
chr1	7117629	7117863
chr1	7601481	7601812
chr1	7605311	7605550
chr1	7702408	7702669
chr1	7791079	7791386
chr1	8378290	8378475
chr1	8443031	8443301
chr1	8485786	8486028
chr1	8538630	8538850
chr1	8593411	8593677
chr1	8731238	8731675
chr1	8912461	8912703
chr1	8921160	8921389
chr1	8923292	8923479
chr1	8939385	8939787
chr1	9031124	9031439
chr1	9087368	9087791
chr1	9093815	9094313
chr1	9095759	9096180
chr1	9289073	9289271
chr1	9385520	9385774
chr1	9390244	9390510
chr1	9428610	9428954
chr1	9443864	9444063
chr1	9520564	9520891
chr1	9527947	9528176
chr1	9804423	9804664
chr1	9809335	9809548
chr1	10028479	10028800
chr1	10224865	10225053
chr1	10398808	10399065
chr1	10415135	10415453
chr1	10416761	10417009
chr1	11011756	11012022
chr1	11266328	11266613
chr1	11306139	11306592
chr1	11506005	11506219
chr1	11594377	11594627
chr1	11768882	11769091
chr1	12015452	12015638
chr1	12042873	12043191
chr1	12049000	12049200
chr1	12083036	12083276
chr1	12083913	12084184
chr1	12114174	12114520
chr1	12193566	12193756
chr1	12222698	12223119
chr1	12595007	12595409
chr1	12640293	12640499
chr1	12703955	12704160
chr1	12748990	12749304
chr1	12873777	12873998
chr1	12902455	12902923
chr1	13252710	13253034
chr1	13298247	13298468
chr1	13298956	13299218
chr1	13395113	13395385
chr1	13556380	13556743
chr1	13561674	13561938
chr1	13565113	13565304
chr1	13575242	13575547
chr1	13855599	13855887
chr1	13888839	13889055
chr1	14387797	14388057
chr1	14504498	14504851
chr1	14806854	14807094
chr1	14876330	14876608
chr1	15053232	15053509
chr1	15306347	15306708
chr1	15679624	15679836
chr1	15836839	15837119
chr1	16103006	16103310
chr1	16379310	16379557
chr1	16506424	16506663
chr1	16613552	16613959
chr1	16872387	16872864
chr1	16905565	16905992
chr1	16921621	16921909
chr1	17149982	17150173
chr1	17155332	17155559
chr1	17158681	17158866
chr1	17167377	17167911
chr1	17281677	17281906
chr1	17301794	17302154
chr1	17343672	17343881
chr1	17371186	17371473
chr1	17465860	17466081
chr1	17498395	17498580
chr1	17671841	17672108
chr1	18411931	18412169
chr1	18434157	18434385
chr1	18516556	18516747
chr1	18751689	18751878
chr1	19451602	19451806
chr1	19547153	19547382
chr1	19550480	19550693
chr1	19927411	19927663
chr1	19955507	19955807
chr1	19956212	19956440
chr1	19965005	19965381
chr1	19996177	19996436
chr1	20051263	20051516
chr1	20160085	20160304
chr1	20232545	20232779
chr1	20367126	20367390
chr1	20622196	20622381
chr1	20629151	20629481
chr1	20814979	20815496
chr1	21023457	21023701
chr1	21024544	21024760
chr1	21035842	21036084
chr1	21052790	21053050
chr1	21184325	21184536
chr1	21228006	21228284
chr1	21387308	21387501
chr1	21405245	21405433
chr1	21436771	21437057
chr1	21490834	21491028
chr1	21497771	21497969
chr1	21501995	21502373
chr1	21570095	21570351
chr1	21659151	21659409
chr1	21763390	21763598
chr1	21772662	21772897
chr1	21783688	21784061
chr1	21795208	21795397
chr1	21908730	21908934
chr1	21922760	21922948
chr1	22168992	22169180
chr1	22429130	22429357
chr1	22465169	22465440
chr1	22567879	22568081
chr1	22634649	22635032
chr1	22792852	22793092
chr1	22993273	22993562
chr1	23000220	23000534
chr1	23002974	23003175
chr1	23248685	23248893
chr1	23257085	23257362
chr1	23263413	23263748
chr1	23357624	23357831
chr1	23427006	23427268
chr1	23705164	23705436
chr1	23806373	23806574
chr1	23852567	23853096
chr1	23853771	23854016
chr1	23936745	23936953
chr1	23986686	23986908
chr1	23991535	23992050
chr1	24032394	24032609
chr1	24046317	24046591
chr1	24150540	24150727
chr1	24208254	24208471
chr1	24438548	24438831
chr1	24489797	24490027
chr1	24641848	24642044
chr1	24690929	24691184
chr1	24742186	24742388
chr1	24798794	24799094
chr1	24806786	24806980
chr1	24848094	24848301
chr1	24892207	24892614
chr1	24909602	24909883
chr1	25194672	25194865
chr1	25278861	25279062
chr1	25506888	25507198
chr1	25636160	25636494
chr1	25688387	25688671
chr1	25998256	25998503
chr1	26164696	26165028
chr1	26412591	26412781
chr1	26473220	26473406
chr1	26531143	26531368
chr1	26595452	26596002
chr1	26596974	26597434
chr1	26632592	26632816
chr1	26907680	26907905
chr1	26960476	26960670
chr1	26999572	26999779
chr1	27052348	27052600
chr1	27065261	27065488
chr1	27144886	27145328
chr1	27181934	27182225
chr1	27192334	27192555
chr1	27307404	27307655
chr1	27500214	27500497
chr1	27604943	27605130
chr1	27680347	27680778
chr1	27686695	27686905
chr1	27690111	27690312
chr1	27691954	27692151
chr1	27692580	27692827
chr1	28059709	28059904
chr1	28511408	28511716
chr1	28522083	28522361
chr1	28725694	28725977
chr1	28746506	28746934
chr1	29148794	29148988
chr1	29297391	29297583
chr1	29332209	29332453
chr1	29369709	29370033
chr1	29379450	29379766
chr1	29405209	29405697
chr1	30151942	30152171
chr1	30294532	30294735
chr1	30680041	30680285
chr1	31033580	31033784
chr1	31154543	31154934
chr1	31175797	31176310
chr1	31467115	31467387
chr1	32061057	32061273
chr1	32336559	32336827
chr1	32351112	32351553
chr1	32396557	32396788
chr1	32418902	32419099
chr1	32433058	32433623
chr1	32448567	32448948
chr1	32458814	32459164
chr1	32468762	32468988
chr1	32471041	32471477
chr1	32647595	32647858
chr1	32804818	32805006
chr1	32893520	32893833
chr1	32973619	32973890
chr1	32975369	32975613
chr1	32992383	32992709
chr1	33064379	33064574
chr1	33338612	33338893
chr1	33416545	33416840
chr1	33796794	33797107
chr1	34070217	34070610
chr1	34081750	34082208
chr1	34188626	34188828
chr1	34251175	34251387
chr1	34316059	34316307
chr1	34631104	34631416
chr1	34633364	34633599
chr1	34671943	34672164
chr1	34852722	34852913
chr1	34857703	34857944
chr1	34885854	34886199
chr1	34947692	34948011
chr1	34967171	34967540
chr1	34968072	34968357
chr1	35033484	35033737
chr1	35464659	35464888
chr1	35577449	35577799
chr1	35660943	35661229
chr1	35702737	35702981
chr1	35886070	35886307
chr1	36179189	36179381
chr1	36305929	36306127
chr1	36411851	36412085
chr1	36523758	36523975
chr1	37080067	37080337
chr1	37208087	37208350
chr1	37214327	37214551
chr1	37451836	37452203
chr1	37554338	37554875
chr1	37897426	37897702
chr1	37905730	37906040
chr1	37908026	37908774
chr1	37911446	37911829
chr1	37990054	37990371
chr1	38074043	38074270
chr1	38241924	38242141
chr1	38361724	38361950
chr1	38370994	38371306
chr1	38375096	38375386
chr1	38475427	38475696
chr1	38646838	38647529
chr1	38648019	38648328
chr1	38817248	38817542
chr1	38947435	38947819
chr1	38953592	38953788
chr1	38978229	38978575
chr1	38992378	38992610
chr1	39001487	39001754
chr1	39014014	39014305
chr1	39071616	39071853
chr1	39208302	39208518
chr1	39609695	39609943
chr1	39710754	39710971
chr1	39738619	39738876
chr1	39807789	39808848
chr1	39869204	39869705
chr1	39999167	39999551
chr1	40000314	40000549
chr1	40131978	40132169
chr1	40257940	40258270
chr1	40421380	40421582
chr1	40463369	40463572
chr1	40654118	40654324
chr1	41176565	41177122
chr1	41255323	41255613
chr1	42234662	42234998
chr1	42587894	42588300
chr1	42751331	42751807
chr1	42856689	42856949
chr1	42923139	42923391
chr1	43031637	43031853
chr1	43247615	43247932
chr1	43263461	43263718
chr1	43290165	43290407
chr1	43366121	43366442
chr1	43468419	43468625
chr1	43502607	43502953
chr1	43550197	43550478
chr1	43557780	43557974
chr1	43577991	43578228
chr1	43841420	43841758
chr1	44327827	44328112
chr1	44405386	44405626
chr1	44584332	44584571
chr1	44602406	44602789
chr1	44632343	44632651
chr1	44883531	44883796
chr1	45000767	45000970
chr1	45081339	45081914
chr1	45085134	45085365
chr1	45114734	45115001
chr1	45115755	45116052
chr1	45180226	45180500
chr1	45236248	45236496
chr1	45258126	45258350
chr1	45284922	45285365
chr1	45311186	45311394
chr1	45317154	45317433
chr1	45329559	45329848
chr1	45482812	45483062
chr1	45497344	45497630
chr1	45513856	45514141
chr1	45588081	45588282
chr1	45725819	45726039
chr1	45753365	45753722
chr1	45922034	45922289
chr1	46024883	46025070
chr1	46057828	46058057
chr1	46238817	46239073
chr1	46311314	46311513
chr1	46348072	46348380
chr1	46383751	46383994
chr1	46393416	46393893
chr1	46448378	46448633
chr1	46536593	46536805
chr1	46558223	46558677
chr1	46774305	46774531
chr1	46784777	46784970
chr1	46855058	46855250
chr1	46947596	46947961
chr1	46952436	46952835
chr1	47351414	47351660
chr1	47898300	47898539
chr1	47956424	47956633
chr1	48025019	48025390
chr1	48288812	48289037
chr1	48369009	48369257
chr1	48369476	48369715
chr1	48371831	48372080
chr1	48442868	48443202
chr1	48443891	48444189
chr1	48478852	48479433
chr1	48479773	48480184
chr1	48519815	48520162
chr1	48530790	48531007
chr1	48673686	48673876
chr1	49226306	49226491
chr1	49935091	49935305
chr1	49982716	49983125
chr1	50081061	50081408
chr1	50139830	50140171
chr1	50234815	50235025
chr1	50268106	50268326
chr1	50361585	50361788
chr1	50422852	50423133
chr1	50620966	50621201
chr1	50826841	50827175
chr1	50862562	50862798
chr1	50952458	50952662
chr1	50953081	50953268
chr1	51133182	51133398
chr1	51386326	51386639
chr1	52158255	52158565
chr1	52176099	52177037
chr1	52180924	52181176
chr1	52181412	52181614
chr1	52222069	52222276
chr1	52225272	52225583
chr1	52444612	52444853
chr1	53137844	53138039
chr1	53205576	53205835
chr1	53206198	53206499
chr1	53270732	53270935
chr1	53327661	53327882
chr1	53424956	53425222
chr1	53429707	53429899
chr1	53430821	53431118
chr1	53759299	53759579
chr1	53842421	53842650
chr1	54004587	54004873
chr1	54165612	54165944
chr1	54232815	54233067
chr1	54294339	54294531
chr1	54428959	54429174
chr1	54575840	54576239
chr1	54643838	54644028
chr1	54743657	54743886
chr1	54934119	54934380
chr1	55023398	55023588
chr1	55023900	55024428
chr1	55030976	55031337
chr1	55031855	55032072
chr1	56090066	56090263
chr1	56437238	56437442
chr1	56517011	56517319
chr1	56577086	56577408
chr1	57517688	57518015
chr1	57691981	57692250
chr1	57711294	57711575
chr1	57967099	57967312
chr1	57997295	57997515
chr1	58378511	58378760
chr1	58958356	58958556
chr1	59072774	59072970
chr1	59251140	59251332
chr1	59297044	59297348
chr1	59558656	59558892
chr1	59736838	59737043
chr1	60490287	60490758
chr1	60778172	60778364
chr1	60965434	60965786
chr1	61079879	61080130
chr1	62244520	62244812
chr1	62325367	62325702
chr1	62327021	62327368
chr1	62669116	62669330
chr1	62705103	62705289
chr1	63289237	63289515
chr1	63461589	63462007
chr1	63469864	63470110
chr1	63472539	63472955
chr1	63523195	63523529
chr1	63891343	63891707
chr1	63904825	63905189
chr1	63906334	63906622
chr1	64200535	64200849
chr1	64201979	64202254
chr1	64273602	64273938
chr1	64354859	64355124
chr1	64356924	64357708
chr1	64414532	64414727
chr1	64489835	64490045
chr1	64611045	64611302
chr1	65149443	65149849
chr1	65193118	65193501
chr1	65309912	65310263
chr1	65455745	65456050
chr1	65467475	65467860
chr1	65563979	65564243
chr1	65744756	65745017
chr1	66426078	66426365
chr1	66480864	66481496
chr1	67067765	67068029
chr1	67084234	67084509
chr1	67250086	67250403
chr1	67384281	67384609
chr1	67400715	67401026
chr1	67513705	67513952
chr1	67699530	67699742
chr1	67915098	67915297
chr1	68386590	68387002
chr1	68620553	68620921
chr1	68881198	68881685
chr1	68923827	68924058
chr1	69169950	69170180
chr1	69340153	69340375
chr1	69528131	69528370
chr1	70367580	70367794
chr1	70368250	70368669
chr1	70373679	70374166
chr1	70459898	70460414
chr1	70462726	70463167
chr1	70922293	70922605
chr1	71134557	71134773
chr1	71393228	71393572
chr1	71514025	71514295
chr1	72690892	72691150
chr1	72984602	72984890
chr1	73061711	73062133
chr1	73202233	73202435
chr1	73269570	73269774
chr1	73491742	73491955
chr1	74522262	74522485
chr1	74726115	74726341
chr1	74756719	74756980
chr1	74862028	74862332
chr1	74869981	74870283
chr1	75040065	75040307
chr1	75112463	75112665
chr1	75366779	75367009
chr1	75375879	75376415
chr1	75377231	75377788
chr1	75384100	75384335
chr1	75476563	75476818
chr1	75677934	75678191
chr1	75829130	75829340
chr1	76168831	76169056
chr1	76250372	76250665
chr1	76981395	76981631
chr1	77175330	77175541
chr1	77204127	77204402
chr1	77840435	77840692
chr1	77869126	77869404
chr1	77870349	77870543
chr1	78214151	78214553
chr1	78294264	78294525
chr1	78511414	78511699
chr1	79239928	79240141
chr1	79916581	79916788
chr1	79923972	79924313
chr1	80111015	80111327
chr1	80127678	80128038
chr1	80132201	80132395
chr1	80138051	80138428
chr1	81245975	81246278
chr1	81489478	81489816
chr1	82136384	82136593
chr1	83051148	83051334
chr1	83167657	83168372
chr1	83182672	83182951
chr1	83226041	83226228
chr1	83251680	83252018
chr1	84057826	84058193
chr1	84069296	84069531
chr1	84190532	84190720
chr1	84287409	84287884
chr1	85249142	85249382
chr1	85394240	85394441
chr1	85420144	85420434
chr1	85714512	85714882
chr1	85921225	85921422
chr1	85927494	85927700
chr1	86216821	86217235
chr1	86409459	86409725
chr1	86684468	86684693
chr1	86808778	86809124
chr1	86817329	86817693
chr1	86858100	86858288
chr1	86924455	86924812
chr1	86964045	86964559
chr1	87013331	87013760
chr1	87100377	87100632
chr1	87131865	87132100
chr1	87421076	87421395
chr1	87433562	87433822
chr1	87636569	87636822
chr1	88035150	88035345
chr1	88035636	88036010
chr1	88342254	88342448
chr1	88716617	88716823
chr1	88774340	88774555
chr1	88801633	88801845
chr1	89067431	89067984
chr1	89080098	89080446
chr1	89211095	89211320
chr1	89417952	89418268
chr1	89438392	89438578
chr1	89500624	89500845
chr1	89797241	89797564
chr1	89935235	89935523
chr1	90062746	90063092
chr1	90139869	90140186
chr1	90167207	90167478
chr1	90219364	90219716
chr1	90225261	90225686
chr1	90275969	90276175
chr1	90502384	90502627
chr1	90675172	90675369
chr1	90861950	90862183
chr1	90889273	90889539
chr1	90891248	90891523
chr1	90997786	90998041
chr1	91018688	91018977
chr1	91088161	91088489
chr1	91286973	91287299
chr1	91340593	91340822
chr1	91484172	91484411
chr1	91916192	91916397
chr1	92025494	92025693
chr1	92085760	92086078
chr1	92589420	92589767
chr1	92655406	92655693
chr1	92962446	92962663
chr1	93079028	93079288
chr1	93243196	93243649
chr1	93262747	93262957
chr1	93280076	93280376
chr1	93288296	93288662
chr1	93296639	93296980
chr1	93386296	93386549
chr1	93409519	93409746
chr1	93427036	93427246
chr1	93434152	93434558
chr1	93479384	93479759
chr1	93582425	93582622
chr1	93680875	93681074
chr1	93796007	93796239
chr1	93820789	93820982
chr1	93833297	93833710
chr1	93847518	93848013
chr1	93850738	93851020
chr1	94374334	94374593
chr1	94378016	94378239
chr1	94429264	94429814
chr1	94450227	94450586
chr1	94566734	94566943
chr1	94568217	94568577
chr1	94691622	94691845
chr1	95403754	95404088
chr1	95407853	95408335
chr1	95557085	95557371
chr1	95911800	95911993
chr1	96469145	96469419
chr1	96470042	96470478
chr1	96560670	96560887
chr1	96759857	96760081
chr1	96761838	96762064
chr1	96763077	96763332
chr1	97056476	97056925
chr1	97061692	97062041
chr1	97464448	97464664
chr1	98513118	98513573
chr1	98526067	98526344
chr1	98866665	98866936
chr1	99036802	99037042
chr1	99508410	99508824
chr1	99510209	99510398
chr1	99758817	99759004
chr1	99824184	99824396
chr1	99825187	99825473
chr1	99857213	99857540
chr1	100264201	100264448
chr1	100266146	100266374
chr1	100801302	100801572
chr1	100889909	100890431
chr1	100949578	100949787
chr1	101040695	101040991
chr1	101338993	101339326
chr1	101996857	101997118
chr1	102497835	102498032
chr1	102933513	102933715
chr1	103960447	103960670
chr1	104044924	104045135
chr1	104664090	104664581
chr1	106161532	106161811
chr1	106411994	106412290
chr1	106608122	106608320
chr1	107139758	107140264
chr1	108160048	108160808
chr1	108167178	108167567
chr1	108174084	108174589
chr1	108486076	108486286
chr1	108486642	108486868
chr1	108533555	108533953
chr1	108535528	108535752
chr1	108673366	108673565
chr1	108785223	108785614
chr1	109177472	109177707
chr1	109201076	109201819
chr1	109209659	109209874
chr1	109434445	109434691
chr1	109454581	109454885
chr1	109619527	109619754
chr1	109684543	109684788
chr1	109702980	109703227
chr1	109708889	109709218
chr1	109832216	109832401
chr1	109835214	109835406
chr1	109836948	109837142
chr1	109837938	109838228
chr1	109877340	109877685
chr1	110003814	110004028
chr1	110396733	110396958
chr1	111099452	111099646
chr1	111101945	111102164
chr1	111233872	111234161
chr1	111335476	111335789
chr1	111336022	111336303
chr1	111515821	111516074
chr1	111529436	111529706
chr1	111608327	111608826
chr1	111800287	111800474
chr1	111990980	111991166
chr1	112160265	112160454
chr1	112700694	112700940
chr1	112705020	112705222
chr1	112774734	112774956
chr1	112783086	112783360
chr1	112818207	112818455
chr1	112841170	112841463
chr1	112872931	112873124
chr1	112881958	112882152
chr1	112894333	112894639
chr1	112896831	112897099
chr1	112897772	112898007
chr1	112904970	112905192
chr1	113063937	113064213
chr1	113158402	113158780
chr1	113198840	113199100
chr1	113199842	113200082
chr1	113214979	113215468
chr1	113255615	113256243
chr1	113445104	113445407
chr1	113497413	113497609
chr1	113638869	113639257
chr1	113718650	113718967
chr1	113985695	113985989
chr1	114029325	114029618
chr1	114034969	114035341
chr1	114037241	114037436
chr1	114058233	114058465
chr1	114061257	114061469
chr1	114508479	114508796
chr1	114669583	114669868
chr1	114753270	114753720
chr1	114790937	114791472
chr1	114804628	114805166
chr1	114832425	114832690
chr1	115511581	115511810
chr1	115608284	115608500
chr1	115771766	115772104
chr1	115946192	115946444
chr1	116125757	116126024
chr1	116230855	116231243
chr1	116312270	116312518
chr1	116499099	116499291
chr1	116592164	116592458
chr1	116619202	116619434
chr1	116706680	116706953
chr1	116743606	116743816
chr1	116825466	116825692
chr1	116862407	116862752
chr1	116863070	116863345
chr1	116866338	116866834
chr1	116909675	116909945
chr1	116952852	116953154
chr1	117218146	117218531
chr1	117258909	117259185
chr1	117266927	117267180
chr1	117771106	117771346
chr1	117922788	117923018
chr1	118517345	118517558
chr1	118831633	118831835
chr1	118852776	118852962
chr1	119063478	119063683
chr1	119140770	119141003
chr1	119172998	119173229
chr1	119333444	119333727
chr1	119344126	119344431
chr1	119621530	119621942
chr1	119696834	119697061
chr1	120424569	120425079
chr1	120725695	120725886
chr1	120938404	120938613
chr1	121352408	121352599
chr1	121399531	121399750
chr1	121402021	121402277
chr1	121537497	121537905
chr1	121743380	121743566
chr1	121747535	121747767
chr1	121767541	121767765
chr1	121771622	121771832
chr1	121775330	121775542
chr1	122478065	122478273
chr1	122524446	122524786
chr1	122527170	122527498
chr1	122553703	122554000
chr1	122582597	122582948
chr1	122624257	122624500
chr1	122644811	122645135
chr1	122705689	122705899
chr1	122724579	122724878
chr1	122738121	122738319
chr1	122806124	122806382
chr1	122825875	122826186
chr1	122841679	122841969
chr1	122874184	122874385
chr1	122890093	122890383
chr1	122912387	122912613
chr1	122936728	122937042
chr1	122943978	122944173
chr1	122958182	122958375
chr1	122959746	122959965
chr1	123049330	123049526
chr1	123086051	123086347
chr1	123097720	123097924
chr1	123107489	123107695
chr1	123162216	123162457
chr1	123185029	123185225
chr1	123213379	123213630
chr1	123234739	123234975
chr1	123262376	123262638
chr1	123311417	123311705
chr1	123324108	123324452
chr1	123335127	123335315
chr1	123353176	123353368
chr1	123389389	123389724
chr1	123394777	123394976
chr1	123448645	123448855
chr1	123510840	123511031
chr1	123550702	123550915
chr1	123597093	123597561
chr1	123600066	123600364
chr1	123618671	123618875
chr1	123674563	123674871
chr1	123679185	123679479
chr1	123736098	123736407
chr1	123744779	123744982
chr1	123792338	123792557
chr1	123808423	123808665
chr1	123811342	123811608
chr1	123882618	123882838
chr1	123926101	123926646
chr1	123970723	123970916
chr1	124054393	124054842
chr1	124055754	124056012
chr1	124099972	124100183
chr1	124102072	124102306
chr1	124157849	124158097
chr1	124164258	124164497
chr1	124179295	124179500
chr1	124188975	124189198
chr1	124237602	124237792
chr1	124281385	124281585
chr1	124306424	124306758
chr1	124309656	124309869
chr1	124318875	124319066
chr1	124320153	124320346
chr1	124328628	124328985
chr1	124334692	124334879
chr1	124351524	124351729
chr1	124402505	124402748
chr1	124418023	124418273
chr1	124438024	124438456
chr1	124439752	124439982
chr1	124450866	124451131
chr1	124475586	124475824
chr1	124498736	124499332
chr1	124506247	124506505
chr1	124526710	124526922
chr1	124533202	124533506
chr1	124545726	124545945
chr1	124562058	124562521
chr1	124581321	124581639
chr1	124591989	124592195
chr1	124597783	124597975
chr1	124613249	124613530
chr1	124617323	124617508
chr1	124648550	124648889
chr1	124659514	124660111
chr1	124673095	124673322
chr1	124681654	124681908
chr1	124686346	124686544
chr1	124688667	124688854
chr1	124692096	124692334
chr1	124703122	124703548
chr1	124712651	124712902
chr1	124714844	124715041
chr1	124727304	124727541
chr1	124733086	124733399
chr1	124745526	124745749
chr1	124750580	124750765
chr1	124756842	124757046
chr1	124770951	124771163
chr1	124774931	124775182
chr1	124778089	124778292
chr1	125178894	125179303
chr1	125179669	125180473
chr1	125182332	125182702
chr1	143185192	143185403
chr1	143194967	143195282
chr1	143202513	143202848
chr1	143213103	143213316
chr1	143214282	143214852
chr1	143215172	143215380
chr1	143217312	143217560
chr1	143219709	143219924
chr1	143232917	143233256
chr1	143247082	143247409
chr1	143254441	143254965
chr1	143255559	143255945
chr1	143262125	143262396
chr1	143262588	143262899
chr1	143264506	143264701
chr1	143323663	143324048
chr1	143639277	143639596
chr1	143643449	143643721
chr1	143661830	143662023
chr1	143703806	143704115
chr1	144706533	144706792
chr1	144716105	144716297
chr1	144927402	144927726
chr1	145095101	145095294
chr1	145191334	145191659
chr1	145233012	145233198
chr1	145426275	145426509
chr1	145465694	145466043
chr1	145760415	145760831
chr1	145761532	145761788
chr1	145796927	145797216
chr1	145802089	145802304
chr1	145858154	145858569
chr1	145918672	145919032
chr1	145932872	145933063
chr1	145950574	145950888
chr1	145967350	145967574
chr1	146298199	146298757
chr1	146428208	146428430
chr1	146433802	146434093
chr1	146472468	146472672
chr1	146513877	146514078
chr1	146529990	146530198
chr1	146722581	146722816
chr1	147061486	147061725
chr1	147172356	147172542
chr1	147231569	147231863
chr1	147232722	147232992
chr1	147233576	147233996
chr1	147236460	147236869
chr1	147343367	147343600
chr1	147402678	147403324
chr1	147423619	147423852
chr1	147428376	147428581
chr1	147596412	147596629
chr1	147719167	147719555
chr1	147948820	147949096
chr1	148013146	148013492
chr1	148038576	148038835
chr1	148388707	148388979
chr1	148440012	148440213
chr1	148748975	148749298
chr1	148836193	148836403
chr1	148951607	148951875
chr1	149163033	149163387
chr1	149294357	149294542
chr1	149390270	149390627
chr1	149698617	149698892
chr1	149845489	149845766
chr1	149895570	149895767
chr1	149957754	149957943
chr1	150017444	150017759
chr1	150561277	150561616
chr1	150573134	150573357
chr1	150595979	150596213
chr1	150659189	150659524
chr1	150706079	150706335
chr1	150720791	150721010
chr1	150781138	150781451
chr1	150782233	150782446
chr1	150850267	150850752
chr1	151295065	151295304
chr1	151351220	151351415
chr1	151362317	151362752
chr1	151510068	151510266
chr1	151650573	151650905
chr1	151651832	151652253
chr1	151737538	151737800
chr1	151768783	151768983
chr1	151769539	151769805
chr1	151829067	151829341
chr1	151907324	151908077
chr1	151948147	151948408
chr1	152037060	152037323
chr1	152107619	152108282
chr1	152110785	152111846
chr1	152112201	152112813
chr1	152148089	152148442
chr1	152194940	152195204
chr1	152196729	152197151
chr1	152399221	152399530
chr1	152472328	152472532
chr1	152476400	152476926
chr1	152515485	152515696
chr1	153424217	153424453
chr1	153472101	153472423
chr1	153544927	153545245
chr1	153568224	153568423
chr1	153574690	153575047
chr1	153583711	153583897
chr1	153627281	153627626
chr1	153783413	153783679
chr1	154053412	154053708
chr1	154287108	154287329
chr1	154295637	154295949
chr1	154316766	154316998
chr1	154350355	154350611
chr1	154353165	154353364
chr1	154379380	154379605
chr1	154532395	154532735
chr1	154838448	154838724
chr1	155017234	155017692
chr1	155117717	155118002
chr1	155244474	155245037
chr1	155278280	155278547
chr1	155323220	155323471
chr1	155428609	155428827
chr1	155635636	155635895
chr1	155636562	155637199
chr1	155642418	155643041
chr1	155643306	155643527
chr1	155691943	155692518
chr1	155696542	155697038
chr1	155697686	155698098
chr1	155698712	155699838
chr1	155701299	155701502
chr1	155835170	155835374
chr1	155841826	155842111
chr1	155978537	155979019
chr1	156054658	156055051
chr1	156062295	156062588
chr1	156063392	156063674
chr1	156181603	156181863
chr1	156186518	156186894
chr1	156327501	156327775
chr1	156677128	156677520
chr1	156706194	156706413
chr1	156757943	156758152
chr1	156767006	156767194
chr1	157080830	157081187
chr1	157319666	157319941
chr1	157478016	157478361
chr1	157537226	157537418
chr1	157540278	157540624
chr1	157722016	157722368
chr1	157910344	157910534
chr1	157971690	157972062
chr1	157975315	157975554
chr1	158083427	158083631
chr1	158117817	158118024
chr1	158223485	158223794
chr1	158952980	158953191
chr1	159005692	159005915
chr1	159644044	159644323
chr1	159723155	159723491
chr1	159767673	159767943
chr1	159938360	159938708
chr1	160362436	160362650
chr1	160480505	160480736
chr1	160690903	160691134
chr1	160699139	160699434
chr1	160720268	160720610
chr1	160806901	160807089
chr1	160881254	160881514
chr1	160892801	160893147
chr1	160913205	160913395
chr1	160932694	160933218
chr1	160933805	160934079
chr1	160941681	160941930
chr1	160985744	160986030
chr1	160986961	160987245
chr1	160987767	160987954
chr1	160988545	160988765
chr1	160990411	160990642
chr1	160990995	160991577
chr1	161030059	161030351
chr1	161086575	161086875
chr1	161250740	161250975
chr1	161254464	161254724
chr1	161280870	161281199
chr1	161305915	161306438
chr1	161386154	161386380
chr1	161422144	161422411
chr1	161453081	161453283
chr1	161469257	161469574
chr1	161473361	161473638
chr1	161537211	161537476
chr1	161612357	161612550
chr1	161615874	161616215
chr1	161616899	161617290
chr1	161618621	161619061
chr1	161658333	161658566
chr1	161763598	161763790
chr1	162384773	162384967
chr1	162451408	162451728
chr1	162530356	162530754
chr1	162543338	162543554
chr1	162691268	162691515
chr1	163158631	163159040
chr1	163228386	163228645
chr1	163294186	163294556
chr1	163297050	163297344
chr1	163321717	163321962
chr1	163545550	163545815
chr1	163854008	163854303
chr1	163875285	163875768
chr1	164092935	164093281
chr1	164255394	164255616
chr1	164590292	164590508
chr1	164830675	164830871
chr1	165183014	165183344
chr1	165356185	165356434
chr1	165841872	165842135
chr1	166005894	166006084
chr1	166100792	166101089
chr1	166165013	166165245
chr1	166316489	166316737
chr1	166721203	166721598
chr1	167030035	167030341
chr1	167201394	167201642
chr1	167245393	167245690
chr1	167317589	167317796
chr1	167322519	167322843
chr1	167329198	167329489
chr1	167374021	167374346
chr1	167650635	167650849
chr1	167676252	167676505
chr1	167770240	167770484
chr1	167771594	167772146
chr1	167806173	167806575
chr1	167863379	167863649
chr1	167909989	167910298
chr1	168202859	168203321
chr1	168208037	168208785
chr1	168260718	168261101
chr1	168327228	168327441
chr1	168354385	168354701
chr1	169257024	169257296
chr1	169683783	169684008
chr1	169758878	169759111
chr1	169872054	169872341
chr1	170418296	170418659
chr1	170419338	170419874
chr1	170586349	170586542
chr1	170601912	170602235
chr1	170743063	170743342
chr1	170833303	170833529
chr1	171305486	171305750
chr1	171373895	171374206
chr1	171396842	171397280
chr1	171424514	171424883
chr1	171465303	171465569
chr1	171556150	171556338
chr1	171621403	171621618
chr1	171723178	171723670
chr1	171756964	171757176
chr1	171781080	171781399
chr1	172064929	172065282
chr1	172432094	172432422
chr1	172480025	172480245
chr1	172563856	172564201
chr1	172572286	172572614
chr1	172596981	172597293
chr1	172620624	172621042
chr1	172814480	172814829
chr1	173173410	173173598
chr1	173352564	173352960
chr1	173446145	173446379
chr1	173470628	173471070
chr1	173489470	173489701
chr1	173496812	173497151
chr1	173655826	173656096
chr1	174238701	174238935
chr1	174320944	174321321
chr1	174350666	174350891
chr1	174383236	174383813
chr1	174436886	174437074
chr1	174595773	174596042
chr1	175023419	175023685
chr1	175106625	175106906
chr1	175144835	175145021
chr1	175846277	175846677
chr1	175863151	175863420
chr1	175911203	175911450
chr1	175927984	175928347
chr1	175992359	175992627
chr1	176098710	176098901
chr1	176158185	176158396
chr1	176296876	176297081
chr1	177181874	177182224
chr1	177320242	177320594
chr1	177723611	177723821
chr1	178040363	178040673
chr1	178040966	178041260
chr1	178043965	178044239
chr1	178198941	178199163
chr1	178208290	178208551
chr1	178352997	178353312
chr1	178581483	178581692
chr1	178632460	178632717
chr1	178765548	178765803
chr1	179040856	179041081
chr1	179134820	179135218
chr1	179136365	179136610
chr1	179138524	179138857
chr1	179279011	179279256
chr1	179329922	179330251
chr1	179417462	179417671
chr1	179417998	179418330
chr1	179420447	179420637
chr1	179465756	179466045
chr1	179478271	179478651
chr1	179763140	179763353
chr1	179837319	179837519
chr1	180241923	180242132
chr1	180333695	180334069
chr1	180508421	180508618
chr1	180711038	180711449
chr1	180872197	180872573
chr1	180959636	180959936
chr1	181090136	181090371
chr1	181166581	181166787
chr1	181504325	181504558
chr1	182045600	182045880
chr1	182431257	182431479
chr1	182438449	182438739
chr1	182440051	182440376
chr1	182739928	182740175
chr1	182742341	182742629
chr1	182761481	182761778
chr1	183186123	183186355
chr1	183311918	183312106
chr1	183331292	183331516
chr1	183418363	183418571
chr1	183426886	183427915
chr1	183613951	183614196
chr1	183658544	183658762
chr1	183775043	183775265
chr1	184036453	184036652
chr1	184680895	184681166
chr1	184755682	184756013
chr1	184783799	184784010
chr1	184813567	184813781
chr1	184981725	184981924
chr1	185027323	185027529
chr1	185027760	185028036
chr1	185257271	185257587
chr1	185268832	185269161
chr1	185517924	185518112
chr1	185524226	185524412
chr1	185539420	185539611
chr1	185578337	185578610
chr1	185892723	185892923
chr1	186637639	186637950
chr1	187008374	187008607
chr1	187047397	187047780
chr1	187349153	187349721
chr1	187597962	187598196
chr1	187770262	187770510
chr1	188182147	188182405
chr1	188290022	188290235
chr1	191513201	191513440
chr1	191693937	191694211
chr1	191813730	191813956
chr1	191910271	191910639
chr1	191974129	191974319
chr1	192165070	192165305
chr1	192308381	192308608
chr1	192499489	192499679
chr1	192886709	192886969
chr1	193129715	193130000
chr1	193207309	193207635
chr1	193395626	193395849
chr1	193433010	193433362
chr1	194033809	194034065
chr1	194204225	194204453
chr1	195702575	195702781
chr1	196109309	196109590
chr1	196786330	196786588
chr1	196886653	196886867
chr1	196933502	196933786
chr1	197081245	197081459
chr1	197207024	197207298
chr1	197355806	197356019
chr1	197405063	197405552
chr1	197725072	197725324
chr1	197797072	197797301
chr1	197801538	197801892
chr1	197802588	197803117
chr1	197841256	197841608
chr1	198314813	198315256
chr1	199094549	199094843
chr1	199533303	199533775
chr1	199886681	199886890
chr1	199904858	199905069
chr1	200186129	200186334
chr1	200289511	200289766
chr1	200979749	200980079
chr1	201171548	201171788
chr1	201239343	201239655
chr1	201259597	201259856
chr1	201359487	201359770
chr1	201480314	201480875
chr1	201592058	201592349
chr1	202086679	202086934
chr1	202087130	202087324
chr1	202190849	202191100
chr1	202191907	202192169
chr1	202739511	202739777
chr1	203002039	203002303
chr1	203048685	203048990
chr1	203234934	203235340
chr1	203278393	203278788
chr1	203475260	203475468
chr1	203475656	203475970
chr1	203479200	203479388
chr1	203614714	203614959
chr1	203786011	203786211
chr1	203842024	203842531
chr1	203896187	203896439
chr1	203918819	203919005
chr1	203966815	203967017
chr1	204080547	204080763
chr1	204169938	204170233
chr1	204190254	204190558
chr1	204212176	204212379
chr1	204258585	204258772
chr1	204319453	204319655
chr1	204363216	204363407
chr1	204398582	204398790
chr1	204523629	204523979
chr1	204752091	204752323
chr1	204752635	204752911
chr1	205003603	205003960
chr1	205138820	205139015
chr1	205155778	205156337
chr1	205211624	205211840
chr1	205301337	205301658
chr1	205405871	205406704
chr1	205451277	205451507
chr1	205751983	205752314
chr1	205774926	205775150
chr1	205776890	205777231
chr1	205861645	205861835
chr1	205875480	205875709
chr1	205895835	205896087
chr1	206064986	206065181
chr1	206205283	206205545
chr1	206381091	206381298
chr1	206878535	206878815
chr1	206965933	206966169
chr1	207635315	207635568
chr1	207635774	207635989
chr1	207662846	207663057
chr1	207663273	207663534
chr1	207730811	207731027
chr1	208155491	208155705
chr1	208527095	208527311
chr1	208722691	208722895
chr1	209141333	209141889
chr1	209143442	209143647
chr1	209196194	209196436
chr1	209207683	209207963
chr1	209355279	209355712
chr1	209433289	209433617
chr1	209449469	209449726
chr1	209452544	209452781
chr1	209461426	209461677
chr1	209471844	209472092
chr1	209617841	209618114
chr1	209675812	209676142
chr1	209747931	209748118
chr1	209806238	209806471
chr1	209810841	209811081
chr1	209866777	209867286
chr1	209978462	209978979
chr1	210191535	210191763
chr1	210196362	210196678
chr1	210298305	210298580
chr1	210300551	210300780
chr1	211169355	211169581
chr1	211197634	211197952
chr1	211221937	211222250
chr1	211226080	211226426
chr1	211248028	211248280
chr1	211293304	211293590
chr1	211407224	211408324
chr1	211459561	211460204
chr1	211461173	211461527
chr1	211517194	211517390
chr1	211522706	211522959
chr1	211627078	211627308
chr1	211675847	211676068
chr1	211902009	211902328
chr1	212195174	212195376
chr1	212567982	212568196
chr1	212658542	212658881
chr1	212724182	212724805
chr1	212754339	212754558
chr1	212760134	212760326
chr1	212825955	212826235
chr1	212844615	212844830
chr1	212901432	212901665
chr1	212902222	212902528
chr1	212904447	212904740
chr1	212916951	212917162
chr1	212928883	212929424
chr1	213025668	213025997
chr1	213149979	213150216
chr1	213150425	213150649
chr1	213214033	213214419
chr1	213704084	213704355
chr1	214590777	214591033
chr1	214823293	214823583
chr1	214868621	214868891
chr1	215389654	215389922
chr1	215481454	215481684
chr1	215584753	215585087
chr1	215812287	215812472
chr1	216152365	216152720
chr1	216285131	216285341
chr1	216927203	216927515
chr1	217330232	217330482
chr1	217373316	217373650
chr1	217523214	217523490
chr1	218014625	218014833
chr1	218507476	218507857
chr1	218593595	218593802
chr1	218599118	218599401
chr1	218601037	218601341
chr1	218633614	218633822
chr1	219546558	219546758
chr1	219548049	219548496
chr1	219872831	219873093
chr1	220245438	220245742
chr1	220245934	220246148
chr1	220249577	220249996
chr1	220381616	220381972
chr1	220465797	220466020
chr1	220467009	220467219
chr1	220690070	220690291
chr1	220810273	220810463
chr1	220818794	220819016
chr1	221819088	221819281
chr1	222457512	222457734
chr1	222481995	222482462
chr1	222487163	222487412
chr1	222488819	222489180
chr1	222500201	222500500
chr1	222608000	222608358
chr1	223023911	223024326
chr1	223028579	223028890
chr1	223117303	223117494
chr1	223133863	223134264
chr1	223142850	223143185
chr1	223674132	223674587
chr1	223765356	223765652
chr1	223884480	223884819
chr1	224013484	224013734
chr1	224014660	224014907
chr1	224086633	224086844
chr1	224177575	224177777
chr1	224251550	224251934
chr1	224343653	224343864
chr1	224349274	224349486
chr1	224350166	224350476
chr1	224480232	224480636
chr1	224480967	224481193
chr1	224615954	224616293
chr1	224821705	224822033
chr1	224841909	224842180
chr1	224914336	224914666
chr1	224945799	224946255
chr1	225006458	225006645
chr1	225177566	225177839
chr1	225431055	225431548
chr1	225469204	225469465
chr1	225519126	225519569
chr1	225614976	225615442
chr1	225739815	225740038
chr1	225794935	225795350
chr1	225795796	225796406
chr1	226149839	226150216
chr1	226333420	226333795
chr1	226465584	226465774
chr1	226606466	226606873
chr1	226626739	226627198
chr1	226699921	226700189
chr1	226795431	226795639
chr1	226846722	226846914
chr1	227132133	227132385
chr1	227275840	227276029
chr1	227280884	227281168
chr1	227285770	227286184
chr1	227318283	227318470
chr1	227356565	227356925
chr1	227371186	227371465
chr1	227530496	227530728
chr1	227625191	227625452
chr1	227711273	227711806
chr1	227715424	227715738
chr1	227720779	227721221
chr1	227735185	227735411
chr1	227743059	227743443
chr1	227813970	227814341
chr1	227868871	227869117
chr1	228118141	228118332
chr1	228406977	228407299
chr1	228506043	228506259
chr1	228612421	228612614
chr1	228702466	228702742
chr1	228809561	228809772
chr1	228849015	228849239
chr1	228850287	228850492
chr1	228884129	228884462
chr1	228937803	228938081
chr1	229060856	229061121
chr1	229108897	229109115
chr1	229134022	229134225
chr1	229134591	229135015
chr1	229237360	229237545
chr1	229253299	229253504
chr1	229396604	229396831
chr1	229416562	229416793
chr1	229430666	229431044
chr1	229579125	229579367
chr1	229707125	229707455
chr1	229787125	229787315
chr1	229810280	229810470
chr1	229932134	229932499
chr1	230091679	230091885
chr1	230392528	230392723
chr1	230601900	230602185
chr1	231128148	231128404
chr1	231284672	231285135
chr1	231431126	231431404
chr1	231453655	231454050
chr1	231499308	231499644
chr1	231596279	231596837
chr1	231686423	231686777
chr1	231753434	231753771
chr1	232099836	232100201
chr1	232118847	232119118
chr1	232234114	232234391
chr1	232330525	232330723
chr1	232331337	232331852
chr1	232332804	232333030
chr1	232505528	232505783
chr1	232611866	232612059
chr1	232749244	232749439
chr1	232898823	232899018
chr1	232993617	232993924
chr1	233128937	233129167
chr1	233683617	233683831
chr1	234267938	234268338
chr1	234326586	234326828
chr1	234817557	234817811
chr1	234944014	234944218
chr1	235302981	235303276
chr1	235386976	235387823
chr1	235542923	235543116
chr1	235588872	235589295
chr1	235670130	235670534
chr1	235675372	235675576
chr1	236024854	236025092
chr1	236428570	236428919
chr1	236713900	236714800
chr1	236929843	236930309
chr1	237024740	237024964
chr1	237058520	237058730
chr1	237115205	237115403
chr1	237127855	237128275
chr1	237668935	237669163
chr1	237669763	237669977
chr1	238042912	238043136
chr1	238325882	238326147
chr1	238516860	238517095
chr1	239200104	239200297
chr1	239479239	239479491
chr1	239979355	239979927
chr1	240492977	240493538
chr1	240789501	240789744
chr1	240937135	240937331
chr1	241066541	241066850
chr1	241415940	241416231
chr1	241642063	241642336
chr1	242199912	242200685
chr1	242447542	242447900
chr1	242596906	242597133
chr1	243077712	243077977
chr1	243215164	243215614
chr1	243230974	243231173
chr1	243730193	243730391
chr1	243864469	243864877
chr1	243944489	243944728
chr1	244022313	244022544
chr1	244304247	244304591
chr1	244306447	244306811
chr1	244369535	244369972
chr1	244729284	244729847
chr1	244735358	244735672
chr1	245006306	245006523
chr1	245388623	245389003
chr1	245484158	245484417
chr1	245488936	245489176
chr1	245816811	245817060
chr1	245903739	245904104
chr1	246082422	246082623
chr1	246220746	246220989
chr1	246362446	246362985
chr1	246418832	246419021
chr1	246515458	246515644
chr1	246530627	246530818
chr1	246686304	246686521
chr1	246694230	246694574
chr1	246696971	246697219
chr1	246719269	246719670
chr1	246729203	246729544
chr1	246794332	246794520
chr1	246968591	246969063
chr1	246971389	246971633
chr1	247016084	247016299
chr1	247024772	247024966
chr1	247029601	247030121
chr1	247031833	247032119
chr1	247047224	247048273
chr1	247055492	247055695
chr1	247104140	247104534
chr1	247162205	247162420
chr1	247219910	247220492
chr1	247270087	247270353
chr1	247286828	247287033
chr1	247369735	247370013
chr1	247375795	247376107
chr1	247390198	247390508
chr1	247521768	247522123
chr1	247687526	247687856
chr1	248026975	248027309
chr1	248421485	248421766
chr1	248670077	248670337
chr1	248829864	248830212
chr1	248863236	248863421
chr1	248944411	248944610
chr1	248945689	248946270
chr10	10030	10426
chr10	96618	96827
chr10	520542	520745
chr10	637173	637361
chr10	788944	789291
chr10	793813	794262
chr10	797254	797465
chr10	863077	863296
chr10	980406	981032
chr10	2024888	2025077
chr10	2640585	2640782
chr10	2806085	2806765
chr10	2813651	2813936
chr10	3012091	3012393
chr10	3117783	3117969
chr10	3128091	3128332
chr10	3192978	3193415
chr10	3197501	3197720
chr10	3361761	3361970
chr10	3515067	3515359
chr10	4950343	4950570
chr10	5245711	5245902
chr10	5385287	5385487
chr10	5390603	5390891
chr10	6206974	6207239
chr10	6232815	6233023
chr10	6380378	6380784
chr10	6712511	6712713
chr10	6842801	6843016
chr10	7607218	7607417
chr10	7692480	7692705
chr10	8114574	8114961
chr10	8868716	8869100
chr10	9520048	9520382
chr10	9824803	9825051
chr10	11600006	11600239
chr10	11605151	11605522
chr10	12129039	12129228
chr10	12220483	12220880
chr10	12226519	12227107
chr10	12267660	12267896
chr10	12320921	12321117
chr10	12350637	12350941
chr10	12482548	12482807
chr10	12518599	12518786
chr10	12520242	12520556
chr10	12523333	12523626
chr10	12638120	12638364
chr10	12791895	12792097
chr10	12799392	12799750
chr10	12893016	12893278
chr10	13158306	13158641
chr10	13213280	13213512
chr10	13383480	13383710
chr10	13586788	13587051
chr10	13707419	13707622
chr10	13809423	13809758
chr10	14370283	14370569
chr10	14666057	14666320
chr10	14757396	14757637
chr10	14959789	14960219
chr10	15038510	15038743
chr10	15046789	15047076
chr10	15072422	15072656
chr10	15203025	15203336
chr10	15353663	15353908
chr10	15850386	15850680
chr10	15921146	15921424
chr10	15990549	15990775
chr10	16222817	16223322
chr10	16359681	16359902
chr10	16612103	16612463
chr10	16822746	16823096
chr10	17017928	17018183
chr10	17656645	17656883
chr10	17722437	17722627
chr10	17996665	17996892
chr10	18036076	18036368
chr10	18812935	18813220
chr10	18988443	18988649
chr10	19489095	19489298
chr10	19583735	19583962
chr10	19585894	19586156
chr10	19586774	19586970
chr10	20209672	20209886
chr10	20311791	20312056
chr10	20339042	20339311
chr10	20343541	20343728
chr10	20370177	20370384
chr10	21281965	21282245
chr10	21626545	21626856
chr10	21700656	21701026
chr10	21817828	21818059
chr10	21834563	21834830
chr10	21835092	21835365
chr10	22060975	22061168
chr10	22139493	22139681
chr10	22437341	22437578
chr10	22513970	22514289
chr10	22908876	22909148
chr10	22954871	22955244
chr10	23274234	23274610
chr10	23469401	23469634
chr10	24067321	24067526
chr10	24094455	24094887
chr10	24224027	24224239
chr10	24262278	24262477
chr10	24263221	24263419
chr10	24372148	24372481
chr10	24765080	24765358
chr10	24916537	24916782
chr10	25357280	25357648
chr10	25390738	25391056
chr10	26137692	26137947
chr10	26243501	26243698
chr10	26492840	26493087
chr10	26701263	26701525
chr10	26781028	26781265
chr10	26893831	26894059
chr10	27199512	27199701
chr10	27259382	27259620
chr10	27295715	27295948
chr10	27296885	27297299
chr10	27299959	27300191
chr10	27414166	27414544
chr10	27470431	27470689
chr10	28655315	28655575
chr10	28733835	28734046
chr10	28771244	28771679
chr10	28772427	28772631
chr10	28826472	28826791
chr10	28924924	28925137
chr10	28934475	28934765
chr10	28991545	28991888
chr10	29010812	29011140
chr10	29347045	29347258
chr10	29407323	29407600
chr10	29587845	29588030
chr10	30027310	30027605
chr10	30099759	30100008
chr10	30103797	30103984
chr10	30368248	30368541
chr10	30423244	30423540
chr10	30457781	30458217
chr10	30522330	30522797
chr10	30705751	30706004
chr10	30718964	30719185
chr10	30847303	30847535
chr10	31702933	31703254
chr10	31892125	31892406
chr10	31937377	31937690
chr10	31954808	31955206
chr10	31975380	31975615
chr10	31978783	31978985
chr10	32219285	32219726
chr10	32233721	32233967
chr10	32500618	32500893
chr10	32505758	32506258
chr10	32558823	32559243
chr10	32657488	32657734
chr10	32914209	32914413
chr10	33005751	33006021
chr10	33107981	33108310
chr10	33515904	33516419
chr10	33760647	33761164
chr10	33945638	33945863
chr10	34427055	34427684
chr10	34739960	34740194
chr10	34974679	34974869
chr10	34975995	34976725
chr10	34976919	34977512
chr10	34978198	34978552
chr10	34985257	34985470
chr10	35391052	35391247
chr10	35403415	35403787
chr10	35406367	35406595
chr10	35407141	35407485
chr10	35407814	35408280
chr10	35443945	35444225
chr10	35535140	35535486
chr10	35536774	35537085
chr10	35639068	35639361
chr10	35727496	35727691
chr10	35858967	35859310
chr10	35907581	35907891
chr10	35909362	35909603
chr10	36400495	36400945
chr10	37322591	37322812
chr10	37353983	37354253
chr10	37412993	37413192
chr10	37726475	37726724
chr10	37764090	37764348
chr10	37995663	37995909
chr10	38076864	38077099
chr10	38426851	38427142
chr10	38736641	38736935
chr10	39034099	39034306
chr10	39508282	39508713
chr10	40004735	40004935
chr10	40084469	40084777
chr10	40086905	40087204
chr10	40128023	40128297
chr10	40346466	40346659
chr10	40516771	40516958
chr10	40518013	40518207
chr10	40540045	40540255
chr10	40546323	40546515
chr10	40649768	40649977
chr10	40661457	40661733
chr10	40790871	40791177
chr10	40816944	40817298
chr10	40980991	40981283
chr10	41011185	41011392
chr10	41494953	41495150
chr10	41584378	41584570
chr10	41859748	41859971
chr10	41898679	41899079
chr10	42067199	42067677
chr10	42070504	42070689
chr10	42075682	42075946
chr10	42079637	42079886
chr10	42235839	42236137
chr10	42338758	42338962
chr10	42382882	42383159
chr10	42475684	42475948
chr10	42649122	42649467
chr10	42741618	42741808
chr10	42782604	42782816
chr10	42840445	42840676
chr10	42846763	42847202
chr10	42847970	42848177
chr10	43304932	43305153
chr10	43306186	43306409
chr10	43320389	43320638
chr10	43322394	43322632
chr10	43329046	43329415
chr10	43329700	43329929
chr10	43375456	43375654
chr10	43446236	43447220
chr10	43538365	43538550
chr10	43543842	43544538
chr10	43591641	43591922
chr10	44112289	44112537
chr10	44316839	44317179
chr10	45032014	45032206
chr10	45229632	45230122
chr10	45250616	45250880
chr10	45287047	45287243
chr10	45330718	45330952
chr10	45348308	45348565
chr10	45391349	45391630
chr10	45392495	45392739
chr10	45419465	45419721
chr10	45480194	45480681
chr10	45511445	45512048
chr10	45512877	45513142
chr10	45574847	45575301
chr10	45575606	45575984
chr10	45582090	45582338
chr10	45599803	45600087
chr10	45721633	45721973
chr10	46271205	46271521
chr10	46271810	46272022
chr10	46295407	46295661
chr10	47170352	47170568
chr10	47406755	47407258
chr10	47461299	47461587
chr10	47682737	47683025
chr10	49180154	49180397
chr10	49441777	49442049
chr10	50045363	50045568
chr10	50091332	50091584
chr10	50109005	50109301
chr10	50262925	50263298
chr10	50349618	50349805
chr10	50351569	50351857
chr10	50355483	50355686
chr10	50356194	50356440
chr10	50445839	50446029
chr10	50624319	50624626
chr10	50923552	50923790
chr10	51074412	51074720
chr10	51765910	51766185
chr10	51766535	51766926
chr10	51915089	51915348
chr10	52007220	52007436
chr10	52038651	52038894
chr10	52170861	52171110
chr10	52508942	52509186
chr10	52736021	52736223
chr10	52965087	52965398
chr10	53155732	53155984
chr10	53485426	53485699
chr10	53492975	53493236
chr10	53749594	53749813
chr10	54057466	54057747
chr10	54139887	54140083
chr10	54342095	54342404
chr10	55293183	55293397
chr10	55688636	55688925
chr10	55861898	55862155
chr10	55899951	55900243
chr10	56090902	56091138
chr10	56370737	56371039
chr10	56447569	56447756
[truncated: 15,461 more rows]

## Sheet: TRIM28-peaks-ZNF729FH-dTAG
chr	start	end
chr1	10020	10464
chr1	181780	182052
chr1	476514	476775
chr1	513104	513404
chr1	1191722	1192001
chr1	1194766	1195015
chr1	1276704	1276936
chr1	2646941	2647178
chr1	9031153	9031427
chr1	9087484	9087722
chr1	9095799	9096120
chr1	11266421	11266672
chr1	12222675	12223057
chr1	12873750	12874077
chr1	13298911	13299190
chr1	13659345	13659613
chr1	13855632	13855916
chr1	16506422	16506656
chr1	16905605	16905976
chr1	17301819	17302190
chr1	17343430	17343823
chr1	19547162	19547433
chr1	19550412	19550700
chr1	20160190	20160420
chr1	20627353	20627586
chr1	20629234	20629674
chr1	24798869	24799095
chr1	25636208	25636595
chr1	27182008	27182253
chr1	27680434	27680810
chr1	29379482	29379767
chr1	31176028	31176306
chr1	32432973	32433340
chr1	32458840	32459192
chr1	32992410	32992643
chr1	33051375	33051626
chr1	34092703	34092962
chr1	34968038	34968333
chr1	37051637	37051902
chr1	37080126	37080410
chr1	37905730	37906000
chr1	37911543	37911840
chr1	38374998	38375483
chr1	38646992	38647378
chr1	38817238	38817519
chr1	42751271	42751783
chr1	45085082	45085379
chr1	46043850	46044096
chr1	46393504	46393786
chr1	46774311	46774535
chr1	48478823	48479331
chr1	51847737	51848002
chr1	52158283	52158590
chr1	52176186	52176871
chr1	52181332	52181589
chr1	54232878	54233258
chr1	54448843	54449116
chr1	55023426	55023991
chr1	60965544	60965869
chr1	63574646	63574868
chr1	64610944	64611371
chr1	65193144	65193380
chr1	67513661	67513983
chr1	68620607	68620875
chr1	70368278	70368640
chr1	70460021	70460411
chr1	70462727	70463055
chr1	71391751	71392023
chr1	73061807	73062092
chr1	74756694	74756982
chr1	77175372	77175620
chr1	77222419	77222772
chr1	81245974	81246223
chr1	83251748	83252005
chr1	84056383	84056617
chr1	84069315	84069642
chr1	84287474	84287752
chr1	85714562	85714842
chr1	86808758	86809121
chr1	87013323	87013606
chr1	88342215	88342500
chr1	89080145	89080417
chr1	90879400	90879689
chr1	90927011	90927281
chr1	91018663	91018902
chr1	92085750	92085995
chr1	93078974	93079214
chr1	93243279	93243552
chr1	93409305	93409620
chr1	93479391	93479628
chr1	93833294	93833621
chr1	94450229	94450590
chr1	95557072	95557294
chr1	95911785	95912008
chr1	96469347	96469595
chr1	98526104	98526359
chr1	100264192	100264442
chr1	100890048	100890404
chr1	101040701	101041009
chr1	103960423	103960706
chr1	104044945	104045180
chr1	106358619	106358855
chr1	108132425	108132671
chr1	108174137	108174421
chr1	108785315	108785625
chr1	109177504	109177784
chr1	109454578	109454972
chr1	111328726	111328971
chr1	112783059	112783438
chr1	113063785	113064144
chr1	113215095	113215433
chr1	113497888	113498177
chr1	114363226	114363527
chr1	114508411	114508885
chr1	114804797	114805030
chr1	117922784	117923068
chr1	121747521	121747835
chr1	121764783	121765007
chr1	121767515	121767777
chr1	121768639	121768882
chr1	121771596	121771869
chr1	121774889	121775584
chr1	122316285	122316547
chr1	122389441	122389693
chr1	122478112	122478428
chr1	122524478	122525056
chr1	122527140	122527522
chr1	122540750	122541024
chr1	122550838	122551085
chr1	122644771	122645169
chr1	122667414	122667642
chr1	122669943	122670261
chr1	122705681	122705903
chr1	122722487	122722801
chr1	122733714	122734015
chr1	122741527	122741796
chr1	122759308	122759567
chr1	122791416	122791667
chr1	122801608	122801919
chr1	122806124	122806407
chr1	122820430	122820713
chr1	122825873	122826161
chr1	122841649	122841912
chr1	122890036	122890421
chr1	122897065	122897401
chr1	122930608	122930841
chr1	122939461	122939763
chr1	122943964	122944184
chr1	123016195	123016488
chr1	123049278	123049624
chr1	123088350	123088616
chr1	123097718	123097960
chr1	123149979	123150249
chr1	123156237	123156632
chr1	123160377	123160666
chr1	123184807	123185192
chr1	123203299	123203552
chr1	123213304	123213650
chr1	123234667	123234988
chr1	123255071	123255299
chr1	123311414	123311728
chr1	123353160	123353388
chr1	123394940	123395177
chr1	123433457	123433676
chr1	123510796	123511116
chr1	123535624	123535929
chr1	123550684	123550932
chr1	123597045	123597289
chr1	123608083	123608358
chr1	123615396	123615678
chr1	123618647	123618880
chr1	123646365	123646599
chr1	123650779	123651083
chr1	123674542	123674875
chr1	123732159	123732443
chr1	123756440	123756755
chr1	123778435	123778716
chr1	123798418	123798645
chr1	123811304	123811628
chr1	123837516	123837911
chr1	123856540	123856901
chr1	123872575	123872815
chr1	123883575	123883925
chr1	123926073	123926361
chr1	123979921	123980256
chr1	124004929	124005214
chr1	124044638	124044960
chr1	124054507	124054886
chr1	124055740	124056066
chr1	124061866	124062126
chr1	124084367	124084605
chr1	124098551	124098889
chr1	124133943	124134174
chr1	124144495	124144723
chr1	124157760	124158149
chr1	124161688	124161924
chr1	124164208	124164472
chr1	124168169	124168423
chr1	124193411	124193631
chr1	124204852	124205183
chr1	124226783	124227033
chr1	124270874	124271118
chr1	124283341	124283646
chr1	124290636	124290909
chr1	124306443	124306787
chr1	124309649	124309873
chr1	124320755	124321046
chr1	124328569	124329064
chr1	124367362	124367597
chr1	124370565	124370805
chr1	124377144	124377407
chr1	124391607	124391923
chr1	124411514	124411767
chr1	124418001	124418281
chr1	124427890	124428220
chr1	124438021	124438453
chr1	124439743	124440014
chr1	124454451	124454753
chr1	124498730	124499390
chr1	124526712	124526945
chr1	124531312	124531583
chr1	124532129	124532403
chr1	124545681	124545958
chr1	124581339	124581650
chr1	124599833	124600175
chr1	124602885	124603207
chr1	124603540	124604011
chr1	124613243	124613464
chr1	124615115	124615337
chr1	124631376	124631617
chr1	124659495	124660129
chr1	124671042	124671325
chr1	124671683	124671981
chr1	124673089	124673332
chr1	124681646	124681893
chr1	124688652	124688884
chr1	124705526	124705868
chr1	124712614	124712941
chr1	124714804	124715059
chr1	124718393	124718680
chr1	124727271	124727600
chr1	124733081	124733397
chr1	124743113	124743352
chr1	124767953	124768177
chr1	124770826	124771179
chr1	124778074	124778311
chr1	124782040	124782355
chr1	124871652	124871914
chr1	125178865	125179335
chr1	125179636	125180602
chr1	125182199	125182724
chr1	143185180	143185419
chr1	143193611	143193857
chr1	143202461	143202883
chr1	143212985	143213339
chr1	143214229	143214870
chr1	143215154	143215413
chr1	143216702	143216938
chr1	143217297	143217597
chr1	143218792	143219028
chr1	143219668	143219951
chr1	143221434	143221660
chr1	143230149	143230441
chr1	143232857	143233315
chr1	143247075	143247398
chr1	143254430	143255032
chr1	143262101	143262930
chr1	143264466	143264741
chr1	143643449	143643696
chr1	145760462	145760683
chr1	145858287	145858520
chr1	147231618	147231853
chr1	147236491	147236833
chr1	150017464	150017688
chr1	150671418	150671691
chr1	151362297	151362764
chr1	151907365	151907695
chr1	152148070	152148349
chr1	153574666	153575059
chr1	154053392	154053728
chr1	154532435	154532752
chr1	155636693	155636970
chr1	155642520	155642819
chr1	155692147	155692502
chr1	157971787	157972049
chr1	159723282	159723573
chr1	160932882	160933104
chr1	160985705	160986041
chr1	161250657	161250996
chr1	161618666	161618966
chr1	163158751	163159012
chr1	166354473	166354707
chr1	166464434	166464712
chr1	167813061	167813284
chr1	171723237	171723483
chr1	172620693	172620931
chr1	173187615	173187855
chr1	173368410	173368781
chr1	173470624	173471014
chr1	174320947	174321247
chr1	175911224	175911466
chr1	175928030	175928327
chr1	177320278	177320536
chr1	178043965	178044219
chr1	178765566	178765833
chr1	179138599	179138911
chr1	179837286	179837566
chr1	180711113	180711490
chr1	180872187	180872586
chr1	180959593	180959941
chr1	181653282	181653743
chr1	183427039	183427685
chr1	183613839	183614088
chr1	184813557	184813865
chr1	191813635	191813883
chr1	192165086	192165333
chr1	192500948	192501270
chr1	193207384	193207627
chr1	195535164	195535444
chr1	197355718	197356009
chr1	197803089	197803368
chr1	200186020	200186260
chr1	203234893	203235327
chr1	203842101	203842566
chr1	203954881	203955173
chr1	204169936	204170231
chr1	204523719	204523978
chr1	205155762	205156058
chr1	206063628	206063888
chr1	207663409	207663659
chr1	210298286	210298737
chr1	211407503	211407763
chr1	211408007	211408238
chr1	211459942	211460273
chr1	212844615	212844944
chr1	212904511	212904831
chr1	213025660	213025947
chr1	213142687	213142927
chr1	213150344	213150641
chr1	216285075	216285382
chr1	220249568	220249911
chr1	221977932	221978233
chr1	222487240	222487545
chr1	224480222	224480598
chr1	224946036	224946259
chr1	225006434	225006676
chr1	225795047	225795295
chr1	227285822	227286160
chr1	227720842	227721101
chr1	227813978	227814386
chr1	228199041	228199358
chr1	229203300	229203524
chr1	229395319	229395643
chr1	229707184	229707493
chr1	231499192	231499618
chr1	231686537	231686786
chr1	231779173	231779427
chr1	232993688	232993928
chr1	234267868	234268255
chr1	235386960	235387725
chr1	236428632	236429057
chr1	237127810	237128139
chr1	239979555	239979787
chr1	242200171	242200571
chr1	244306639	244306866
chr1	244735454	244735711
chr1	245903672	245903937
chr1	246362704	246362941
chr1	246729251	246729506
chr1	247075473	247075738
chr1	247270201	247270538
chr1	247390206	247390540
chr1	248027066	248027292
chr1	248945747	248946173
chr10	10033	10397
chr10	96565	96831
chr10	980572	980885
chr10	6380529	6380797
chr10	7607141	7607408
chr10	9453991	9454226
chr10	9520128	9520441
chr10	11605165	11605478
chr10	11792916	11793159
chr10	12226770	12227101
chr10	12520574	12520793
chr10	13213252	13213523
chr10	15850348	15850753
chr10	16222717	16223142
chr10	17017907	17018158
chr10	17656582	17656852
chr10	22130870	22131096
chr10	24094441	24094786
chr10	26701257	26701557
chr10	29171717	29171937
chr10	30522338	30522713
chr10	30718953	30719269
chr10	31954780	31955115
chr10	34976075	34976422
chr10	35403552	35403820
chr10	35407845	35408102
chr10	35535101	35535329
chr10	36400677	36400941
chr10	37412916	37413179
chr10	38528492	38528713
chr10	39987150	39987424
chr10	40065987	40066274
chr10	40072858	40073352
chr10	40080022	40080379
chr10	40135076	40135425
chr10	40157650	40157977
chr10	40204368	40204605
chr10	40262832	40263086
chr10	40279847	40280108
chr10	40289553	40289885
chr10	40442298	40442550
chr10	40462756	40463102
chr10	40556576	40556873
chr10	40593359	40593659
chr10	40595460	40595704
chr10	40596323	40596620
chr10	40609149	40609433
chr10	40668219	40668585
chr10	40728416	40728686
chr10	40736170	40736441
chr10	40763544	40763836
chr10	40816924	40817309
chr10	40831389	40831622
chr10	40892261	40892505
chr10	40898090	40898441
chr10	40981002	40981363
chr10	41007727	41007957
chr10	41151772	41152220
chr10	41205818	41206072
chr10	41310589	41310855
chr10	41494961	41495186
chr10	41555858	41556097
chr10	42067224	42067684
chr10	42070485	42071022
chr10	42073341	42073616
chr10	42075310	42075953
chr10	42076875	42077402
chr10	42079608	42079922
chr10	42081622	42081894
chr10	42082413	42082633
chr10	42086360	42086603
chr10	43306201	43306445
chr10	43446355	43447003
chr10	45031942	45032264
chr10	45480328	45480563
chr10	45511536	45511892
chr10	45574983	45575350
chr10	46295429	46295657
chr10	50263100	50263481
chr10	53395452	53395738
chr10	53503203	53503523
chr10	56823055	56823283
chr10	58027765	58028018
chr10	58230234	58230496
chr10	58256291	58256540
chr10	59743884	59744330
chr10	59923038	59923296
chr10	60762657	60762984
chr10	64385323	64385553
chr10	67712374	67712631
chr10	68277878	68278199
chr10	68279273	68279525
chr10	68861301	68861616
chr10	69488906	69489281
chr10	70238712	70239373
chr10	70240050	70240350
chr10	70648590	70648820
chr10	70651702	70652000
chr10	70686479	70686725
chr10	71116519	71116774
chr10	71945885	71946116
chr10	72442871	72443161
chr10	73206331	73206667
chr10	73258593	73258953
chr10	74573145	74573419
chr10	74573723	74574039
chr10	78075893	78076491
chr10	78953796	78954077
chr10	80068329	80068603
chr10	80108761	80109089
chr10	80518854	80519323
chr10	80533731	80534008
chr10	80932049	80932277
chr10	81239268	81239506
chr10	84180427	84180826
chr10	84348022	84348284
chr10	85355745	85356000
chr10	85528307	85528651
chr10	86952558	86953062
chr10	87887538	87887806
chr10	89406925	89407209
chr10	89620233	89620620
chr10	90136830	90137123
chr10	94010012	94010474
chr10	94272120	94272341
chr10	94943721	94944015
chr10	95732996	95733235
chr10	97562357	97562713
chr10	99950971	99951375
chr10	101183899	101184224
chr10	101327474	101327782
chr10	102201251	102201593
chr10	102204351	102204584
chr10	102301757	102302111
chr10	102838526	102838914
chr10	102844317	102844767
chr10	103007327	103007696
chr10	103134211	103134611
chr10	103206299	103206774
chr10	103210272	103210678
chr10	104473201	104473446
chr10	106850102	106850412
chr10	110048825	110049061
chr10	115037700	115037937
chr10	116501470	116501762
chr10	117425489	117425765
chr10	118615384	118615610
chr10	118898192	118898542
chr10	119261359	119261646
chr10	119454491	119454753
chr10	119884228	119884515
chr10	120215515	120215761
chr10	120823973	120824217
chr10	121935796	121936101
chr10	121975793	121976022
chr10	123890988	123891250
chr10	125944440	125944899
chr10	127282952	127283335
chr10	128174706	128174956
chr10	130117638	130117887
chr10	130768551	130768812
chr10	133573397	133573690
chr11	189662	189928
chr11	331833	332072
chr11	517241	517744
chr11	1418252	1418649
chr11	2331470	2331758
chr11	2349250	2349548
chr11	3114334	3114586
chr11	4282666	4282965
chr11	4334983	4335249
chr11	4781853	4782195
chr11	6076323	6076805
chr11	6905170	6905497
chr11	9058089	9058319
chr11	9188912	9189233
chr11	9452041	9452367
chr11	9545774	9546108
chr11	10699211	10699505
chr11	10829315	10829534
chr11	12146544	12146822
chr11	13546138	13546374
chr11	16888998	16889278
chr11	19135289	19135645
chr11	20538921	20539158
chr11	23117098	23117357
chr11	23303661	23303912
chr11	23769250	23769505
chr11	24445202	24445513
chr11	24446272	24446535
chr11	26824043	26824262
chr11	27135886	27136159
chr11	27665733	27665964
chr11	27796286	27796549
chr11	27939343	27939570
chr11	31971373	31971789
chr11	33630355	33630646
chr11	33985769	33986016
chr11	34899743	34900048
chr11	35326331	35326566
chr11	39493753	39494045
chr11	40048874	40049213
chr11	40649074	40649351
chr11	41738547	41738773
chr11	43476539	43476869
chr11	44664484	44664737
chr11	44671091	44671622
chr11	45737779	45738050
chr11	46927206	46927458
chr11	47118737	47118987
chr11	47875880	47876296
chr11	48056788	48057008
chr11	51895837	51896058
chr11	51963443	51963723
chr11	52304815	52305063
chr11	52428294	52428513
chr11	52542521	52542741
chr11	52839831	52840263
chr11	53024129	53024756
chr11	53048293	53048588
chr11	53788553	53788776
chr11	57283538	57283851
chr11	57717225	57717461
chr11	57944188	57944532
chr11	59579673	59579926
chr11	60491089	60491417
chr11	60678288	60678566
chr11	63491489	63491767
chr11	64173023	64173313
chr11	65736874	65737121
chr11	66319764	66320044
chr11	66441088	66441342
chr11	66574179	66574532
chr11	66587213	66587547
chr11	67551673	67552028
chr11	67598270	67598585
chr11	67602823	67603072
chr11	67620573	67620819
chr11	67757903	67758152
chr11	67856097	67856403
chr11	67893173	67893453
chr11	67963006	67963290
chr11	68132774	68133158
chr11	68303927	68304331
chr11	68476010	68476233
chr11	68623072	68623742
chr11	68626371	68626806
chr11	68974633	68974949
chr11	71176856	71177121
chr11	71701981	71702340
chr11	71738145	71738406
chr11	71738704	71738977
chr11	71827183	71827427
chr11	72909966	72910692
chr11	73897728	73897987
chr11	74129448	74129795
chr11	75748894	75749146
chr11	76334868	76335227
chr11	76776491	76776733
chr11	76791265	76791523
chr11	76815744	76816037
chr11	76934144	76934379
chr11	77099143	77099460
chr11	77491870	77492201
chr11	77731485	77731747
chr11	77854980	77855234
chr11	77933410	77933692
chr11	78272788	78273094
chr11	80886777	80887035
chr11	82155990	82156311
chr11	82181423	82181755
chr11	84577748	84577999
chr11	85607109	85607451
chr11	86830140	86830472
chr11	92925226	92925556
chr11	93039457	93039719
chr11	93869099	93869437
chr11	93993845	93994082
chr11	94219863	94220094
chr11	94613135	94613422
chr11	96637116	96637425
chr11	98424116	98424453
chr11	99425058	99425292
chr11	100749964	100750187
chr11	102127162	102127426
chr11	102302938	102303228
chr11	105016542	105016876
chr11	106003216	106003469
chr11	106167154	106167410
chr11	108641756	108641987
chr11	110053836	110054147
chr11	110400046	110400340
chr11	113879372	113880053
chr11	116346511	116346846
chr11	117398622	117398924
chr11	118332274	118332587
chr11	118730653	118731289
chr11	118991978	118992239
chr11	120025625	120025868
chr11	120043550	120044062
chr11	121298708	121299139
chr11	122414449	122414710
chr11	122820247	122820475
chr11	122825057	122825309
chr11	123737520	123737805
chr11	124824237	124824568
chr11	125553396	125553619
chr11	126226135	126226440
chr11	128999137	128999466
chr11	129226294	129226533
chr11	130092210	130092439
chr11	130825076	130825312
chr11	134081222	134081623
chr12	10017	10345
chr12	11392	11613
chr12	1085307	1085553
chr12	1710520	1710855
chr12	7030807	7031152
chr12	7168219	7168521
chr12	7200242	7200690
chr12	7345002	7345336
chr12	7752458	7752685
chr12	8293293	8293513
chr12	8767535	8767826
chr12	8901629	8901865
chr12	9632939	9633308
chr12	11467017	11467383
chr12	12226094	12226394
chr12	12565576	12565835
chr12	12618620	12618979
chr12	12639991	12640276
chr12	12648296	12648535
chr12	13053701	13053967
chr12	14354282	14354674
chr12	14409907	14410221
chr12	14866996	14867220
chr12	15299977	15300282
chr12	15362896	15363140
chr12	15939085	15939364
chr12	16021143	16021364
chr12	18062893	18063194
chr12	19410795	19411395
chr12	20821667	20821911
chr12	20835137	20835367
chr12	22299372	22299662
chr12	22612905	22613184
chr12	24907517	24907798
chr12	24925879	24926100
chr12	26644018	26644400
chr12	27873558	27873880
chr12	31708067	31708370
chr12	31942104	31942345
chr12	31962802	31963061
chr12	32043978	32044291
chr12	32054338	32054661
chr12	33017092	33017325
chr12	33551098	33551317
chr12	34266224	34266536
chr12	34452608	34452827
chr12	34992947	34993230
chr12	35030759	35030986
chr12	35076565	35076791
chr12	35128295	35128518
chr12	35180916	35181244
chr12	35193280	35193529
chr12	35302322	35302607
chr12	35323918	35324150
chr12	35584986	35585300
chr12	35597082	35597333
chr12	35635973	35636261
chr12	35817761	35818195
chr12	35967628	35967921
chr12	36143778	36144159
chr12	36290642	36290866
chr12	36661976	36662310
chr12	37246091	37246319
chr12	39999403	39999676
chr12	42111821	42112060
chr12	42453267	42453492
chr12	42617708	42617944
chr12	46000015	46000626
chr12	46058754	46059005
chr12	46246497	46246867
chr12	46325207	46325454
chr12	47612895	47613303
chr12	48469072	48469439
chr12	49112872	49113108
chr12	49860448	49860795
chr12	50492016	50492250
chr12	50833833	50834096
chr12	50912401	50912699
chr12	51649593	51649996
chr12	51734354	51734613
chr12	51741247	51741486
chr12	52761234	52761530
chr12	54488752	54489011
chr12	54627355	54627609
chr12	55441212	55441584
chr12	55865356	55865683
chr12	56493638	56494077
chr12	56494625	56494852
chr12	56653808	56654182
chr12	59387945	59388221
chr12	62759166	62760003
chr12	63420373	63420618
chr12	63686410	63686642
chr12	64075165	64075414
chr12	64889466	64889702
chr12	65484262	65484500
chr12	68525367	68525613
chr12	69298213	69298557
chr12	69938895	69939172
chr12	70154988	70155249
chr12	70304438	70304843
chr12	70464159	70464378
chr12	72742639	72742966
chr12	74175100	74175330
chr12	74599973	74600476
chr12	75432999	75433225
chr12	75457985	75458285
chr12	75941358	75941717
chr12	76292363	76292583
chr12	76295814	76296133
chr12	76518724	76518949
chr12	78379156	78379427
chr12	79838375	79838727
chr12	82373558	82373878
chr12	84394705	84395043
chr12	88017993	88018214
chr12	88031208	88031483
chr12	89352565	89352825
chr12	89648499	89648856
chr12	89786278	89786527
chr12	92387217	92387571
chr12	92957219	92957440
chr12	94017317	94017595
chr12	94358633	94358904
chr12	94398791	94399055
chr12	94606833	94607114
chr12	94823059	94823340
chr12	94905833	94906074
chr12	95393282	95393526
chr12	95457588	95457826
chr12	96087319	96087807
chr12	96321191	96321427
chr12	100172866	100173262
chr12	102250861	102251266
chr12	102722069	102722321
chr12	104269870	104270200
chr12	105095339	105095657
chr12	105246036	105246276
chr12	105299682	105299938
chr12	105313885	105314141
chr12	105420831	105421052
chr12	105628480	105628893
chr12	106620628	106620903
chr12	110570773	110571171
chr12	110673455	110673823
chr12	110772500	110772827
chr12	111304713	111304963
chr12	111373970	111374258
chr12	111834820	111835042
chr12	111835322	111835685
chr12	111956630	111957169
chr12	111957886	111958144
chr12	112621654	112622092
chr12	118115021	118115567
chr12	119918056	119918349
chr12	119957262	119957483
chr12	121079010	121079258
chr12	121972905	121973145
chr12	122446496	122446749
chr12	123249632	123249966
chr12	123828224	123828451
chr12	124107299	124107612
chr12	131743883	131744234
chr12	131879794	131880067
chr12	132890246	132890857
chr12	132957116	132957420
chr12	133265013	133265264
chr13	16111238	16111483
chr13	16114367	16114766
chr13	16128208	16128622
chr13	16135839	16136103
chr13	16148754	16148985
chr13	16240510	16240779
chr13	16255384	16255765
chr13	16292125	16292467
chr13	16485813	16486105
chr13	16513591	16513850
chr13	16573428	16573651
chr13	16672771	16673085
chr13	16727318	16727606
chr13	16790433	16790653
chr13	16798184	16798406
chr13	16860392	16860647
chr13	16883979	16884210
chr13	17027423	17027658
chr13	17061499	17062036
chr13	17070692	17070953
chr13	17072902	17073121
chr13	17151432	17151693
chr13	17177657	17177881
chr13	17240727	17240986
chr13	17243563	17243786
chr13	17304834	17305456
chr13	17348786	17349021
chr13	17402519	17402754
chr13	17411242	17411469
chr13	17417511	17417818
chr13	17479748	17480049
chr13	17499151	17499431
chr13	17575072	17575292
chr13	17676221	17676526
chr13	17708187	17708448
chr13	17759099	17759348
chr13	17779524	17779771
chr13	17790492	17790766
chr13	17852482	17852844
chr13	17861795	17862214
chr13	17874317	17874551
chr13	17885371	17885632
chr13	17903841	17904234
chr13	17922555	17922870
chr13	17927285	17927506
chr13	17928356	17928705
chr13	17940724	17940963
chr13	17981285	17981572
chr13	17991358	17991646
chr13	18015804	18016024
chr13	18024360	18024580
chr13	18031399	18031676
chr13	18050984	18051204
chr13	18211793	18212226
chr13	19163762	19164061
chr13	19604387	19604739
chr13	22900747	22901016
chr13	23525426	23525653
chr13	23972892	23973183
chr13	27213243	27213619
chr13	30259528	30259897
chr13	30286152	30286372
chr13	34087856	34088081
chr13	36209611	36209872
chr13	36288920	36289222
chr13	36316934	36317217
chr13	41148733	41148989
chr13	41175604	41175955
chr13	41268824	41269051
chr13	41293338	41293615
chr13	41571590	41571866
chr13	42425276	42425838
chr13	47790869	47791161
chr13	49019108	49019344
chr13	50233636	50233915
chr13	51077347	51077652
chr13	52016043	52016535
chr13	52071329	52071563
chr13	52096343	52096928
chr13	52309866	52310223
chr13	52502352	52502618
chr13	52817734	52818197
chr13	52959428	52959650
chr13	54070056	54070291
chr13	55550714	55550979
chr13	58949714	58950036
chr13	61519301	61519527
chr13	63010181	63010452
chr13	65387872	65388099
chr13	65771725	65772019
chr13	66286888	66287207
chr13	66685115	66685437
chr13	68923179	68923453
chr13	74426501	74426797
chr13	76575656	76575881
chr13	81275694	81275996
chr13	81331047	81331282
chr13	85288459	85288867
chr13	88517835	88518073
chr13	89034090	89034433
chr13	95670028	95670268
chr13	95928768	95929051
chr13	96046750	96046989
chr13	96108052	96108380
chr13	99182494	99182747
chr13	99509344	99509760
chr13	100569406	100569714
chr13	106322689	106323005
chr13	107896468	107896803
chr13	108017346	108017655
chr13	110743750	110744023
chr13	113388647	113388939
chr14	20505542	20506059
chr14	22733972	22734281
chr14	23108141	23108566
chr14	23231900	23232398
chr14	23898457	23898922
chr14	23950320	23950566
chr14	24032418	24032825
chr14	24480051	24480305
chr14	27623840	27624130
chr14	30966138	30966820
chr14	31653261	31653499
chr14	32127837	32128441
chr14	32804462	32804891
chr14	33984609	33984855
chr14	34420636	34420939
chr14	35034498	35034851
chr14	35039785	35040004
chr14	38012068	38012428
chr14	39656055	39656392
chr14	40737130	40737444
chr14	41792391	41792694
chr14	44601083	44601356
chr14	45038838	45039196
chr14	45281813	45282084
chr14	48805349	48805595
chr14	50694424	50694666
chr14	50798018	50798241
chr14	51346845	51347120
chr14	52322459	52322824
chr14	53132514	53132852
chr14	54948342	54948998
chr14	55312558	55313012
chr14	59059118	59059386
chr14	60612081	60612375
chr14	62807676	62807971
chr14	63144197	63144425
chr14	64340874	64341122
chr14	64756578	64756933
chr14	65395462	65395757
chr14	65633258	65633487
chr14	66792849	66793141
chr14	67450842	67451065
chr14	67710164	67710502
chr14	67729266	67729523
chr14	67925912	67926241
chr14	68102032	68102275
chr14	68801640	68801897
chr14	70547079	70547310
chr14	70947756	70948171
chr14	71150672	71150963
chr14	73133770	73134101
chr14	73208500	73208763
chr14	73562584	73562847
chr14	73607316	73607623
chr14	74702281	74702781
chr14	75582065	75582404
chr14	75695097	75695412
chr14	75924119	75924402
chr14	76744426	76744713
chr14	76749508	76750270
chr14	77601688	77602020
chr14	77854766	77855049
chr14	77947404	77947627
chr14	77993949	77994256
chr14	79314251	79314564
chr14	80286270	80286592
chr14	81114300	81114597
chr14	81835981	81836380
chr14	86372523	86372745
chr14	87257514	87257791
chr14	88766297	88766667
chr14	89380190	89380424
chr14	89873944	89874475
chr14	90823533	90823957
chr14	90953740	90953973
chr14	91557820	91558070
chr14	91595825	91596079
chr14	92045921	92046232
chr14	92187669	92188002
chr14	92244815	92245160
chr14	102111161	102111459
chr14	102243919	102244201
chr14	102297462	102297692
chr14	103170393	103170631
chr14	103193067	103193381
chr14	103204823	103205092
chr14	103362901	103363208
chr14	103984227	103984459
chr14	104066802	104067045
chr14	104482165	104482463
chr14_GL000009v2_random	119587	119832
chr14_GL000009v2_random	197349	197580
chr14_KI270725v1_random	53908	54160
chr15	22884973	22885201
chr15	25174177	25174434
chr15	30315659	30315883
chr15	30727038	30727428
chr15	30854169	30854411
chr15	33710841	33711242
chr15	35435564	35435783
chr15	35487491	35487721
chr15	40014407	40014714
chr15	40154998	40155235
chr15	40686520	40687045
chr15	42138924	42139250
chr15	42810071	42810301
chr15	43128422	43128770
chr15	43198618	43198924
chr15	44770773	44771008
chr15	45234848	45235122
chr15	46768347	46768607
chr15	47903426	47903665
chr15	49625485	49625756
chr15	50158816	50159037
chr15	50893932	50894350
chr15	51036970	51037197
chr15	51612784	51613082
chr15	52445813	52446412
chr15	56024653	56025002
chr15	56232199	56232514
chr15	56540469	56540780
chr15	60017633	60017879
chr15	60061834	60062119
chr15	60336595	60336870
chr15	60946555	60946845
chr15	61896520	61896772
chr15	62084628	62084922
chr15	62216598	62216936
chr15	62295214	62295505
chr15	62332791	62333109
chr15	62398840	62399398
chr15	64901148	64901405
chr15	65137073	65137484
chr15	66889380	66889610
chr15	68222362	68222653
chr15	68284726	68285071
chr15	69888488	69888741
chr15	70437750	70438181
chr15	72540883	72541147
chr15	73165888	73166183
chr15	75148374	75148607
chr15	75166431	75166712
chr15	78720069	78720341
chr15	80647174	80647585
chr15	82378369	82378671
chr15	82998632	82998859
chr15	83757326	83757581
chr15	84187827	84188092
chr15	88523755	88524219
chr15	88934535	88934764
chr15	89067048	89067372
chr15	92583744	92583983
chr15	92607177	92607463
chr15	92779890	92780144
chr15	101073051	101073462
chr15	101073837	101074101
chr15	101980709	101981192
chr16	756407	756655
chr16	942444	942910
chr16	1797938	1798316
chr16	2879970	2880200
chr16	3205932	3206276
chr16	3290102	3290362
chr16	3414053	3414348
chr16	5178459	5178719
chr16	7866331	7866562
chr16	10262023	10262265
chr16	10662368	10662761
chr16	13385466	13385745
chr16	14574760	14575159
chr16	15077397	15077640
chr16	15963427	15963857
chr16	15972485	15972791
chr16	15981479	15981755
chr16	17506336	17506563
chr16	18217767	18218175
chr16	18993538	18993989
chr16	19560454	19560708
chr16	21636533	21636794
chr16	21754648	21754876
chr16	24464632	24465135
chr16	29716308	29716721
chr16	29748050	29748431
chr16	29783440	29783864
chr16	30821642	30821919
chr16	30860372	30860610
chr16	30863201	30863607
chr16	31245892	31246262
chr16	31284421	31284723
chr16	31577473	31577791
chr16	31836035	31836258
chr16	31890398	31890624
chr16	31905989	31906626
chr16	32095486	32095766
chr16	33957936	33958461
chr16	34571732	34572141
chr16	34576346	34576615
chr16	34582982	34583653
chr16	34592643	34592863
chr16	34593220	34593603
chr16	34594812	34595148
chr16	34595448	34595775
chr16	34725635	34726006
chr16	38266710	38267220
chr16	46386340	46386591
chr16	46387661	46388073
chr16	46388623	46389236
chr16	46389730	46391241
chr16	46394493	46395055
chr16	46398563	46399017
chr16	46399270	46399640
chr16	46400052	46401546
chr16	46778645	46778991
chr16	46868423	46868770
chr16	48287242	48287468
chr16	48592922	48593175
chr16	48951223	48951642
chr16	50008560	50008878
chr16	53074357	53074768
chr16	53373484	53373774
chr16	53384559	53384917
chr16	53424012	53424234
chr16	53538916	53539197
chr16	53697523	53698003
chr16	57439951	57440351
chr16	57859466	57859685
chr16	61521299	61521541
chr16	62690074	62690377
chr16	65239285	65239520
chr16	66974054	66974298
chr16	68163852	68164131
chr16	68187415	68187669
chr16	69636591	69636816
chr16	69868262	69868547
chr16	70625060	70625811
chr16	70804209	70804434
chr16	71426368	71426686
chr16	71561855	71562185
chr16	72082566	72082865
chr16	75121984	75122262
chr16	75742522	75742742
chr16	78413862	78414089
chr16	84688176	84688484
chr16	87379450	87379682
chr16	87524425	87524878
chr16	88009717	88009988
chr16	90054596	90054887
chr17	127642	127869
chr17	571728	571978
chr17	572680	572915
chr17	2622843	2623169
chr17	4310413	4310763
chr17	5721381	5721657
chr17	7640669	7640897
chr17	10083476	10083817
chr17	10541272	10541504
chr17	12831985	12832214
chr17	13928852	13929087
chr17	15779152	15779475
chr17	16115078	16115599
chr17	16835071	16835322
chr17	19441101	19441346
chr17	19442769	19443486
chr17	19686417	19686648
chr17	19978569	19978909
chr17	20674547	20674804
chr17	21134677	21134900
chr17	26603713	26604037
chr17	26619504	26620127
chr17	26880956	26881577
chr17	26882271	26883009
chr17	26883327	26883634
chr17	26883951	26884347
chr17	26884650	26884981
chr17	26885280	26885562
chr17	27501284	27501730
chr17	27695287	27695564
chr17	27822154	27822412
chr17	28262151	28262538
chr17	28658724	28659220
chr17	30462781	30463024
chr17	30523024	30523362
chr17	32135621	32135872
chr17	32912762	32913243
chr17	32981627	32981935
chr17	34172312	34172629
chr17	36125504	36125881
chr17	37347017	37347297
chr17	37565294	37565525
chr17	37663535	37663849
chr17	37858475	37858730
chr17	39046987	39047275
chr17	39823518	39823901
chr17	41930207	41930490
chr17	42388715	42389007
chr17	43319744	43320085
chr17	43348551	43348828
chr17	44006617	44006900
chr17	46316440	46316786
chr17	46535003	46535222
chr17	47397162	47397490
chr17	49121760	49122043
chr17	49129445	49129673
chr17	50225594	50226087
chr17	50404515	50404934
chr17	53063031	53063251
chr17	55017655	55018049
chr17	56929454	56929763
chr17	57801211	57801568
chr17	58658070	58658363
chr17	58911859	58912103
chr17	60491893	60492146
chr17	60557941	60558163
chr17	60613216	60613591
chr17	61110539	61110772
chr17	61619453	61619781
chr17	63376930	63377250
chr17	64716213	64716515
chr17	64874035	64874256
chr17	67331390	67331637
chr17	68332003	68332247
chr17	68518406	68518796
chr17	73818980	73819233
chr17	74488846	74489094
chr17	76453429	76453740
chr17	76615292	76615519
chr17	77137984	77138290
chr17	77174644	77174904
chr17	77526350	77526767
chr17	79014219	79014473
chr17	79678474	79678747
chr17	80155576	80155873
chr17	80629370	80629947
chr17	80915510	80915862
chr17	82340912	82341223
chr17	82386206	82386471
chr17	82453683	82454275
chr17	82517265	82517504
chr17	82820439	82820829
chr17_KI270729v1_random	3019	3258
chr18	108813	109120
chr18	218927	219444
chr18	1144116	1144412
chr18	1208785	1209121
chr18	2230697	2230925
chr18	2865436	2866038
chr18	3003993	3004283
chr18	3340405	3340676
chr18	6827818	6828100
chr18	9050739	9051036
chr18	9424236	9424506
chr18	9502937	9503203
chr18	10864759	10864983
chr18	14383226	14383476
chr18	15536890	15537130
chr18	16193487	16193730
chr18	16433634	16433867
chr18	16965382	16965718
chr18	17259095	17259327
chr18	17866832	17867120
chr18	20487299	20487559
chr18	21132881	21133130
chr18	22885483	22885731
chr18	23269980	23270322
chr18	23707109	23707341
chr18	27279789	27280032
chr18	31778419	31778721
chr18	31978435	31978914
chr18	32000819	32001327
chr18	33148015	33148296
chr18	33901895	33902172
chr18	36038099	36038462
chr18	37362550	37363291
chr18	46877612	46877881
chr18	47260309	47260597
chr18	47961019	47961369
chr18	49553517	49553932
chr18	49808750	49809150
chr18	50241789	50242132
chr18	51121283	51121524
chr18	54184333	54184563
chr18	56416137	56416362
chr18	56427832	56428105
chr18	60690734	60690969
chr18	63714360	63714617
chr18	65122116	65122343
chr18	66073801	66074027
chr18	67127072	67127489
chr18	68995307	68995557
chr18	70227407	70227789
chr18	72971943	72972196
chr18	74549632	74549971
chr18	76391147	76391639
chr18	76645197	76645452
chr18	77160507	77160824
chr18	80000879	80001130
chr18	80022635	80023022
chr18	80262964	80263243
chr19	219787	220195
chr19	1057415	1057754
chr19	2532387	2532611
chr19	2534488	2534733
chr19	3357689	3357930
chr19	6355078	6355344
chr19	6537931	6538199
chr19	6551270	6551548
chr19	6578736	6578996
chr19	6597215	6597453
chr19	6626735	6626995
chr19	6761374	6761599
chr19	7757470	7757698
chr19	7800924	7801314
chr19	8380044	8380342
chr19	9539338	9539739
chr19	9673787	9674181
chr19	9679562	9679809
chr19	10043394	10043619
chr19	10975721	10976105
chr19	11606669	11606915
chr19	11633291	11633592
chr19	11677139	11677596
chr19	11680721	11681017
chr19	11949261	11949493
chr19	12010373	12010665
chr19	12027254	12027526
chr19	12075459	12075802
chr19	12103844	12104091
chr19	12230512	12230834
chr19	12367289	12367648
chr19	12502067	12502379
chr19	12883875	12884219
chr19	13680764	13681038
chr19	14277452	14277685
chr19	14291222	14291474
chr19	20095228	20095469
chr19	20095787	20096120
chr19	20490543	20490790
chr19	20509004	20509316
chr19	21230044	21230407
chr19	21259383	21259622
chr19	21511589	21511808
chr19	21621864	21622182
chr19	21775372	21775596
chr19	21858090	21858322
chr19	21947827	21948145
chr19	22104736	22105008
chr19	22106257	22106508
chr19	22700715	22700989
chr19	22746015	22746314
chr19	22976051	22976305
chr19	23025041	23025307
chr19	23172675	23173075
chr19	23348842	23349119
chr19	23533888	23534119
chr19	23649795	23650274
chr19	23748380	23748622
chr19	23823865	23824267
chr19	23856960	23857189
chr19	28434704	28435062
chr19	32699273	32699586
chr19	33594464	33594713
chr19	33898073	33898362
chr19	34570124	34570523
chr19	34922526	34922764
chr19	34965451	34965787
chr19	36264243	36264748
chr19	36810689	36811007
chr19	38124559	38124812
chr19	38819257	38819893
chr19	38823465	38823816
chr19	38935410	38935699
chr19	39095821	39096253
chr19	39993609	39994009
chr19	40919629	40919973
chr19	42557348	42557585
chr19	42686715	42687044
chr19	43290526	43290914
chr19	43512725	43513361
chr19	44203588	44203889
chr19	44476655	44477272
chr19	44585340	44585664
chr19	45608980	45609200
chr19	47393460	47394021
chr19	48269691	48270029
chr19	48947282	48947630
chr19	49288298	49288643
chr19	49987192	49987433
chr19	50345106	50345332
chr19	50391110	50391453
chr19	51890972	51891456
chr19	51971507	51971868
chr19	52090967	52091237
chr19	52147973	52148270
chr19	52628374	52628696
chr19	52720201	52720523
chr19	53270211	53270602
chr19	53294862	53295167
chr19	53655150	53655484
chr19	54322871	54323133
chr19	54899275	54899570
chr19	55721778	55721999
chr19	57374282	57374546
chr19	57482686	57483048
chr19	57512959	57513239
chr19	57566423	57566805
chr19	57615456	57615760
chr19	58146818	58147059
chr19	58252041	58252381
chr19	58448867	58449238
chr19	58507660	58508042
chr1_KI270709v1_random	3586	3820
chr1_KI270709v1_random	6638	6941
chr1_KI270709v1_random	7229	7702
chr2	126394	126644
chr2	1707809	1708065
chr2	3030959	3031453
chr2	3515239	3515491
chr2	3591738	3592170
chr2	3616246	3616510
chr2	6845384	6845739
chr2	8901956	8902279
chr2	9858538	9858999
chr2	11886721	11887059
chr2	12626988	12627241
chr2	15258439	15258697
chr2	16063543	16063804
chr2	16574486	16574783
chr2	20086253	20086476
chr2	20545434	20545691
chr2	24566213	24566508
chr2	24805506	24805771
chr2	24845780	24846125
chr2	24848206	24848461
chr2	24894889	24895237
chr2	27594108	27595005
chr2	28949467	28949831
chr2	30516789	30517178
chr2	32755089	32755340
chr2	33761616	33762013
chr2	34210447	34210718
chr2	35586096	35586345
chr2	36179609	36179951
chr2	36593134	36593356
chr2	37933429	37933651
chr2	38343763	38343991
chr2	38397062	38397307
chr2	38407261	38407800
chr2	39359692	39360077
chr2	39521927	39522155
chr2	39790478	39790726
chr2	40014161	40014389
chr2	42738906	42739172
chr2	43678111	43678455
chr2	44067632	44068042
chr2	44891987	44892303
chr2	46642910	46643170
chr2	47586606	47586970
chr2	47687935	47688172
chr2	48812355	48812655
chr2	50411304	50411591
chr2	51178851	51179114
chr2	52050311	52050570
chr2	52058231	52058480
chr2	52130134	52130373
chr2	53387521	53387841
chr2	53708998	53709318
chr2	53757141	53757432
chr2	54508769	54509044
chr2	54573244	54573510
chr2	55442258	55442551
chr2	55560922	55561142
chr2	56142736	56143193
chr2	58118083	58118486
chr2	58848963	58849185
chr2	62072337	62072618
chr2	63722030	63722269
chr2	63746545	63746817
chr2	63996498	63996858
chr2	64926362	64926668
chr2	69260093	69260326
chr2	70267224	70267533
chr2	71233161	71233407
chr2	71444963	71445286
chr2	71769531	71769750
chr2	72785579	72785837
chr2	73698226	73698471
chr2	74061876	74062098
chr2	74124395	74124696
chr2	74796577	74797153
chr2	77114868	77115225
chr2	80871754	80871998
chr2	81035851	81036128
chr2	84306391	84306737
chr2	85488969	85489245
chr2	85881841	85882137
chr2	86661357	86661721
chr2	87202761	87203143
chr2	92198988	92199367
chr2	92247148	92247387
chr2	92355778	92356069
chr2	92367833	92368385
chr2	92378076	92378303
chr2	92487065	92487349
chr2	92495660	92495891
chr2	92516722	92517111
chr2	92561257	92561565
chr2	92624557	92624788
chr2	92675338	92675740
chr2	92925745	92926016
chr2	92965973	92966308
chr2	93402529	93402763
chr2	93589827	93590071
chr2	95138802	95139071
chr2	95244034	95244257
chr2	96222403	96222719
chr2	98414202	98414529
chr2	98702626	98702849
chr2	98987696	98987927
chr2	99205578	99205840
chr2	99270867	99271195
chr2	99522394	99522664
chr2	100362343	100362572
chr2	101185565	101185960
chr2	105214050	105214375
chr2	107556332	107556603
chr2	108237026	108237258
chr2	110064254	110064477
chr2	110154961	110155180
chr2	110307000	110307440
chr2	111762728	111763090
chr2	111999901	112000189
chr2	112043989	112044430
chr2	112790787	112791115
chr2	114929324	114929555
chr2	115678126	115678366
chr2	116802724	116802956
chr2	118744843	118745080
chr2	119793024	119793247
chr2	121682806	121683047
chr2	127121780	127122188
chr2	127370118	127370356
chr2	127690892	127691180
chr2	127820102	127820426
chr2	127828054	127828602
chr2	129834004	129834263
chr2	131116509	131116776
chr2	131346825	131347099
chr2	135034293	135034639
chr2	135105425	135105684
chr2	135453107	135453394
chr2	135498615	135498963
chr2	138262097	138262316
chr2	138426098	138426398
chr2	138544018	138544522
chr2	142398339	142398558
chr2	142702193	142702477
chr2	144747603	144747863
chr2	146406037	146406257
chr2	147321202	147321452
chr2	151309724	151309998
chr2	151704431	151704655
chr2	152058750	152059051
chr2	152160119	152160342
chr2	152163742	152163983
chr2	152701373	152701592
chr2	152970386	152970637
chr2	156293062	156293342
chr2	156452129	156452441
chr2	159015175	159015418
chr2	160087935	160088210
chr2	160114997	160115497
chr2	163306628	163306923
chr2	165074937	165075169
chr2	165711582	165711812
chr2	167268338	167268613
chr2	169997559	169997822
chr2	170923894	170924140
chr2	171312355	171312675
chr2	171430950	171431197
chr2	171631353	171631644
chr2	171831463	171831709
chr2	172525681	172525984
chr2	172803381	172803626
chr2	173291649	173291922
chr2	173298623	173298915
chr2	173593145	173593374
chr2	174364530	174365063
chr2	174671535	174671840
chr2	175199836	175200071
chr2	179318050	179318406
chr2	182276729	182277043
chr2	183154070	183154343
chr2	183512082	183512394
chr2	184328045	184328282
chr2	184407096	184407356
chr2	186161059	186161302
chr2	187591425	187591746
chr2	188231038	188231291
chr2	188238271	188238773
chr2	189653158	189653547
chr2	189943096	189943319
chr2	190431086	190431408
chr2	191507292	191507587
chr2	191901360	191901628
chr2	196527042	196527349
chr2	197695626	197695865
chr2	199262889	199263121
chr2	199874285	199874507
chr2	199916898	199917442
chr2	200125942	200126189
chr2	202733270	202733614
chr2	203504351	203504627
chr2	206168042	206168413
chr2	206349227	206349725
chr2	206775589	206775856
chr2	207001087	207001337
chr2	207017772	207018047
chr2	208377775	208378113
chr2	208394372	208394656
chr2	209498600	209498973
chr2	210424791	210425076
chr2	210427378	210427626
chr2	211025159	211025403
chr2	211358314	211358560
chr2	213448925	213449201
chr2	214840991	214841275
chr2	215162832	215163063
chr2	215253504	215253786
chr2	218121062	218121364
chr2	219751362	219751771
chr2	222720815	222721209
chr2	223194490	223194811
chr2	224757979	224758244
chr2	225318526	225318758
chr2	228327981	228328361
chr2	228458390	228458628
chr2	231410773	231410999
chr2	233646176	233646409
chr2	234643537	234643768
chr2	234663657	234664069
chr2	234697399	234697682
chr2	236844845	236845124
chr2	237944151	237944625
chr2	239449975	239450255
chr2	239796294	239796546
chr2	241639412	241639770
chr2	242061847	242062286
chr20	792213	792438
chr20	3124456	3124727
chr20	3125214	3126106
chr20	4645283	4645677
chr20	7833644	7833895
chr20	7957723	7957957
chr20	8159253	8159576
chr20	11388082	11388345
chr20	12582717	12583012
chr20	14220043	14220301
chr20	15807972	15808228
chr20	16554242	16554485
chr20	17778552	17778982
chr20	18518860	18519246
chr20	18522262	18522518
chr20	19064828	19065110
chr20	19679017	19679327
chr20	19716518	19716864
chr20	23868499	23868827
chr20	24415512	24415750
chr20	25330184	25330439
chr20	25514694	25515050
chr20	26466853	26467094
chr20	26469210	26469456
chr20	26474738	26475013
chr20	26483101	26483381
chr20	26489537	26489960
chr20	26523150	26523471
chr20	26541822	26542289
chr20	26648843	26649185
chr20	26713009	26713353
chr20	26735683	26735942
chr20	26784710	26784987
chr20	26841306	26841544
chr20	26933458	26933705
chr20	26957749	26958036
chr20	27054606	27054847
chr20	27199092	27199367
chr20	27425640	27426059
chr20	27503015	27503400
chr20	27767252	27767471
chr20	27774195	27774785
chr20	27811121	27811365
chr20	27847613	27847872
chr20	27943317	27943676
chr20	27957821	27958159
chr20	28050289	28050515
chr20	28077669	28077946
chr20	28236513	28236969
chr20	28495622	28495985
chr20	28745688	28745961
chr20	29074013	29074263
chr20	29730653	29731130
chr20	30097291	30097588
chr20	30835494	30835764
chr20	31068553	31068786
chr20	31426438	31426751
chr20	32122544	32122885
chr20	32359211	32359441
chr20	32731629	32731856
chr20	33045316	33045687
chr20	33115185	33115440
chr20	33122301	33122649
chr20	33536860	33537160
chr20	33698720	33699165
chr20	33701000	33701385
chr20	33737021	33737329
chr20	34131963	34132364
chr20	34153030	34153397
chr20	34658206	34658614
chr20	35189176	35189527
chr20	36000239	36000480
chr20	36000883	36001137
chr20	36001861	36002312
chr20	36336240	36336468
chr20	36695415	36695742
chr20	36962375	36962700
chr20	36989838	36990084
chr20	36992937	36993215
chr20	40269595	40269846
chr20	41555744	41556061
chr20	42010160	42010431
chr20	43338428	43338794
chr20	43607703	43607948
chr20	47427079	47427361
chr20	47521240	47521638
chr20	49276735	49276969
chr20	49725617	49725922
chr20	49921678	49921925
chr20	51304080	51304466
chr20	51310376	51310658
chr20	51978004	51978235
chr20	52221082	52221431
chr20	56520950	56521311
chr20	62864285	62864658
chr20	63916555	63916845
chr20	63965540	63966215
chr20	64287131	64287473
chr21	6265671	6265941
chr21	8405579	8405894
chr21	8462901	8463149
chr21	9946100	9946342
chr21	12977727	12977973
chr21	16385650	16385899
chr21	16463788	16464035
chr21	17122073	17122397
chr21	17807948	17808299
chr21	18096431	18096668
chr21	24020268	24020501
chr21	28072642	28072947
chr21	29405436	29405697
chr21	30625223	30625610
chr21	32572457	32572714
chr21	33367360	33367771
chr21	36268087	36268344
chr21	38223966	38224208
chr21	38887202	38887452
chr21	41463072	41463392
chr21	44824334	44824633
chr21	46448915	46449144
chr21	46573076	46573398
chr21	46594385	46594653
chr22	11022668	11022892
chr22	16651244	16651548
chr22	18041894	18042136
chr22	19316793	19317038
chr22	19935147	19935414
chr22	21677285	21677553
chr22	22981800	22982104
chr22	23031501	23031868
chr22	23366854	23367166
chr22	23547245	23547574
chr22	23663726	23663964
chr22	23892173	23892419
chr22	24204664	24204892
chr22	25413737	25413956
chr22	27934230	27934548
chr22	28663561	28663845
chr22	29546080	29546395
chr22	29644383	29644707
chr22	29939798	29940095
chr22	29942364	29943001
chr22	30066370	30066807
chr22	30596620	30596872
chr22	31848470	31848735
chr22	33003786	33004176
chr22	33788939	33789282
chr22	36209658	36209908
chr22	36249243	36249503
chr22	40553289	40553747
chr22	40748570	40748798
chr22	43033841	43034075
chr22	43096483	43096718
chr22	45795983	45796420
chr22	46756086	46756456
chr22	49990092	49990381
chr22	50807906	50808125
chr22_KI270733v1_random	85598	85897
chr22_KI270734v1_random	121521	121759
chr2_KI270715v1_random	155784	156036
chr2_KI270716v1_random	121869	122095
chr3	10282	10664
chr3	2916716	2917056
chr3	5709698	5710024
chr3	6013338	6013565
chr3	6291888	6292113
chr3	6341438	6341738
chr3	7653749	7654022
chr3	9569673	9570006
chr3	10136717	10137047
chr3	10169247	10169567
chr3	11277600	11278093
chr3	11407800	11408042
chr3	12846145	12846502
chr3	12849107	12849359
chr3	12849954	12850348
chr3	13169886	13170182
chr3	13994960	13995233
chr3	15163669	15163895
chr3	15351159	15351398
chr3	15620053	15620504
chr3	15738673	15739010
chr3	15743030	15743364
chr3	17775024	17775318
chr3	18684022	18684248
chr3	19376068	19376364
chr3	19988269	19988511
chr3	20548119	20548390
chr3	26087786	26088039
chr3	26603796	26604022
chr3	27051569	27051844
chr3	27236729	27237056
chr3	27552935	27553177
chr3	27601087	27601448
chr3	32042819	32043250
chr3	32930186	32930510
chr3	32965592	32965947
chr3	33447175	33447523
chr3	36578500	36578753
chr3	37208081	37208329
chr3	37375209	37375777
chr3	38054052	38054334
chr3	38064621	38065116
chr3	38296163	38296465
chr3	39371712	39372115
chr3	39651343	39651766
chr3	41647450	41647676
chr3	41983524	41983893
chr3	42237250	42237489
chr3	42239179	42239454
chr3	42448668	42448890
chr3	42769461	42769740
chr3	43462650	43462889
chr3	43518506	43518860
chr3	43659467	43660053
chr3	44562180	44562433
chr3	44821435	44821878
chr3	44856644	44856932
chr3	44949973	44950282
chr3	46431904	46432170
chr3	46494132	46494388
chr3	46823341	46823664
chr3	47459623	47460098
chr3	48335284	48335575
chr3	48725577	48725880
chr3	49140921	49141285
chr3	49228265	49228511
chr3	50307699	50307943
chr3	50308912	50309273
chr3	51456520	51456901
chr3	51608369	51608588
chr3	51742833	51743059
chr3	51794196	51794450
chr3	51850651	51850904
chr3	51858160	51858511
chr3	52728783	52729064
chr3	53971057	53971284
chr3	54649497	54649719
chr3	57338515	57338900
chr3	58280909	58281234
chr3	58692048	58692285
chr3	59716391	59716645
chr3	62876202	62876422
chr3	62951224	62951463
chr3	66421915	66422177
chr3	66560057	66560296
chr3	66898192	66898555
chr3	68377733	68377980
chr3	72075890	72076190
chr3	73158735	73158993
chr3	75474910	75475136
chr3	78675316	78675610
chr3	78945244	78945492
chr3	80705334	80705634
chr3	82377027	82377271
chr3	82620830	82621158
chr3	88335715	88335997
chr3	90861151	90861388
chr3	90888618	90888841
chr3	90940718	90940981
chr3	90984336	90984639
chr3	91179078	91179332
chr3	91245966	91246316
chr3	91830984	91831249
chr3	91919746	91920096
chr3	92682330	92682603
chr3	92759827	92760077
chr3	92954149	92954399
chr3	93439595	93439823
chr3	95594659	95594905
chr3	95742721	95743009
chr3	98398549	98398790
chr3	99159228	99159490
chr3	99805186	99805544
chr3	100179911	100180244
chr3	102505600	102505853
chr3	109469541	109469795
chr3	109583789	109584014
chr3	110662156	110662697
chr3	110670545	110670784
chr3	112593574	112593794
chr3	113458412	113459308
chr3	113472445	113472747
chr3	117050198	117050536
chr3	119165192	119165428
chr3	119888756	119888976
[truncated: 1,161 more rows]
