# Supplementary material for: A human-specific regulatory mechanism revealed in a pre-implantation model
Source: Nature. 2025 Oct 1;647(8088):238–47. doi: 10.1038/s41586-025-09571-1 (PMC12589118; doi:10.1038/s41586-025-09571-1)
Supplement: Supplementary file 3 — Supplementary Tables 1–8. [file 41586_2025_9571_MOESM3_ESM.zip › 2024-03-06271B-s3/Fueyo_et_al_HERVK_Blastoids_Supplementary_Table_7.xlsx]

## Sheet: Motifs
Motif analysis performed using the ZNF729-bound non-repetitive regions
Motif_id	factor	DNA binding domain	hits	cutoff	zscore	-10*log(pval)	similarity to top	mean_position
denovo1	Unknown	None	2954	-2.122	-17.194	690.776		-0.074
denovo18	Unknown	None	2984	-6.651	-16.272	690.776		-0.07
denovo27	Unknown	None	2984	-6.719	-16.247	690.776	0.926	-0.07
denovo21	Unknown	None	2984	-5.878	-15.655	690.776	0.881	-0.068
MC00221	Tbx3	Transcription Factor T-Domain	2945	1.139	-14.88	690.776		-0.065
denovo10	Unknown	None	2984	-6.417	-14.643	690.776		-0.064
denovo25	Unknown	None	2856	2.098	-12.661	690.776		-0.058
denovo28	Unknown	None	2984	-4.832	-12.304	690.776		-0.055
denovo20	Unknown	None	2982	-3.756	-12.303	690.776		-0.055
MC00192	ZNF263	BetaBetaAlpha-zinc finger Family	2933	1.311	-4.396	121.092	0.829	-0.025
denovo31	Unknown	None	2983	-5.659	-11.796	690.776		-0.053
denovo15	Unknown	None	2903	2.315	-11.197	660.293		-0.051
denovo3	Unknown	None	2971	-2.914	-11.121	651.699		-0.051
denovo4	Unknown	None	1970	3.765	-10.386	571.979		-0.059
denovo2	Unknown	None	2973	-3.123	-10.049	537.267		-0.047
M00695	TEAD2	Homeodomain Family	2975	1.579	-9.744	506.791		-0.045
denovo7	Unknown	None	2324	6.19	-3.526	84.622	0.9	-0.025
MS00239	Tcfap2a	Helix-Loop-Helix Family	2926	1.771	-8.84	421.877		-0.042
MS00228	TFAP2B	Helix-Loop-Helix Family	2936	1.927	-6.116	214.575	0.984	-0.032
UP00010	Tcfap2b	Helix-Loop-Helix Family	2930	1.424	-3.403	80.066	0.927	-0.022
MC00510	E2f3	Transcription Factor Family	2972	-0.43	-8.726	411.722		-0.042
MC00158	E2f4	Transcription Factor Family	2941	0.696	-7.766	331.41	0.87	-0.038
MC00182	E2F1	Transcription Factor Family	1937	4.473	-6.015	208.3	0.849	-0.039
denovo12	Unknown	None	2980	-0.792	-7.767	331.515		-0.038
denovo29	Unknown	None	2984	-4.143	-7.361	300.244		-0.036
MC00328	Zfx	BetaBetaAlpha-zinc finger Family	2961	-0.444	-7.141	284.031		-0.036
MS00079	HINFP1	BetaBetaAlpha-zinc finger Family	2884	-6.885	-5.859	198.757		-0.031
MS00090	HINFP1	BetaBetaAlpha-zinc finger Family	2978	-6.908	-5.579	182.308		-0.03
denovo6	Unknown	None	2620	2.958	-5.208	161.651		-0.03
M00644	UBP1	CP2 Transcription Factor Domain Family	2671	3.731	-4.582	129.81		-0.027
denovo8	Unknown	None	1592	6.205	-4.135	109.384		-0.033
M01241	GTF2IRD1	GTF2I Domain Family	113	9.205	-3.876	98.437		-0.116
MC00391	ZNF143	BetaBetaAlpha-zinc finger Family	2901	1.153	-3.671	90.222		-0.023
M01288	NEUROD1	Helix-Loop-Helix Family	1733	5.672	-3.593	87.199		-0.029
denovo9	Unknown	None	1910	3.681	-3.329	77.391		-0.026
MS00227	TFAP2A	Helix-Loop-Helix Family	2983	-1.5	-3.236	74.093		-0.021
MC00254	E2F6	Transcription Factor Family	2907	0.577	-3.203	72.925		-0.021
denovo16	Unknown	None	2910	2.942	-3.125	70.243		-0.021
M01783	SP2	BetaBetaAlpha-zinc finger Family	2861	1.618	-3.093	69.168		-0.021

## Sheet: PWM
id	num	A	C	G	T
denovo0	0	0.277271	0.00786934	0.706991	0.00786934
denovo0	1	0.183597	0.00786934	0.800665	0.00786934
denovo0	2	0.293647	0.00786934	0.690614	0.00786934
denovo0	3	0.444966	0.00786934	0.539295	0.00786934
denovo0	4	0.638864	0.00786934	0.345397	0.00786934
denovo0	5	0.979496	0.00786934	0.00476503	0.00786934
denovo0	6	0.661136	0.00786934	0.323125	0.00786934
denovo1	0	0.00324637	0.00536131	0.00324637	0.988146
denovo1	1	0.00324637	0.988146	0.00324637	0.00536131
denovo1	2	0.00324637	0.988146	0.00324637	0.00536131
denovo1	3	0.00324637	0.00536131	0.00324637	0.988146
denovo1	4	0.00324637	0.988146	0.00324637	0.00536131
denovo1	5	0.222782	0.324412	0.172723	0.280083
denovo1	6	0.00324637	0.00536131	0.00324637	0.988146
denovo2	0	0.183183	0.310336	0.139201	0.367281
denovo2	1	0.00401407	0.00662915	0.00401407	0.985343
denovo2	2	0.00401407	0.985343	0.00401407	0.00662915
denovo2	3	0.00401407	0.985343	0.00401407	0.00662915
denovo2	4	0.00401407	0.00662915	0.00401407	0.985343
denovo2	5	0.00401407	0.985343	0.00401407	0.00662915
denovo2	6	0.00401407	0.00662915	0.00401407	0.985343
denovo3	0	0.00355865	0.00587703	0.00355865	0.987006
denovo3	1	0.00355865	0.987006	0.00355865	0.00587703
denovo3	2	0.222071	0.278473	0.1963	0.303156
denovo3	3	0.00355865	0.00587703	0.00355865	0.987006
denovo3	4	0.00355865	0.987006	0.00355865	0.00587703
denovo3	5	0.00355865	0.00587703	0.00355865	0.987006
denovo3	6	0.00355865	0.987006	0.00355865	0.00587703
denovo4	0	0.00409252	0.985056	0.00409252	0.00675871
denovo4	1	0.00409252	0.00675871	0.98239	0.00675871
denovo4	2	0.0536814	0.371695	0.159599	0.415025
denovo4	3	0.00409252	0.985056	0.00409252	0.00675871
denovo4	4	0.00409252	0.00675871	0.98239	0.00675871
denovo4	5	0.00409252	0.00675871	0.00409252	0.985056
denovo4	6	0.00409252	0.985056	0.00409252	0.00675871
denovo5	0	0.241104	0.517548	0.233714	0.00763308
denovo5	1	0.980112	0.00763308	0.00462197	0.00763308
denovo5	2	0.00462197	0.00763308	0.980112	0.00763308
denovo5	3	0.00462197	0.00763308	0.980112	0.00763308
denovo5	4	0.167819	0.00763308	0.816914	0.00763308
denovo5	5	0.185679	0.57051	0.236178	0.00763308
denovo5	6	0.316237	0.247195	0.428935	0.00763308
denovo6	0	0.00335597	0.00554231	0.00335597	0.987746
denovo6	1	0.00335597	0.00554231	0.00335597	0.987746
denovo6	2	0.467049	0.524053	0.00335597	0.00554231
denovo6	3	0.331617	0.00554231	0.226819	0.436022
denovo6	4	0.00335597	0.00554231	0.00335597	0.987746
denovo6	5	0.00335597	0.00554231	0.00335597	0.987746
denovo6	6	0.985559	0.00554231	0.00335597	0.00554231
denovo7	0	0.00312967	0.988572	0.00312967	0.00516858
denovo7	1	0.00312967	0.988572	0.00312967	0.00516858
denovo7	2	0.222442	0.00516858	0.407303	0.365087
denovo7	3	0.00312967	0.988572	0.00312967	0.00516858
denovo7	4	0.00312967	0.841804	0.00312967	0.151937
denovo7	5	0.287143	0.00516858	0.70252	0.00516858
denovo7	6	0.00312967	0.988572	0.00312967	0.00516858
denovo8	0	0.00482548	0.00796916	0.00482548	0.98238
denovo8	1	0.00482548	0.00796916	0.979236	0.00796916
denovo8	2	0.00482548	0.412518	0.00482548	0.577831
denovo8	3	0.135195	0.314405	0.23398	0.316421
denovo8	4	0.00482548	0.00796916	0.00482548	0.98238
denovo8	5	0.00482548	0.98238	0.00482548	0.00796916
denovo8	6	0.00482548	0.00796916	0.00482548	0.98238
denovo9	0	0.00456746	0.641829	0.00456746	0.349036
denovo9	1	0.362894	0.320778	0.308784	0.00754305
denovo9	2	0.00456746	0.00754305	0.00456746	0.983322
denovo9	3	0.00456746	0.983322	0.00456746	0.00754305
denovo9	4	0.980346	0.00754305	0.00456746	0.00754305
denovo9	5	0.00456746	0.983322	0.00456746	0.00754305
denovo9	6	0.00456746	0.983322	0.00456746	0.00754305
denovo10	0	0.00373284	0.00616469	0.00373284	0.98637
denovo10	1	0.00373284	0.98637	0.00373284	0.00616469
denovo10	2	0.217203	0.252015	0.227597	0.303184
denovo10	3	0.00373284	0.00616469	0.00373284	0.98637
denovo10	4	0.00373284	0.98637	0.00373284	0.00616469
denovo10	5	0.223599	0.285995	0.185622	0.304783
denovo10	6	0.00373284	0.00616469	0.00373284	0.98637
denovo10	7	0.00373284	0.98637	0.00373284	0.00616469
denovo10	8	0.252782	0.275201	0.177627	0.29439
denovo10	9	0.00373284	0.00616469	0.00373284	0.98637
denovo11	0	0.187534	0.00998181	0.76703	0.0354541
denovo11	1	0.233172	0.00998181	0.675754	0.081092
denovo11	2	0.377515	0.0927668	0.519736	0.00998181
denovo11	3	0.383884	0.00998181	0.596153	0.00998181
denovo11	4	0.198148	0.00998181	0.735189	0.0566811
denovo11	5	0.215129	0.00998181	0.764907	0.00998181
denovo11	6	0.260767	0.109748	0.574926	0.0545584
denovo11	7	0.257583	0.0874601	0.644975	0.00998181
denovo11	8	0.279872	0.00998181	0.674692	0.0354541
denovo11	9	0.274565	0.0948895	0.548392	0.0821534
denovo12	0	0.00518697	0.00856617	0.00518697	0.98106
denovo12	1	0.00518697	0.00856617	0.00518697	0.98106
denovo12	2	0.977681	0.00856617	0.00518697	0.00856617
denovo12	3	0.00518697	0.00856617	0.00518697	0.98106
denovo12	4	0.227694	0.302648	0.00518697	0.464471
denovo12	5	0.316385	0.284754	0.111772	0.287088
denovo12	6	0.00518697	0.00856617	0.00518697	0.98106
denovo12	7	0.00518697	0.273862	0.00518697	0.715764
denovo12	8	0.545115	0.301092	0.145226	0.00856617
denovo12	9	0.00518697	0.00856617	0.00518697	0.98106
denovo13	0	0.0565373	0.105719	0.572958	0.264786
denovo13	1	0.128444	0.0142019	0.0238524	0.833502
denovo13	2	0.0216735	0.0142019	0.939028	0.0250969
denovo13	3	0.0107785	0.0142019	0.00859952	0.96642
denovo13	4	0.0587163	0.0752136	0.649222	0.216848
denovo13	5	0.0347474	0.16891	0.0587163	0.737626
denovo13	6	0.00859952	0.0381708	0.939028	0.0142019
denovo13	7	0.0696112	0.0229179	0.0260314	0.881439
denovo13	8	0.00859952	0.16891	0.71895	0.10354
denovo13	9	0.104475	0.0882875	0.11537	0.691867
denovo14	0	0.980305	0.00755897	0.0045771	0.00755897
denovo14	1	0.0045771	0.00755897	0.0045771	0.983287
denovo14	2	0.304058	0.00755897	0.0045771	0.683806
denovo14	3	0.577576	0.00755897	0.0045771	0.410288
denovo14	4	0.494856	0.00755897	0.0045771	0.493008
denovo14	5	0.499083	0.00755897	0.0045771	0.488781
denovo14	6	0.551009	0.00755897	0.0045771	0.436855
denovo14	7	0.194168	0.00755897	0.0045771	0.793696
denovo14	8	0.65788	0.00755897	0.0045771	0.329984
denovo14	9	0.444741	0.00755897	0.0045771	0.543122
denovo15	0	0.00455788	0.309256	0.31826	0.367926
denovo15	1	0.00455788	0.485265	0.00455788	0.505619
denovo15	2	0.00455788	0.658879	0.329036	0.00752723
denovo15	3	0.00455788	0.00752723	0.00455788	0.983357
denovo15	4	0.00455788	0.00752723	0.16081	0.827105
denovo15	5	0.00455788	0.983357	0.00455788	0.00752723
denovo15	6	0.00455788	0.00752723	0.980388	0.00752723
denovo15	7	0.00455788	0.508014	0.199724	0.287704
denovo15	8	0.00455788	0.983357	0.00455788	0.00752723
denovo15	9	0.0817861	0.467305	0.245821	0.205088
denovo16	0	0.029249	0.385001	0.26243	0.32332
denovo16	1	0.0041758	0.984752	0.0041758	0.00689624
denovo16	2	0.0468003	0.13828	0.700209	0.114711
denovo16	3	0.0041758	0.647267	0.277474	0.0710837
denovo16	4	0.0041758	0.984752	0.0041758	0.00689624
denovo16	5	0.0041758	0.874931	0.113997	0.00689624
denovo16	6	0.0041758	0.00689624	0.9028	0.0861276
denovo16	7	0.0041758	0.91204	0.0768882	0.00689624
denovo16	8	0.0041758	0.892984	0.0959438	0.00689624
denovo16	9	0.04329	0.488302	0.433429	0.0349783
denovo17	0	0.453209	0.119161	0.00493275	0.422697
denovo17	1	0.00493275	0.60538	0.00493275	0.384755
denovo17	2	0.978775	0.00814632	0.00493275	0.00814632
denovo17	3	0.00493275	0.981988	0.00493275	0.00814632
denovo17	4	0.978775	0.00814632	0.00493275	0.00814632
denovo17	5	0.00493275	0.419183	0.00493275	0.570951
denovo17	6	0.278255	0.464152	0.00493275	0.252661
denovo17	7	0.241718	0.185208	0.178482	0.394592
denovo17	8	0.127893	0.0959748	0.135621	0.640511
denovo17	9	0.214316	0.00814632	0.0773034	0.700235
denovo18	0	0.00527812	0.248092	0.00527812	0.741351
denovo18	1	0.00527812	0.980727	0.00527812	0.0087167
denovo18	2	0.212415	0.244062	0.235788	0.307735
denovo18	3	0.00527812	0.0087167	0.00527812	0.980727
denovo18	4	0.00527812	0.980727	0.00527812	0.0087167
denovo18	5	0.211609	0.252928	0.251908	0.283555
denovo18	6	0.00527812	0.0087167	0.00527812	0.980727
denovo18	7	0.00527812	0.980727	0.00527812	0.0087167
denovo18	8	0.235788	0.288391	0.230952	0.244868
denovo18	9	0.00527812	0.0087167	0.00527812	0.980727
denovo18	10	0.00527812	0.980727	0.00527812	0.0087167
denovo18	11	0.239818	0.27469	0.226922	0.25857
denovo18	12	0.00527812	0.232779	0.00527812	0.756665
denovo19	0	0.520885	0.0118736	0.279443	0.187799
denovo19	1	0.54879	0.026433	0.201793	0.222984
denovo19	2	0.602174	0.0155135	0.179954	0.202358
denovo19	3	0.699237	0.0155135	0.150835	0.134415
denovo19	4	0.716223	0.0252197	0.147195	0.111362
denovo19	5	0.768394	0.0252197	0.116863	0.0895234
denovo19	6	0.730782	0.026433	0.159328	0.083457
denovo19	7	0.674971	0.0494852	0.18602	0.0895234
denovo19	8	0.758687	0.01794	0.164181	0.0591915
denovo19	9	0.718649	0.0543384	0.18966	0.0373525
denovo19	10	0.712583	0.0288595	0.1933	0.0652579
denovo19	11	0.645853	0.0276462	0.224845	0.101656
denovo19	12	0.620374	0.0227931	0.255177	0.101656
denovo20	0	0.0061327	0.010128	0.0061327	0.977607
denovo20	1	0.230238	0.347926	0.0061327	0.415704
denovo20	2	0.359235	0.211276	0.125291	0.304198
denovo20	3	0.0061327	0.010128	0.0061327	0.977607
denovo20	4	0.0061327	0.362137	0.0061327	0.625597
denovo20	5	0.539612	0.444127	0.0061327	0.010128
denovo20	6	0.0061327	0.010128	0.0061327	0.977607
denovo20	7	0.0061327	0.010128	0.0061327	0.977607
denovo20	8	0.435759	0.547981	0.0061327	0.010128
denovo20	9	0.0061327	0.010128	0.0061327	0.977607
denovo20	10	0.0061327	0.010128	0.0061327	0.977607
denovo20	11	0.245543	0.343553	0.0903088	0.320596
denovo20	12	0.224772	0.241886	0.0061327	0.52721
denovo21	0	0.0057554	0.583122	0.0826219	0.328501
denovo21	1	0.0057554	0.978984	0.0057554	0.0095049
denovo21	2	0.0057554	0.367895	0.360302	0.266047
denovo21	3	0.0057554	0.0095049	0.0057554	0.978984
denovo21	4	0.0057554	0.978984	0.0057554	0.0095049
denovo21	5	0.0855044	0.296794	0.213295	0.404407
denovo21	6	0.0057554	0.328501	0.0057554	0.659988
denovo21	7	0.0057554	0.978984	0.0057554	0.0095049
denovo21	8	0.0057554	0.0095049	0.522683	0.462057
denovo21	9	0.0057554	0.529315	0.0057554	0.459174
denovo21	10	0.0057554	0.978984	0.0057554	0.0095049
denovo21	11	0.0057554	0.315049	0.289201	0.389994
denovo21	12	0.0057554	0.522589	0.0057554	0.4659
denovo22	0	0.146926	0.695612	0.0682148	0.0892473
denovo22	1	0.642512	0.217517	0.0332322	0.106739
denovo22	2	0.0827909	0.850119	0.0390626	0.0280278
denovo22	3	0.735799	0.165043	0.00991048	0.0892473
denovo22	4	0.0361474	0.917169	0.0274018	0.0192821
denovo22	5	0.74746	0.150467	0.00991048	0.0921625
denovo22	6	0.0186561	0.943406	0.0215713	0.0163669
denovo22	7	0.776612	0.165043	0.0215713	0.0367734
denovo22	8	0.0128257	0.955066	0.0157409	0.0163669
denovo22	9	0.651258	0.246669	0.0419779	0.0600952
denovo22	10	0.030317	0.86178	0.0565539	0.0513495
denovo22	11	0.455939	0.366193	0.0915365	0.0863321
denovo22	12	0.0857061	0.66063	0.126519	0.127145
denovo23	0	0.0521115	0.392702	0.546243	0.00894309
denovo23	1	0.0181506	0.691558	0.281348	0.00894309
denovo23	2	0.00541521	0.323931	0.661711	0.00894309
denovo23	3	0.0223957	0.555715	0.295781	0.126108
denovo23	4	0.00541521	0.557413	0.428229	0.00894309
denovo23	5	0.00541521	0.637221	0.348421	0.00894309
denovo23	6	0.00541521	0.239878	0.745764	0.00894309
denovo23	7	0.00541521	0.746745	0.238897	0.00894309
denovo23	8	0.00541521	0.390155	0.595487	0.00894309
denovo23	9	0.00541521	0.654201	0.33144	0.00894309
denovo23	10	0.00541521	0.36808	0.617561	0.00894309
denovo23	11	0.00541521	0.980226	0.00541521	0.00894309
denovo23	12	0.00541521	0.412229	0.573412	0.00894309
denovo24	0	0.00555373	0.555217	0.430057	0.00917185
denovo24	1	0.00555373	0.237957	0.747318	0.00917185
denovo24	2	0.00555373	0.655311	0.329964	0.00917185
denovo24	3	0.00734111	0.784896	0.198591	0.00917185
denovo24	4	0.0913481	0.42027	0.47921	0.00917185
denovo24	5	0.00555373	0.365755	0.61952	0.00917185
denovo24	6	0.00644742	0.406865	0.577516	0.00917185
denovo24	7	0.00555373	0.719656	0.265618	0.00917185
denovo24	8	0.00555373	0.800982	0.183398	0.0100655
denovo24	9	0.108328	0.275492	0.607008	0.00917185
denovo24	10	0.00555373	0.387203	0.598071	0.00917185
denovo24	11	0.00644742	0.824218	0.160162	0.00917185
denovo24	12	0.00555373	0.469423	0.515852	0.00917185
denovo25	0	0.607772	0.237001	0.00673034	0.148496
denovo25	1	0.00673034	0.011115	0.00673034	0.975424
denovo25	2	0.00673034	0.450999	0.00673034	0.535541
denovo25	3	0.343578	0.505158	0.0516434	0.0996201
denovo25	4	0.00673034	0.011115	0.00673034	0.975424
denovo25	5	0.00673034	0.598947	0.00673034	0.387592
denovo25	6	0.54965	0.309655	0.00673034	0.133965
denovo25	7	0.00673034	0.011115	0.00673034	0.975424
denovo25	8	0.228654	0.011115	0.00673034	0.753501
denovo25	9	0.00673034	0.773316	0.0397546	0.180199
denovo25	10	0.574748	0.011115	0.00673034	0.407407
denovo25	11	0.00673034	0.238322	0.00673034	0.748217
denovo25	12	0.330368	0.267384	0.00673034	0.395518
denovo26	0	0.51194	0.0411305	0.251893	0.195036
denovo26	1	0.580933	0.0305163	0.204129	0.184422
denovo26	2	0.545552	0.0411305	0.214743	0.198574
denovo26	3	0.547321	0.0411305	0.221819	0.189729
denovo26	4	0.547321	0.0464376	0.20236	0.203881
denovo26	5	0.637542	0.0305163	0.14752	0.184422
denovo26	6	0.697689	0.0181331	0.133368	0.15081
denovo26	7	0.717148	0.0358234	0.103294	0.143734
denovo26	8	0.821521	0.0181331	0.119215	0.0411305
denovo26	9	0.773757	0.0499756	0.120984	0.0552827
denovo26	10	0.754298	0.0375924	0.156365	0.0517447
denovo26	11	0.685306	0.0358234	0.159903	0.118968
denovo26	12	0.699458	0.0499756	0.151058	0.0995085
denovo26	13	0.779064	0.0428995	0.0820657	0.0959705
denovo26	14	0.664077	0.0482066	0.181131	0.106585
denovo26	15	0.618082	0.0570518	0.200591	0.124275
denovo27	0	0.192149	0.29069	0.21503	0.302131
denovo27	1	0.00598415	0.341652	0.00598415	0.64638
denovo27	2	0.00598415	0.759743	0.00598415	0.228289
denovo27	3	0.23791	0.27613	0.20983	0.27613
denovo27	4	0.00598415	0.00988268	0.00598415	0.978149
denovo27	5	0.00598415	0.978149	0.00598415	0.00988268
denovo27	6	0.244151	0.249089	0.22647	0.28029
denovo27	7	0.00598415	0.00988268	0.00598415	0.978149
denovo27	8	0.00598415	0.978149	0.00598415	0.00988268
denovo27	9	0.22751	0.28237	0.249351	0.240769
denovo27	10	0.00598415	0.00988268	0.00598415	0.978149
denovo27	11	0.00598415	0.978149	0.00598415	0.00988268
denovo27	12	0.242071	0.300051	0.21295	0.244929
denovo27	13	0.00598415	0.00988268	0.00598415	0.978149
denovo27	14	0.00598415	0.703582	0.00598415	0.28445
denovo27	15	0.22335	0.303171	0.180709	0.29277
denovo28	0	0.00604738	0.00998711	0.00604738	0.977918
denovo28	1	0.269546	0.39461	0.00604738	0.329797
denovo28	2	0.478857	0.00998711	0.0910468	0.420109
denovo28	3	0.00604738	0.00998711	0.00604738	0.977918
denovo28	4	0.329045	0.358485	0.0453596	0.26711
denovo28	5	0.418295	0.00998711	0.0910468	0.480671
denovo28	6	0.00604738	0.00998711	0.00604738	0.977918
denovo28	7	0.264233	0.359547	0.0347347	0.341485
denovo28	8	0.505419	0.0758617	0.109109	0.30961
denovo28	9	0.00604738	0.00998711	0.00604738	0.977918
denovo28	10	0.200484	0.383985	0.00710987	0.408422
denovo28	11	0.490544	0.167236	0.0836094	0.25861
denovo28	12	0.00604738	0.00998711	0.00604738	0.977918
denovo28	13	0.142046	0.329797	0.00604738	0.522109
denovo28	14	0.636106	0.260735	0.0931718	0.00998711
denovo28	15	0.00604738	0.00998711	0.00604738	0.977918
denovo29	0	0.133421	0.00843912	0.00511004	0.853029
denovo29	1	0.00511004	0.111088	0.00511004	0.878692
denovo29	2	0.299471	0.302046	0.00511004	0.393373
denovo29	3	0.341739	0.185056	0.00511004	0.468096
denovo29	4	0.145498	0.00843912	0.00511004	0.840953
denovo29	5	0.10474	0.258269	0.00511004	0.631881
denovo29	6	0.208144	0.264307	0.00511004	0.522439
denovo29	7	0.216446	0.2711	0.00511004	0.507344
denovo29	8	0.15531	0.158639	0.00511004	0.680941
denovo29	9	0.00511004	0.191849	0.00511004	0.797931
denovo29	10	0.383251	0.360918	0.00511004	0.250721
denovo29	11	0.00511004	0.00843912	0.00511004	0.981341
denovo29	12	0.203615	0.326198	0.0269984	0.443188
denovo29	13	0.00511004	0.25374	0.00511004	0.73604
denovo29	14	0.22022	0.420545	0.00511004	0.354125
denovo29	15	0.00511004	0.00843912	0.00511004	0.981341
denovo30	0	0.519304	0.0612911	0.228422	0.190984
denovo30	1	0.534126	0.0353525	0.209894	0.220628
denovo30	2	0.5508	0.0594383	0.148753	0.241008
denovo30	3	0.641585	0.031647	0.139489	0.187278
denovo30	4	0.571181	0.0446163	0.182103	0.2021
denovo30	5	0.645291	0.0501745	0.128373	0.176162
denovo30	6	0.667524	0.0279415	0.143195	0.16134
denovo30	7	0.684199	0.0520273	0.0876124	0.176162
denovo30	8	0.674935	0.0223833	0.130226	0.172456
denovo30	9	0.743487	0.0334998	0.0672322	0.155781
denovo30	10	0.784247	0.0427635	0.107993	0.0649966
denovo30	11	0.771278	0.0223833	0.10614	0.100199
denovo30	12	0.706432	0.0557328	0.158017	0.0798186
denovo30	13	0.724959	0.0334998	0.143195	0.0983461
denovo30	14	0.656407	0.0853768	0.154312	0.103904
denovo30	15	0.71199	0.0575855	0.122815	0.10761
denovo30	16	0.700873	0.0742603	0.132078	0.0927878
denovo30	17	0.647144	0.0742603	0.143195	0.135401
denovo30	18	0.593414	0.105757	0.196925	0.103904
denovo31	0	0.110527	0.178687	0.0456694	0.665117
denovo31	1	0.0798996	0.121036	0.00963758	0.789426
denovo31	2	0.186193	0.55522	0.0672885	0.191298
denovo31	3	0.169979	0.14806	0.0168439	0.665117
denovo31	4	0.0456694	0.139052	0.00963758	0.805641
denovo31	5	0.0943123	0.758799	0.0240503	0.122838
denovo31	6	0.135749	0.112028	0.0114392	0.740783
denovo31	7	0.0240503	0.012941	0.00783599	0.955173
denovo31	8	0.0276535	0.946165	0.00963758	0.0165441
denovo31	9	0.0979155	0.0940125	0.00783599	0.800236
denovo31	10	0.0150424	0.0147426	0.00783599	0.962379
denovo31	11	0.0546773	0.74799	0.0204471	0.176886
denovo31	12	0.0961139	0.139052	0.00963758	0.755196
denovo31	13	0.047471	0.119235	0.0132408	0.820053
denovo31	14	0.0636853	0.715561	0.0294551	0.191298
denovo31	15	0.130344	0.178687	0.0636853	0.627283
denovo31	16	0.0510742	0.155267	0.0186455	0.775014
denovo31	17	0.115931	0.537204	0.047471	0.299394
denovo31	18	0.132146	0.130044	0.0582805	0.679529
