# Supplementary material for: A human-specific regulatory mechanism revealed in a pre-implantation model
Source: Nature. 2025 Oct 1;647(8088):238–47. doi: 10.1038/s41586-025-09571-1 (PMC12589118; doi:10.1038/s41586-025-09571-1)
Supplement: Supplementary file 3 — Supplementary Tables 1–8. [file 41586_2025_9571_MOESM3_ESM.zip › 2024-03-06271B-s3/Fueyo_et_al_HERVK_Blastoids_Supplementary_Table_8.xlsx]

## Sheet: ZNF729_depletion_3h
GO Term	Description	P-value	FDR q-value	Enrichment	Genes
GO:0051301	cell division	0.000141	0.306	2.2	[PPP1CB - protein phosphatase 1, catalytic subunit, beta isozyme, NEK4 - nima-related kinase 4, SMC2 - structural maintenance of chromosomes 2, TOP2A - topoisomerase (dna) ii alpha 170kda, SGOL2 - shugoshin-like 2 (s. pombe), USP16 - ubiquitin specific peptidase 16, KIF14 - kinesin family member 14, PKN2 - protein kinase n2, AKNA - at-hook transcription factor, NCAPG - non-smc condensin i complex…
GO:0043547	positive regulation of GTPase activity	0.000219	0.341	2.71	[RGPD8 - ranbp2-like and grip domain containing 8, ARHGAP42 - rho gtpase activating protein 42, BNIP2 - bcl2/adenovirus e1b 19kda interacting protein 2, ARHGAP12 - rho gtpase activating protein 12, DENND1B - denn/madd domain containing 1b, TBC1D8B - tbc1 domain family, member 8b (with gram domain), ARHGAP5 - rho gtpase activating protein 5, ARFGEF1 - adp-ribosylation factor guanine nucleotide-exc…
GO:0051252	regulation of RNA metabolic process	0.000189	0.344	1.4	[STRN3 - striatin, calmodulin binding protein 3, JMJD1C - jumonji domain containing 1c, DICER1 - dicer 1, ribonuclease type iii, ROCK2 - rho-associated, coiled-coil containing protein kinase 2, HIF1A - hypoxia inducible factor 1, alpha subunit (basic helix-loop-helix transcription factor), TOP2A - topoisomerase (dna) ii alpha 170kda, ZNF721 - zinc finger protein 721, ZNF90 - zinc finger protein 9…
GO:2000112	regulation of cellular macromolecule biosynthetic process	0.000129	0.35	1.39	[STRN3 - striatin, calmodulin binding protein 3, HIF1A - hypoxia inducible factor 1, alpha subunit (basic helix-loop-helix transcription factor), TOP2A - topoisomerase (dna) ii alpha 170kda, REST - re1-silencing transcription factor, JUN - jun proto-oncogene, BAZ2B - bromodomain adjacent to zinc finger domain, 2b, ZNF480 - zinc finger protein 480, SALL2 - sal-like 2 (drosophila), HLTF - helicase-…
GO:0019219	regulation of nucleobase-containing compound metabolic process	0.000266	0.363	1.36	[STRN3 - striatin, calmodulin binding protein 3, HIF1A - hypoxia inducible factor 1, alpha subunit (basic helix-loop-helix transcription factor), TOP2A - topoisomerase (dna) ii alpha 170kda, REST - re1-silencing transcription factor, JUN - jun proto-oncogene, BAZ2B - bromodomain adjacent to zinc finger domain, 2b, ZNF480 - zinc finger protein 480, SALL2 - sal-like 2 (drosophila), LIN28B - lin-28 …
GO:0010556	regulation of macromolecule biosynthetic process	0.000102	0.369	1.39	[STRN3 - striatin, calmodulin binding protein 3, HIF1A - hypoxia inducible factor 1, alpha subunit (basic helix-loop-helix transcription factor), TOP2A - topoisomerase (dna) ii alpha 170kda, REST - re1-silencing transcription factor, JUN - jun proto-oncogene, BAZ2B - bromodomain adjacent to zinc finger domain, 2b, ZNF480 - zinc finger protein 480, SALL2 - sal-like 2 (drosophila), HLTF - helicase-…
GO:0006357	regulation of transcription by RNA polymerase II	3.52e-05	0.383	1.6	[JMJD1C - jumonji domain containing 1c, DICER1 - dicer 1, ribonuclease type iii, HIF1A - hypoxia inducible factor 1, alpha subunit (basic helix-loop-helix transcription factor), TOP2A - topoisomerase (dna) ii alpha 170kda, ZNF721 - zinc finger protein 721, ZNF90 - zinc finger protein 90, ZNF91 - zinc finger protein 91, REST - re1-silencing transcription factor, ZFP1 - zfp1 zinc finger protein, CD…
GO:0031326	regulation of cellular biosynthetic process	0.000692	0.419	1.33	[STRN3 - striatin, calmodulin binding protein 3, HIF1A - hypoxia inducible factor 1, alpha subunit (basic helix-loop-helix transcription factor), TOP2A - topoisomerase (dna) ii alpha 170kda, REST - re1-silencing transcription factor, JUN - jun proto-oncogene, BAZ2B - bromodomain adjacent to zinc finger domain, 2b, ZNF480 - zinc finger protein 480, SALL2 - sal-like 2 (drosophila), HLTF - helicase-…
GO:0007062	sister chromatid cohesion	0.000683	0.438	5.23	[ESCO2 - establishment of sister chromatid cohesion n-acetyltransferase 2, SMC3 - structural maintenance of chromosomes 3, STAG2 - stromal antigen 2, NIPBL - nipped-b homolog (drosophila), SMC5 - structural maintenance of chromosomes 5, SGOL2 - shugoshin-like 2 (s. pombe)]
GO:2001141	regulation of RNA biosynthetic process	0.000651	0.443	1.39	[STRN3 - striatin, calmodulin binding protein 3, JMJD1C - jumonji domain containing 1c, DICER1 - dicer 1, ribonuclease type iii, HIF1A - hypoxia inducible factor 1, alpha subunit (basic helix-loop-helix transcription factor), TOP2A - topoisomerase (dna) ii alpha 170kda, ZNF721 - zinc finger protein 721, ZNF90 - zinc finger protein 90, ZNF91 - zinc finger protein 91, REST - re1-silencing transcrip…
GO:0000280	nuclear division	0.000626	0.455	6.53	[MYBL1 - v-myb avian myeloblastosis viral oncogene homolog-like 1, TOP2A - topoisomerase (dna) ii alpha 170kda, USP16 - ubiquitin specific peptidase 16, BRDT - bromodomain, testis-specific, KIF18A - kinesin family member 18a]
GO:0010468	regulation of gene expression	0.000376	0.455	1.32	[RDX - radixin, STRN3 - striatin, calmodulin binding protein 3, HIF1A - hypoxia inducible factor 1, alpha subunit (basic helix-loop-helix transcription factor), TOP2A - topoisomerase (dna) ii alpha 170kda, GLMN - glomulin, fkbp associated protein, REST - re1-silencing transcription factor, JUN - jun proto-oncogene, BAZ2B - bromodomain adjacent to zinc finger domain, 2b, ZNF480 - zinc finger prote…
GO:0043087	regulation of GTPase activity	8.46e-05	0.461	2.63	[RDX - radixin, RGPD8 - ranbp2-like and grip domain containing 8, ARHGAP42 - rho gtpase activating protein 42, BNIP2 - bcl2/adenovirus e1b 19kda interacting protein 2, ARHGAP12 - rho gtpase activating protein 12, DENND1B - denn/madd domain containing 1b, TBC1D8B - tbc1 domain family, member 8b (with gram domain), ARHGAP5 - rho gtpase activating protein 5, CBLB - cbl proto-oncogene b, e3 ubiquitin…
GO:1903506	regulation of nucleic acid-templated transcription	0.000612	0.477	1.39	[STRN3 - striatin, calmodulin binding protein 3, JMJD1C - jumonji domain containing 1c, DICER1 - dicer 1, ribonuclease type iii, HIF1A - hypoxia inducible factor 1, alpha subunit (basic helix-loop-helix transcription factor), TOP2A - topoisomerase (dna) ii alpha 170kda, ZNF721 - zinc finger protein 721, ZNF90 - zinc finger protein 90, ZNF91 - zinc finger protein 91, REST - re1-silencing transcrip…
GO:0006355	regulation of transcription, DNA-templated	0.000594	0.498	1.39	[STRN3 - striatin, calmodulin binding protein 3, JMJD1C - jumonji domain containing 1c, DICER1 - dicer 1, ribonuclease type iii, HIF1A - hypoxia inducible factor 1, alpha subunit (basic helix-loop-helix transcription factor), TOP2A - topoisomerase (dna) ii alpha 170kda, ZNF721 - zinc finger protein 721, ZNF90 - zinc finger protein 90, ZNF91 - zinc finger protein 91, REST - re1-silencing transcrip…
GO:0071108	protein K48-linked deubiquitination	0.000885	0.508	8.13	[USP8 - ubiquitin specific peptidase 8, YOD1 - yod1 deubiquitinase, USP34 - ubiquitin specific peptidase 34, USP15 - ubiquitin specific peptidase 15]
GO:0050794	regulation of cellular process	0.000474	0.516	1.16	[RDX - radixin, STRN3 - striatin, calmodulin binding protein 3, SLMAP - sarcolemma associated protein, UACA - uveal autoantigen with coiled-coil domains and ankyrin repeats, TOP2A - topoisomerase (dna) ii alpha 170kda, HIF1A - hypoxia inducible factor 1, alpha subunit (basic helix-loop-helix transcription factor), GLMN - glomulin, fkbp associated protein, GOLGA4 - golgin a4, REST - re1-silencing …
GO:0045944	positive regulation of transcription by RNA polymerase II	0.000579	0.526	1.8	[DMTF1 - cyclin d binding myb-like transcription factor 1, HIF1A - hypoxia inducible factor 1, alpha subunit (basic helix-loop-helix transcription factor), TOP2A - topoisomerase (dna) ii alpha 170kda, ZNF721 - zinc finger protein 721, USP16 - ubiquitin specific peptidase 16, ZNF91 - zinc finger protein 91, REST - re1-silencing transcription factor, CEBPZ - ccaat/enhancer binding protein (c/ebp), …
GO:0009889	regulation of biosynthetic process	0.000579	0.574	1.33	[STRN3 - striatin, calmodulin binding protein 3, HIF1A - hypoxia inducible factor 1, alpha subunit (basic helix-loop-helix transcription factor), TOP2A - topoisomerase (dna) ii alpha 170kda, REST - re1-silencing transcription factor, JUN - jun proto-oncogene, BAZ2B - bromodomain adjacent to zinc finger domain, 2b, ZNF480 - zinc finger protein 480, SALL2 - sal-like 2 (drosophila), HLTF - helicase-…
