# Supplementary material for: A human-specific regulatory mechanism revealed in a pre-implantation model
Source: Nature. 2025 Oct 1;647(8088):238–47. doi: 10.1038/s41586-025-09571-1 (PMC12589118; doi:10.1038/s41586-025-09571-1)
Supplement: Supplementary file 5 — Source Data Fig. 1 [file 41586_2025_9571_MOESM5_ESM.xlsx]

## Sheet: Figure_1D
Figure 1D
CONDITION	CLONE NUMBER	REPLICATE	TAQMAN	PERCENTAGE BLASTOIDS
LTR5Hs-CARGO	C1	REP1	17.5087	0
LTR5Hs-CARGO	C2	REP1	22.1618	0
LTR5Hs-CARGO	C3	REP1	3.32879	0
LTR5Hs-CARGO	C4	REP1	19.3599	19
LTR5Hs-CARGO	C5	REP1	21.7057	30
LTR5Hs-CARGO	C6	REP1	35.3834	53
LTR5Hs-CARGO	C7	REP1	30.5903	27
LTR5Hs-CARGO	C8	REP1	31.5594	26
LTR5Hs-CARGO	C9	REP1	4.34694	0
LTR5Hs-CARGO	C10	REP1	34.7755	11
LTR5Hs-CARGO	C11	REP1	8.36868	0
LTR5Hs-CARGO	C12	REP1	102.537	15
LTR5Hs-CARGO	C13	REP1	14.7741	35
LTR5Hs-CARGO	C14	REP1	53.4456	58
LTR5Hs-CARGO	C15	REP1	80.7282	40
LTR5Hs-CARGO	C16	REP1	34.1781	33
LTR5Hs-CARGO	C17	REP1	63.338	28
LTR5Hs-CARGO	C18	REP1	115.761	63
LTR5Hs-CARGO	C19	REP1	116.566	26
LTR5Hs-CARGO	C20	REP1	81.0084	86
LTR5Hs-CARGO	C21	REP1	119.428	28
LTR5Hs-CARGO	C22	REP1	22.8165	32.5
LTR5Hs-CARGO	C23	REP1	37.661	55
LTR5Hs-CARGO	C1	REP2	17.5087	0
LTR5Hs-CARGO	C2	REP2	22.1618	84.5833
LTR5Hs-CARGO	C3	REP2	3.32879	0
LTR5Hs-CARGO	C4	REP2	19.3599	83.25
LTR5Hs-CARGO	C5	REP2	21.7057	37.5
LTR5Hs-CARGO	C6	REP2	35.3834	46.6667
LTR5Hs-CARGO	C7	REP2	30.5903	85.25
LTR5Hs-CARGO	C8	REP2	31.5594	33.3333
LTR5Hs-CARGO	C9	REP2	4.34694	0
LTR5Hs-CARGO	C10	REP2	34.7755	17.3333
LTR5Hs-CARGO	C11	REP2	8.36868	0
LTR5Hs-CARGO	C12	REP2	102.537	45.9167
LTR5Hs-CARGO	C13	REP2	14.7741	0
LTR5Hs-CARGO	C14	REP2	53.4456	38
LTR5Hs-CARGO	C15	REP2	80.7282	75
LTR5Hs-CARGO	C16	REP2	34.1781	68.75
LTR5Hs-CARGO	C17	REP2	63.338	52.5
LTR5Hs-CARGO	C18	REP2	115.761	65.25
LTR5Hs-CARGO	C19	REP2	116.566	77
LTR5Hs-CARGO	C20	REP2	81.0084	72.3333
LTR5Hs-CARGO	C21	REP2	119.428	56
LTR5Hs-CARGO	C22	REP2	22.8165	44
LTR5Hs-CARGO	C23	REP2	37.661	58.5
LTR5Hs-CARGO	C1	REP3	17.5087	0
LTR5Hs-CARGO	C2	REP3	22.1618	18.2
LTR5Hs-CARGO	C3	REP3	3.32879	0
LTR5Hs-CARGO	C4	REP3	19.3599	29.3333
LTR5Hs-CARGO	C5	REP3	21.7057	29.3333
LTR5Hs-CARGO	C6	REP3	35.3834	31.5
LTR5Hs-CARGO	C7	REP3	30.5903	20
LTR5Hs-CARGO	C8	REP3	31.5594	25.5
LTR5Hs-CARGO	C9	REP3	4.34694	0
LTR5Hs-CARGO	C10	REP3	34.7755	37.3333
LTR5Hs-CARGO	C11	REP3	8.36868	0
LTR5Hs-CARGO	C12	REP3	102.537	31.5
LTR5Hs-CARGO	C13	REP3	14.7741	37.5
LTR5Hs-CARGO	C14	REP3	53.4456	47.6667
LTR5Hs-CARGO	C15	REP3	80.7282	54
LTR5Hs-CARGO	C16	REP3	34.1781	0
LTR5Hs-CARGO	C17	REP3	63.338	23.8333
LTR5Hs-CARGO	C18	REP3	115.761	74.6667
LTR5Hs-CARGO	C19	REP3	116.566	52.5
LTR5Hs-CARGO	C20	REP3	81.0084	72.3333
LTR5Hs-CARGO	C21	REP3	119.428	36
LTR5Hs-CARGO	C22	REP3	22.8165	29.1667
LTR5Hs-CARGO	C23	REP3	37.661	45.9167
nontarg-CARGO	C1	REP1	132.055	49.0833
nontarg-CARGO	C2	REP1	81.8551	67.6667
nontarg-CARGO	C3	REP1	80.4489	72.3333
nontarg-CARGO	C4	REP1	105.786	70
nontarg-CARGO	C5	REP1	136.239	62.8333
nontarg-CARGO	C6	REP1	114.563	58
nontarg-CARGO	C7	REP1	83.8652	65.25
nontarg-CARGO	C8	REP1	160.341	51.75
nontarg-CARGO	C9	REP1	125.801	14
nontarg-CARGO	C10	REP1	95.0095	52
nontarg-CARGO	C11	REP1	76.3735	77.5
nontarg-CARGO	C12	REP1	205.074	63
nontarg-CARGO	C13	REP1	130.237	55.5833
nontarg-CARGO	C14	REP1	182.911	36.1667
nontarg-CARGO	C15	REP1	298.172	87.5
nontarg-CARGO	C16	REP1	146.525	60.4167
nontarg-CARGO	C17	REP1	82.1393	45
nontarg-CARGO	C18	REP1	91.4556	54
nontarg-CARGO	C19	REP1	92.7323	19.5
nontarg-CARGO	C20	REP1	124.5	62.5
nontarg-CARGO	C1	REP2	132.055	42.6667
nontarg-CARGO	C2	REP2	81.8551	65
nontarg-CARGO	C3	REP2	80.4489	72.3333
nontarg-CARGO	C4	REP2	105.786	67.6667
nontarg-CARGO	C5	REP2	136.239	52.5
nontarg-CARGO	C6	REP2	114.563	54
nontarg-CARGO	C7	REP2	83.8652	49.5
nontarg-CARGO	C8	REP2	160.341	42
nontarg-CARGO	C9	REP2	125.801	11.6667
nontarg-CARGO	C10	REP2	95.0095	69.75
nontarg-CARGO	C11	REP2	76.3735	42.5
nontarg-CARGO	C12	REP2	205.074	63
nontarg-CARGO	C13	REP2	130.237	65.3333
nontarg-CARGO	C14	REP2	182.911	58.6667
nontarg-CARGO	C16	REP2	146.525	54
nontarg-CARGO	C15	REP2	298.172	88.6667
nontarg-CARGO	C17	REP2	82.1393	49.0833
nontarg-CARGO	C18	REP2	91.4556	65
nontarg-CARGO	C19	REP2	92.7323	48
nontarg-CARGO	C20	REP2	124.5	77.3333
nontarg-CARGO	C21	REP1	112.206	57.15
nontarg-CARGO	C22	REP1	88.0347	82.6667
nontarg-CARGO	C23	REP1	82.9977	60.6667
nontarg-CARGO	C24	REP1	137.663	64
nontarg-CARGO	C21	REP2	112.206	70
nontarg-CARGO	C22	REP2	88.0347	87
nontarg-CARGO	C23	REP2	82.9977	65
nontarg-CARGO	C24	REP2	137.663	49.8333

## Sheet: Figure_1H
Figure 1H
CONDITION	CASP3+ cells
nontarg-CARGO	3
nontarg-CARGO	5
nontarg-CARGO	2
nontarg-CARGO	3
nontarg-CARGO	3
nontarg-CARGO	9
nontarg-CARGO	6
nontarg-CARGO	4
nontarg-CARGO	3
nontarg-CARGO	3
nontarg-CARGO	10
LTR5Hs-CARGO_high	48
LTR5Hs-CARGO_high	25
LTR5Hs-CARGO_high	31
LTR5Hs-CARGO_high	29
LTR5Hs-CARGO_high	57
LTR5Hs-CARGO_high	32
LTR5Hs-CARGO_high	23
LTR5Hs-CARGO_high	23
LTR5Hs-CARGO_high	10
LTR5Hs-CARGO_high	21
LTR5Hs-CARGO_high	22
LTR5Hs-CARGO_high	34
LTR5Hs-CARGO_high	33
