# Supplementary material for: A human-specific regulatory mechanism revealed in a pre-implantation model
Source: Nature. 2025 Oct 1;647(8088):238–47. doi: 10.1038/s41586-025-09571-1 (PMC12589118; doi:10.1038/s41586-025-09571-1)
Supplement: Supplementary file 6 — Source Data Fig. 2 [file 41586_2025_9571_MOESM6_ESM.xlsx]

## Sheet: Figure_2B
Figure 2B
KLF17		GATA4		GATA3
CONDITION	KLF17+ cells	CONDITION	GATA4+ cells	CONDITION	GATA3+ cells
nontarg-CARGO	14	nontarg-CARGO	2	nontarg-CARGO	39
nontarg-CARGO	27	nontarg-CARGO	6	nontarg-CARGO	126
nontarg-CARGO	18	nontarg-CARGO	6	nontarg-CARGO	117
nontarg-CARGO	18	nontarg-CARGO	5	nontarg-CARGO	56
nontarg-CARGO	24	nontarg-CARGO	20	nontarg-CARGO	74
nontarg-CARGO	14	nontarg-CARGO	10	nontarg-CARGO	57
nontarg-CARGO	33	nontarg-CARGO	6	nontarg-CARGO	64
nontarg-CARGO	34	nontarg-CARGO	4	nontarg-CARGO	116
nontarg-CARGO	30	nontarg-CARGO	12	nontarg-CARGO	62
nontarg-CARGO	42	nontarg-CARGO	5	nontarg-CARGO	59
nontarg-CARGO	46	nontarg-CARGO	6	nontarg-CARGO	79
nontarg-CARGO	11	nontarg-CARGO	5	nontarg-CARGO	52
nontarg-CARGO	26	nontarg-CARGO	5	nontarg-CARGO	67
nontarg-CARGO	17	nontarg-CARGO	6	nontarg-CARGO	72
nontarg-CARGO	8	nontarg-CARGO	7	nontarg-CARGO	78
nontarg-CARGO	13	nontarg-CARGO	5	nontarg-CARGO	116
nontarg-CARGO	17	nontarg-CARGO	6	nontarg-CARGO	74
nontarg-CARGO	18	nontarg-CARGO	9	nontarg-CARGO	65
nontarg-CARGO	23	nontarg-CARGO	10	nontarg-CARGO	118
nontarg-CARGO	15	nontarg-CARGO	8	nontarg-CARGO	83
nontarg-CARGO	12	nontarg-CARGO	5	nontarg-CARGO	32
nontarg-CARGO	19	nontarg-CARGO	4	nontarg-CARGO	64
nontarg-CARGO	21	LTR5Hs-CARGO	0	nontarg-CARGO	71
nontarg-CARGO	9	LTR5Hs-CARGO	2	nontarg-CARGO	65
nontarg-CARGO	17	LTR5Hs-CARGO	0	nontarg-CARGO	69
nontarg-CARGO	31	LTR5Hs-CARGO	0	nontarg-CARGO	59
nontarg-CARGO	21	LTR5Hs-CARGO	2	nontarg-CARGO	57
nontarg-CARGO	18	LTR5Hs-CARGO	1	LTR5Hs-CARGO	168
nontarg-CARGO	32	LTR5Hs-CARGO	1	LTR5Hs-CARGO	115
nontarg-CARGO	16	LTR5Hs-CARGO	0	LTR5Hs-CARGO	138
nontarg-CARGO	26	LTR5Hs-CARGO	2	LTR5Hs-CARGO	160
nontarg-CARGO	31	LTR5Hs-CARGO	1	LTR5Hs-CARGO	94
nontarg-CARGO	41	LTR5Hs-CARGO	0	LTR5Hs-CARGO	87
nontarg-CARGO	37	LTR5Hs-CARGO	0	LTR5Hs-CARGO	121
nontarg-CARGO	37	LTR5Hs-CARGO	0	LTR5Hs-CARGO	130
nontarg-CARGO	39	LTR5Hs-CARGO	0	LTR5Hs-CARGO	97
nontarg-CARGO	50	LTR5Hs-CARGO	0	LTR5Hs-CARGO	56
nontarg-CARGO	37	LTR5Hs-CARGO	4	LTR5Hs-CARGO	59
nontarg-CARGO	34	LTR5Hs-CARGO	1	LTR5Hs-CARGO	113
nontarg-CARGO	35	LTR5Hs-CARGO	0	LTR5Hs-CARGO	110
nontarg-CARGO	24	LTR5Hs-CARGO	0	LTR5Hs-CARGO	55
nontarg-CARGO	21	LTR5Hs-CARGO	0
nontarg-CARGO	17	LTR5Hs-CARGO	0
nontarg-CARGO	22	LTR5Hs-CARGO	0
nontarg-CARGO	17	LTR5Hs-CARGO	0
nontarg-CARGO	16	LTR5Hs-CARGO	0
nontarg-CARGO	17
nontarg-CARGO	28
nontarg-CARGO	22
nontarg-CARGO	20
nontarg-CARGO	25
nontarg-CARGO	16
nontarg-CARGO	49
nontarg-CARGO	36
nontarg-CARGO	17
nontarg-CARGO	27
nontarg-CARGO	35
nontarg-CARGO	35
nontarg-CARGO	29
nontarg-CARGO	28
nontarg-CARGO	29
nontarg-CARGO	40
nontarg-CARGO	40
nontarg-CARGO	40
nontarg-CARGO	27
nontarg-CARGO	17
nontarg-CARGO	38
nontarg-CARGO	27
nontarg-CARGO	47
nontarg-CARGO	40
nontarg-CARGO	27
nontarg-CARGO	25
nontarg-CARGO	23
nontarg-CARGO	37
nontarg-CARGO	33
nontarg-CARGO	60
nontarg-CARGO	19
nontarg-CARGO	30
LTR5Hs-CARGO	7
LTR5Hs-CARGO	3
LTR5Hs-CARGO	12
LTR5Hs-CARGO	0
LTR5Hs-CARGO	3
LTR5Hs-CARGO	4
LTR5Hs-CARGO	0
LTR5Hs-CARGO	0
LTR5Hs-CARGO	2
LTR5Hs-CARGO	16
LTR5Hs-CARGO	11
LTR5Hs-CARGO	1
LTR5Hs-CARGO	0
LTR5Hs-CARGO	4
LTR5Hs-CARGO	10
LTR5Hs-CARGO	7
LTR5Hs-CARGO	2
LTR5Hs-CARGO	0
LTR5Hs-CARGO	0
LTR5Hs-CARGO	2
LTR5Hs-CARGO	7
LTR5Hs-CARGO	10
LTR5Hs-CARGO	18
LTR5Hs-CARGO	22
LTR5Hs-CARGO	2
LTR5Hs-CARGO	17
LTR5Hs-CARGO	5
LTR5Hs-CARGO	18
LTR5Hs-CARGO	12
LTR5Hs-CARGO	9
LTR5Hs-CARGO	0
LTR5Hs-CARGO	0
LTR5Hs-CARGO	2
LTR5Hs-CARGO	2
LTR5Hs-CARGO	16
LTR5Hs-CARGO	5
LTR5Hs-CARGO	8
LTR5Hs-CARGO	12
LTR5Hs-CARGO	16
LTR5Hs-CARGO	35
LTR5Hs-CARGO	24
