# Supplementary material for: A human-specific regulatory mechanism revealed in a pre-implantation model
Source: Nature. 2025 Oct 1;647(8088):238–47. doi: 10.1038/s41586-025-09571-1 (PMC12589118; doi:10.1038/s41586-025-09571-1)
Supplement: Supplementary file 7 — Source Data Fig. 3 [file 41586_2025_9571_MOESM7_ESM.xlsx]

## Sheet: Figure_3B
Figure 3B
SUSD2			CABIN1			ZNF729			SERPINB9			SERPINB6			CEBPZ			NDUFAF7			BARD1			PCAT14
CONDITION	RNA LEVELS	p-value	CONDITION	RNA LEVELS	p-value	CONDITION	RNA LEVELS	p-value	CONDITION	RNA LEVELS	p-value	CONDITION	RNA LEVELS	p-value	CONDITION	RNA LEVELS	p-value	CONDITION	RNA LEVELS	p-value	CONDITION	RNA LEVELS	p-value	CONDITION	RNA LEVELS	p-value
WT	0.089		WT	0.017		WT	0.061		WT	0.238		WT	0.378		WT	0.079		WT	0.06863		WT	0.059		WT	0.054
WT	0.082		WT	0.016		WT	0.114		WT	0.264		WT	0.463		WT	0.148		WT	0.08162		WT	0.066		WT	0.083
WT	0.036		WT	0.017		WT	0.042		WT	0.286		WT	0.454		WT	0.08		WT	0.03082		WT	0.057		WT	0.043
WT	0.037		WT	0.021		WT	0.117		WT	0.444		WT	0.705		WT	0.18		WT	0.04737		WT	0.099		WT	0.063
WT	0.024		WT	0.019		WT	0.09		WT	0.39		WT	0.818		WT	0.114		WT	0.04181		WT	0.082		WT	0.051
heterozygous	0.022	0.2021	heterozygous	0.005	0.0003586	heterozygous	0.031	0.01869	heterozygous	0.042	0.001376	heterozygous	0.072	0.003453	homozygous	0.037	0.006576	homozygous	0.01379	0.006605	homozygous	0.019	0.008675	heterozygous	0.008	1.288e-05
heterozygous	0.02		heterozygous	0.002		heterozygous	0.031		heterozygous	0.052		heterozygous	0.153		homozygous	0.02		homozygous	0.01128		homozygous	0.015		heterozygous	0.006
homozygous	0.008	0.02224	homozygous	0.003	5.109e-05	heterozygous	0.04		heterozygous	0.144		heterozygous	0.219		homozygous	0.032		homozygous	0.0087					heterozygous	0.001
homozygous	0.016		homozygous	0.008		heterozygous	0.033		heterozygous	0.036		heterozygous	0.079		homozygous	0.045		homozygous	0.01964					heterozygous	0.008
homozygous	0.01		homozygous	0.005		homozygous	0.011	0.03147																heterozygous	0.001
homozygous	0.002		homozygous	0.002		homozygous	0.013																	heterozygous	0
																								homozygous	0	5.39e-06
																								homozygous	0
																								homozygous	0
																								homozygous	0
																								homozygous	0
																								homozygous	0

## Sheet: Figure_3D
Figure 3D
CONDITION	DAY	REPLICATE	CELL NUMBER
ΔLTR5Hs ZNF729-/-	Day_0	REP1	30000
ΔLTR5Hs ZNF729-/-	Day_0	REP2	30000
ΔLTR5Hs ZNF729-/-	Day_0	REP3	30000
ΔLTR5Hs ZNF729-/-	Day_4	REP1	194000
ΔLTR5Hs ZNF729-/-	Day_4	REP2	256000
ΔLTR5Hs ZNF729-/-	Day_4	REP3	199000
ΔLTR5Hs ZNF729-/-	Day_8	REP1	2133000
ΔLTR5Hs ZNF729-/-	Day_8	REP2	2720000
ΔLTR5Hs ZNF729-/-	Day_8	REP3	2080000
ΔLTR5Hs ZNF729-/-	Day_10	REP1	1002000
ΔLTR5Hs ZNF729-/-	Day_10	REP2	2453000
ΔLTR5Hs ZNF729-/-	Day_10	REP3	2001200
ΔLTR5Hs ZNF729-/-	Day_0	REP1	30000
ΔLTR5Hs ZNF729-/-	Day_0	REP2	30000
ΔLTR5Hs ZNF729-/-	Day_0	REP3	30000
ΔLTR5Hs ZNF729-/-	Day_4	REP1	63000
ΔLTR5Hs ZNF729-/-	Day_4	REP2	65300
ΔLTR5Hs ZNF729-/-	Day_4	REP3	87000
ΔLTR5Hs ZNF729-/-	Day_8	REP1	2377000
ΔLTR5Hs ZNF729-/-	Day_8	REP2	2660000
ΔLTR5Hs ZNF729-/-	Day_8	REP3	2317000
ΔLTR5Hs ZNF729-/-	Day_10	REP1	2298000
ΔLTR5Hs ZNF729-/-	Day_10	REP2	2657000
ΔLTR5Hs ZNF729-/-	Day_10	REP3	2150000
Parental	Day_0	REP1	30000
Parental	Day_0	REP2	30000
Parental	Day_0	REP3	30000
Parental	Day_4	REP1	446000
Parental	Day_4	REP2	481500
Parental	Day_4	REP3	457500
Parental	Day_8	REP1	3573000
Parental	Day_8	REP2	4074000
Parental	Day_8	REP3	4054000
Parental	Day_10	REP1	7594000
Parental	Day_10	REP2	6453000
Parental	Day_10	REP3	6880000
Parental	Day_0	REP1	30000
Parental	Day_0	REP2	30000
Parental	Day_0	REP3	30000
Parental	Day_4	REP1	332600
Parental	Day_4	REP2	340600
Parental	Day_4	REP3	307100
Parental	Day_8	REP1	3771000
Parental	Day_8	REP2	4275000
Parental	Day_8	REP3	3953000
Parental	Day_10	REP1	7713000
Parental	Day_10	REP2	7147000
Parental	Day_10	REP3	7083000

## Sheet: Figure_3F
Figure 3F
SPECIES	CELL LINE	TPM	LAB	SOURCE
macaque	NA	0	NA	GEO: GSE61420
macaque	NA	0	NA
macaque	NA	0	NA
human	hnPSC	34.852	Wysocka	This manuscript
human	hnPSC	42.0129	Wysocka
human	hnPSC	24.5387	Wysocka
human	naive_H9	84.6353	Takashima	GEO: GSE131747
human	naive_H9	83.5516	Takashima
human	naive_H9	50.4821	Takashima	GEO: GSE144994
human	naive_H9	48.1297	Takashima
human	HNES1	49.9097	Rostovskaya	GEO: GSE123055
human	HNES1	49.5375	Rostovskaya
human	HNES1	55.6218	Rostovskaya
human	cRH9	79.6158	Rostovskaya
human	cRH9	93.9865	Rostovskaya
human	cRH9	39.7719	Rostovskaya
human	nontarg-CARGO	70.5651	Wysocka	This manuscript
human	nontarg-CARGO	44.2999	Wysocka
human	nontarg-CARGO	125.466	Wysocka
chimp	CP127	0.16051	Masaki	GEO: GSE264735
chimp	CP127	0.994703	Masaki
chimp	CP127	0.355716	Masaki
chimp	CPR1	0.43251	Masaki
chimp	CPR1	0.125324	Masaki
chimp	Pen#23	10.0312	Masaki
chimp	Pen#23	7.72407	Masaki
chimp	Pen#23	10.8925	Masaki
chimp	Ume#4	14.0571	Masaki
chimp	Ume#4	18.4805	Masaki

## Sheet: Figure_3H
Figure 3H
CONDITION	CLONE	REPLICATE	EFFICIENCY
ΔLTR5Hs ZNF729-/-	c1	REP1	0
ΔLTR5Hs ZNF729-/-	c2	REP1	0
ΔLTR5Hs ZNF729-/-	c3	REP1	0
ΔLTR5Hs ZNF729-/-	c1	REP2	0
ΔLTR5Hs ZNF729-/-	c2	REP2	0
ΔLTR5Hs ZNF729-/-	c3	REP2	0
ΔLTR5Hs ZNF729-/-	c1	REP3	0
ΔLTR5Hs ZNF729-/-	c2	REP3	1
ΔLTR5Hs ZNF729-/-	c3	REP3	0
Rescue	c1	REP1	42
Rescue	c2	REP1	29.2
Rescue	c3	REP1	32.5
Rescue	c1	REP2	39.3
Rescue	c2	REP2	33.2
Rescue	c3	REP2	41
Rescue	c1	REP3	43.5
Rescue	c2	REP3	35.2
Rescue	c3	REP3	44.8
WT	c1	REP1	81.7
WT	c1	REP2	74.7
WT	c2	REP1	69.4
WT	c2	REP2	72.1
WT	c3	REP1	59.1
WT	c3	REP2	60.9
WT	c1	REP3	72.8
WT	c2	REP3	68.1
WT	c3	REP3	55.4
ΔLTR5Hs ZNF729-/+	c1	REP1	1.9
ΔLTR5Hs ZNF729-/+	c1	REP2	0
ΔLTR5Hs ZNF729-/+	c1	REP3	0
ΔLTR5Hs ZNF729-/+	c2	REP1	4.6
ΔLTR5Hs ZNF729-/+	c2	REP2	0
ΔLTR5Hs ZNF729-/+	c2	REP3	0
ΔLTR5Hs ZNF729-/+	c3	REP1	0
ΔLTR5Hs ZNF729-/+	c3	REP2	0
ΔLTR5Hs ZNF729-/+	c3	REP3	0
