# Supplementary material for: A human-specific regulatory mechanism revealed in a pre-implantation model
Source: Nature. 2025 Oct 1;647(8088):238–47. doi: 10.1038/s41586-025-09571-1 (PMC12589118; doi:10.1038/s41586-025-09571-1)
Supplement: Supplementary file 8 — Source Data Extended Data Fig. 1 [file 41586_2025_9571_MOESM8_ESM.xlsx]

## Sheet: Extended_Figure_1F
Extended Data Figure 1F
CONDITION	REPLICATE	EFFICIENCY
WT	REP1	82.2
WT	REP2	81.9
WT	REP3	75
WT	REP4	64.4
WT	REP5	67.1
