# Supplementary material for: A human-specific regulatory mechanism revealed in a pre-implantation model
Source: Nature. 2025 Oct 1;647(8088):238–47. doi: 10.1038/s41586-025-09571-1 (PMC12589118; doi:10.1038/s41586-025-09571-1)
Supplement: Supplementary file 9 — Source Data Extended Data Fig. 2 [file 41586_2025_9571_MOESM9_ESM.xlsx]

## Sheet: Extended_Figure_2B
Extended Data Figure 2B
CONDITION	RNA LEVELS
nontarg-CARGO	164.279
nontarg-CARGO	170.662
nontarg-CARGO	64.4452
LTR5Hs-CARGO	3.32879
LTR5Hs-CARGO	4.34694
LTR5Hs-CARGO	8.36868

## Sheet: Extended_Figure_2D
Extended Data Figure 2D
CONDITION	REPLICATE	AMPLICON	RNA LEVELS
nontarg-CARGO	REP1	LTR5Hs	0.103665
nontarg-CARGO	REP2	LTR5Hs	0.15283
LTR5Hs-Ortho	REP1	LTR5Hs	0.0488669
LTR5Hs-Ortho	REP2	LTR5Hs	0.0358968
nontarg-CARGO	REP1	ZNF729	0.323088
nontarg-CARGO	REP2	ZNF729	0.549046
LTR5Hs-Ortho	REP1	ZNF729	0.179867
LTR5Hs-Ortho	REP2	ZNF729	0.198196
nontarg-CARGO	REP1	CEBPZ	0.061002
nontarg-CARGO	REP2	CEBPZ	0.0681567
LTR5Hs-Ortho	REP1	CEBPZ	0.0220971
LTR5Hs-Ortho	REP2	CEBPZ	0.0106722
nontarg-CARGO	REP1	BARD1	0.0633725
nontarg-CARGO	REP2	BARD1	0.0735567
LTR5Hs-Ortho	REP1	BARD1	0.0332616
LTR5Hs-Ortho	REP2	BARD1	0.027489

## Sheet: Extended_Figure_2E
Extended Data Figure 2E
CONDITION	REPLICATE	EFFICIENCY
nontarg-CARGO	REP1	67.1667
nontarg-CARGO	REP1_technical	65.25
nontarg-CARGO	REP2	65.25
nontarg-CARGO	REP2_technical	56.3333
LTR5Hs-Ortho	REP1	0
LTR5Hs-Ortho	REP2	2.16667

## Sheet: Extended_Figure_2F
Extended Data Figure 2F
CONDITION	REPLICATE	EFFICIENCY
nontarg-CARGO	REP1	58.5
nontarg-CARGO	REP2	72.5
nontarg-CARGO	REP3	59.4167
nontarg-CARGO	REP4	65
LTR5Hs-CARGO	REP1	0
LTR5Hs-CARGO	REP2	0
LTR5Hs-CARGO	REP3	0
LTR5Hs-CARGO_rescue	REP1	0
LTR5Hs-CARGO_rescue	REP2	0
LTR5Hs-CARGO_rescue	REP3	0
