# Supplementary material for: A human-specific regulatory mechanism revealed in a pre-implantation model
Source: Nature. 2025 Oct 1;647(8088):238–47. doi: 10.1038/s41586-025-09571-1 (PMC12589118; doi:10.1038/s41586-025-09571-1)
Supplement: Supplementary file 10 — Source Data Extended Data Fig. 3 [file 41586_2025_9571_MOESM10_ESM.xlsx]

## Sheet: Extended_Figure_3C
Extended Data Figure 3C
CONDITION	ICM/TE RATIO
nontarg-CARGO	0.363855
nontarg-CARGO	0.395601
nontarg-CARGO	0.390252
nontarg-CARGO	0.358422
nontarg-CARGO	0.425046
nontarg-CARGO	0.455709
nontarg-CARGO	0.439955
nontarg-CARGO	0.424595
nontarg-CARGO	0.336977
nontarg-CARGO	0.338712
nontarg-CARGO	0.364138
LTR5Hs-CARGO	0.34029
LTR5Hs-CARGO	0.300234
LTR5Hs-CARGO	0.375351
LTR5Hs-CARGO	0.36457
LTR5Hs-CARGO	0.36484
LTR5Hs-CARGO	0.322338
LTR5Hs-CARGO	0.305727
LTR5Hs-CARGO	0.278252
LTR5Hs-CARGO	0.306137
LTR5Hs-CARGO	0.367916
LTR5Hs-CARGO	0.263082
