# Supplementary material for: A human-specific regulatory mechanism revealed in a pre-implantation model
Source: Nature. 2025 Oct 1;647(8088):238–47. doi: 10.1038/s41586-025-09571-1 (PMC12589118; doi:10.1038/s41586-025-09571-1)
Supplement: Supplementary file 11 — Source Data Extended Data Fig. 5 [file 41586_2025_9571_MOESM11_ESM.xlsx]

## Sheet: Extended_Figure_5B
Extended Data Figure 5B
CONDITION	TAQMAN	% TROP2+
nontar-CARGO	164.279	97
nontar-CARGO	164.279	98.5
nontar-CARGO	88.0347	99
nontar-CARGO	88.0347	75.5
nontar-CARGO	137.663	93.5
nontar-CARGO	137.663	96.5
nontar-CARGO	104.691	97
nontar-CARGO	104.691	93
nontar-CARGO	250.732	70.5
nontar-CARGO	250.732	79
nontar-CARGO	107.262	84
nontar-CARGO	107.262	89
nontar-CARGO	170.662	93.5
nontar-CARGO	170.662	94
LTR5Hs-CARGO	119.428	93
LTR5Hs-CARGO	119.428	86
LTR5Hs-CARGO	116.566	76
LTR5Hs-CARGO	116.566	87
LTR5Hs-CARGO	81.0084	92
LTR5Hs-CARGO	81.0084	91.5
LTR5Hs-CARGO	80.7282	91
LTR5Hs-CARGO	80.7282	94.5
LTR5Hs-CARGO	63.338	95
LTR5Hs-CARGO	63.338	91
LTR5Hs-CARGO	53.4456	90.5
LTR5Hs-CARGO	53.4456	90
LTR5Hs-CARGO	35.3834	89.5
LTR5Hs-CARGO	35.3834	96
LTR5Hs-CARGO	34.7755	96
LTR5Hs-CARGO	34.7755	92
LTR5Hs-CARGO	34.1781	92.5
LTR5Hs-CARGO	34.1781	94
LTR5Hs-CARGO	31.5594	94.5
LTR5Hs-CARGO	31.5594	85
LTR5Hs-CARGO	30.5903	84
LTR5Hs-CARGO	30.5903	96.5
LTR5Hs-CARGO	22.8165	97.5
LTR5Hs-CARGO	22.8165	97
LTR5Hs-CARGO	22.1618	93
LTR5Hs-CARGO	22.1618	68.5
LTR5Hs-CARGO	21.7057	71.5
LTR5Hs-CARGO	21.7057	79.5
LTR5Hs-CARGO	19.3599	78.5
LTR5Hs-CARGO	19.3599	89
LTR5Hs-CARGO	17.5087	89
LTR5Hs-CARGO	17.5087	88.5
LTR5Hs-CARGO	14.7741	88.5
LTR5Hs-CARGO	14.7741	84.5
LTR5Hs-CARGO	8.36868	86.5
LTR5Hs-CARGO	8.36868	92.5
LTR5Hs-CARGO	3.32879	92
LTR5Hs-CARGO	3.32879	96

## Sheet: Extended_Figure_5D
Extended Data Figure 5D
CONDITION	TAQMAN	%ANPEP+
nontar-CARGO	170.662	18.7
nontar-CARGO	164.279	20.1
nontar-CARGO	137.663	30.7
nontar-CARGO	130.237	26.4
nontar-CARGO	170.662	20.7
nontar-CARGO	164.279	33.8
nontar-CARGO	137.663	26.6
nontar-CARGO	130.237	23.7
LTR5Hs-CARGO	119.428	25.7
LTR5Hs-CARGO	80.7282	29
LTR5Hs-CARGO	63.338	24.8
LTR5Hs-CARGO	53.4456	21.6
LTR5Hs-CARGO	35.3834	24.1
LTR5Hs-CARGO	34.7755	29.3
LTR5Hs-CARGO	22.8165	39.5
LTR5Hs-CARGO	17.5087	32.6
LTR5Hs-CARGO	14.7741	27.9
LTR5Hs-CARGO	8.36868	36.7
LTR5Hs-CARGO	3.32879	30.6
LTR5Hs-CARGO	119.428	27.6
LTR5Hs-CARGO	80.7282	29.5
LTR5Hs-CARGO	63.338	29.7
LTR5Hs-CARGO	53.4456	27.2
LTR5Hs-CARGO	35.3834	22.6
LTR5Hs-CARGO	34.7755	27.5
LTR5Hs-CARGO	22.8165	33.5
LTR5Hs-CARGO	17.5087	33.7
LTR5Hs-CARGO	14.7741	22.5
LTR5Hs-CARGO	8.36868	32.6
LTR5Hs-CARGO	3.32879	33
