# Supplementary material for: A human-specific regulatory mechanism revealed in a pre-implantation model
Source: Nature. 2025 Oct 1;647(8088):238–47. doi: 10.1038/s41586-025-09571-1 (PMC12589118; doi:10.1038/s41586-025-09571-1)
Supplement: Supplementary file 12 — Source Data Extended Data Fig. 6 [file 41586_2025_9571_MOESM12_ESM.xlsx]

## Sheet: Extended_Figure_6B
Extended Data Figure 6B
GGT5			ZNF98			WRNIP1			SULT6B1			SNHG31			FAM230I
CONDITION	RNA LEVELS	p-value	CONDITION	RNA LEVELS	p-value	CONDITION	RNA LEVELS	p-value	CONDITION	RNA LEVELS	p-value	CONDITION	RNA LEVELS	p-value	CONDITION	RNA LEVELS	p-value
WT	0.001011		WT	0.02435		WT	0.0371627		WT	7.58e-06		WT	0.00024		WT	4e-05
WT	0.000785		WT	0.03834		WT	0.0534747		WT	2.04e-06		WT	0.00099		WT	5e-05
WT	0.000166		WT	0.02019		WT	0.0448111		WT	4.22e-06		WT	0.00013		WT	2e-05
WT	0.000211		WT	0.04359		WT	0.0361465		WT	6.15e-06		WT	0.00073		WT	0.0001
WT	7.3e-05		WT	0.03742		heterozygous	0.029462	0.5482	WT	6.55e-06		WT	0.00033		WT	3e-05
heterozygous	5e-05	0.2506	heterozygous	0.03915	0.6413	heterozygous	0.0378123		homozygous	9.1e-07	0.007022	homozygous	0.00017	0.6587	heterozygous	3e-05	0.9102
heterozygous	3.1e-05		heterozygous	0.01998		heterozygous	0.0573128		homozygous	9e-08		homozygous	0.00115		heterozygous	1e-05
homozygous	3.7e-05	0.09073	heterozygous	0.02956		heterozygous	0.0266448		homozygous	2.09e-06					heterozygous	1e-05
homozygous	6.9e-05		heterozygous	0.0305					homozygous	3.9e-07					heterozygous	6e-05
homozygous	8e-06		homozygous	0.02998	0.8602										heterozygous	0.00014
homozygous	8e-06		homozygous	0.03847											heterozygous	2e-05
															homozygous	2e-05	0.5369
															homozygous	0.0002
															homozygous	0.00013
															homozygous	5e-05
															homozygous	2e-05
															homozygous	1e-05
