# Supplementary material for: A human-specific regulatory mechanism revealed in a pre-implantation model
Source: Nature. 2025 Oct 1;647(8088):238–47. doi: 10.1038/s41586-025-09571-1 (PMC12589118; doi:10.1038/s41586-025-09571-1)
Supplement: Supplementary file 13 — Source Data Extended Data Fig. 7 [file 41586_2025_9571_MOESM13_ESM.xlsx]

## Sheet: Extended_Figure_7G
Figure 7G
CONDITION	CASP3+ cells
ΔLTR5Hs ZNF729-/-	34
ΔLTR5Hs ZNF729-/-	23
ΔLTR5Hs ZNF729-/-	18
ΔLTR5Hs ZNF729-/-	14
ΔLTR5Hs ZNF729-/-	15

## Sheet: Extended_Figure_7J
Extended Data Figure 7J
CONDITION	GENE	RNA LEVELS
Parental	ZNF729	0.061
Parental	ZNF729	0.114
Parental	ZNF729	0.117
Parental	ZNF729	0.09
homozygous	ZNF729	0.011
homozygous	ZNF729	0.013
Parental	ZNF676	0.210224
Parental	ZNF676	0.303549
Parental	ZNF676	0.290176
Parental	ZNF676	0.202361
homozygous	ZNF676	0.129408
homozygous	ZNF676	0.187505
Parental	ZNF98	0.02435
Parental	ZNF98	0.03834
Parental	ZNF98	0.02019
Parental	ZNF98	0.04359
Parental	ZNF98	0.03742
homozygous	ZNF98	0.02998
homozygous	ZNF98	0.03847
Parental	ZNF43	0.0216423
Parental	ZNF43	0.0227972
Parental	ZNF43	0.0190377
Parental	ZNF43	0.0237653
homozygous	ZNF43	0.0170983
homozygous	ZNF43	0.0278728
Parental	ZNF492	0.102949
Parental	ZNF492	0.133046
Parental	ZNF492	0.13167
Parental	ZNF492	0.117848
homozygous	ZNF492	0.0569169
homozygous	ZNF492	0.0977337
Parental	ZNF208	0.102949
Parental	ZNF208	0.133046
Parental	ZNF208	0.13167
Parental	ZNF208	0.117848
homozygous	ZNF208	0.0569169
homozygous	ZNF208	0.0977337
